# Supplementary material for: Burden of Mental and Behavioral Disorders in Colombia, 2022: A Subnational Analysis Based on Disability-Adjusted Life Years
Source: Int J Environ Res Public Health. 2025 Dec 12;22(12):1854. doi: 10.3390/ijerph22121854 (PMC12733028; doi:10.3390/ijerph22121854)
Supplement: Supplementary file 1 [file ijerph-22-01854-s001.zip]

Archive with 6 entries (6 files):
- Table S1. Assignment of diagnoses to diagnostic groups.xlsx
- Table S2. Mental and Behavioral Disorders in Colombia, 2022.xlsx
- Table S3.pdf
- Table S4.pdf
- Table S5.pdf
- Table S6.pdf
