# Supplementary material for: Burden of Mental and Behavioral Disorders in Colombia, 2022: A Subnational Analysis Based on Disability-Adjusted Life Years
Source: Int J Environ Res Public Health. 2025 Dec 12;22(12):1854. doi: 10.3390/ijerph22121854 (PMC12733028; doi:10.3390/ijerph22121854)
Supplement: Supplementary file 1 [file ijerph-22-01854-s001.zip › Table S1. Assignment of diagnoses to diagnostic groups.xlsx]

## Sheet: Grupos y diagnosticos 
Diagnostico CIE 11	Subcapitulo	Grupo	Gravedad
C16 - CIERTAS AFECCIONES ORIGINALES EN EL PERIODO PERINATAL	1. Trastornos mentales y del comportamiento debidos al uso de sustancias psicoactivas	1.1 TMyC debidos al uso de alcohol	ALCOHOL SINDROME FETAL MODERADO
C17 - MALFORMACIONES CONGENITAS, DEFORMIDADES Y ANOMALIAS CROSOMICAS	1. Trastornos mentales y del comportamiento debidos al uso de sustancias psicoactivas	1.1 TMyC debidos al uso de alcohol	ALCOHOL SINDROME FETAL SEVERO
F100 - TRASTORNOS MENTALES Y DEL COMPORTAMIENTO DEBIDOS AL USO DEL ALCOHOL: INTOXICACION AGUDA	1. Trastornos mentales y del comportamiento debidos al uso de sustancias psicoactivas	1.1 TMyC debidos al uso de alcohol	ALCOHOL LEVE
F101 - TRASTORNOS MENTALES Y DEL COMPORTAMIENTO DEBIDOS AL USO DEL ALCOHOL: USO NOCIVO	1. Trastornos mentales y del comportamiento debidos al uso de sustancias psicoactivas	1.1 TMyC debidos al uso de alcohol	ALCOHOL MODERADO
F102 - TRASTORNOS MENTALES Y DEL COMPORTAMIENTO DEBIDOS AL USO DEL ALCOHOL: SINDROME DE DEPENDENCIA	1. Trastornos mentales y del comportamiento debidos al uso de sustancias psicoactivas	1.1 TMyC debidos al uso de alcohol	ALCOHOL MODERADO
F103 - TRASTORNOS MENTALES Y DEL COMPORTAMIENTO DEBIDOS AL USO DEL ALCOHOL: ESTADO DE ABSTINENCIA	1. Trastornos mentales y del comportamiento debidos al uso de sustancias psicoactivas	1.1 TMyC debidos al uso de alcohol	ALCOHOL SEVERO
F104 - TRASTORNOS MENTALES Y DEL COMPORTAMIENTO DEBIDOS AL USO DEL ALCOHOL: ESTADO DE ABSTINENCIA CON DELIRIO	1. Trastornos mentales y del comportamiento debidos al uso de sustancias psicoactivas	1.1 TMyC debidos al uso de alcohol	ALCOHOL SEVERO
F105 - TRASTORNOS MENTALES Y DEL COMPORTAMIENTO DEBIDOS AL USO DEL ALCOHOL: TRASTORNO PSICOTICO	1. Trastornos mentales y del comportamiento debidos al uso de sustancias psicoactivas	1.1 TMyC debidos al uso de alcohol	ALCOHOL SEVERO
F106 - TRASTORNOS MENTALES Y DEL COMPORTAMIENTO DEBIDOS AL USO DEL ALCOHOL: SINDROME AMNESICO	1. Trastornos mentales y del comportamiento debidos al uso de sustancias psicoactivas	1.1 TMyC debidos al uso de alcohol	ALCOHOL SEVERO
F107 - TRASTORNOS MENTALES Y DEL COMPORTAMIENTO DEBIDOS AL USO DEL ALCOHOL: TRASTORNO PSICOTICO RESIDUAL Y DE COMIENZO TARDIO	1. Trastornos mentales y del comportamiento debidos al uso de sustancias psicoactivas	1.1 TMyC debidos al uso de alcohol	ALCOHOL SEVERO
F110 - TRASTORNOS MENTALES Y DEL COMPORTAMIENTO DEBIDOS AL USO DE OPIACEOS: INTOXICACION AGUDA	1. Trastornos mentales y del comportamiento debidos al uso de sustancias psicoactivas	1.2 TMyC debido a opiaceos	OPIOIDES LEVE
F111 - TRASTORNOS MENTALES Y DEL COMPORTAMIENTO DEBIDOS AL USO DE OPIACEOS: USO NOCIVO	1. Trastornos mentales y del comportamiento debidos al uso de sustancias psicoactivas	1.2 TMyC debido a opiaceos	OPIOIDES SEVERO
F112 - TRASTORNOS MENTALES Y DEL COMPORTAMIENTO DEBIDOS AL USO DE OPIACEOS: SINDROME DE DEPENDENCIA	1. Trastornos mentales y del comportamiento debidos al uso de sustancias psicoactivas	1.2 TMyC debido a opiaceos	OPIOIDES SEVERO
F113 - TRASTORNOS MENTALES Y DEL COMPORTAMIENTO DEBIDOS AL USO DE OPIACEOS: ESTADO DE ABSTINENCIA	1. Trastornos mentales y del comportamiento debidos al uso de sustancias psicoactivas	1.2 TMyC debido a opiaceos	OPIOIDES SEVERO
F114 - TRASTORNOS MENTALES Y DEL COMPORTAMIENTO DEBIDOS AL USO DE OPIACEOS: ESTADO DE ABSTINENCIA CON DELIRIO	1. Trastornos mentales y del comportamiento debidos al uso de sustancias psicoactivas	1.2 TMyC debido a opiaceos	OPIOIDES SEVERO
F115 - TRASTORNOS MENTALES Y DEL COMPORTAMIENTO DEBIDOS AL USO DE OPIACEOS: TRASTORNO PSICOTICO	1. Trastornos mentales y del comportamiento debidos al uso de sustancias psicoactivas	1.2 TMyC debido a opiaceos	OPIOIDES SEVERO
F116 - TRASTORNOS MENTALES Y DEL COMPORTAMIENTO DEBIDOS AL USO DE OPIACEOS: SINDROME AMNESICO	1. Trastornos mentales y del comportamiento debidos al uso de sustancias psicoactivas	1.2 TMyC debido a opiaceos	OPIOIDES SEVERO
F117 - TRASTORNOS MENTALES Y DEL COMPORTAMIENTO DEBIDOS AL USO DE OPIACEOS: TRASTORNO PSICOTICO RESIDUAL Y DE COMIENZO TARDIO	1. Trastornos mentales y del comportamiento debidos al uso de sustancias psicoactivas	1.2 TMyC debido a opiaceos	OPIOIDES SEVERO
F120 - TRASTORNOS MENTALES Y DEL COMPORTAMIENTO DEBIDOS AL USO DE CANNABINOIDES: INTOXICACION AGUDA	1. Trastornos mentales y del comportamiento debidos al uso de sustancias psicoactivas	1.3 TMyC debido a cannabinoides	CANNABIS LEVE
F121 - TRASTORNOS MENTALES Y DEL COMPORTAMIENTO DEBIDOS AL USO DE CANNABINOIDES: USO NOCIVO	1. Trastornos mentales y del comportamiento debidos al uso de sustancias psicoactivas	1.3 TMyC debido a cannabinoides	CANNABIS SEVERO
F122 - TRASTORNOS MENTALES Y DEL COMPORTAMIENTO DEBIDOS AL USO DE CANNABINOIDES: SINDROME DE DEPENDENCIA	1. Trastornos mentales y del comportamiento debidos al uso de sustancias psicoactivas	1.3 TMyC debido a cannabinoides	CANNABIS SEVERO
F123 - TRASTORNOS MENTALES Y DEL COMPORTAMIENTO DEBIDOS AL USO DE CANNABINOIDES: ESTADO DE ABSTINENCIA	1. Trastornos mentales y del comportamiento debidos al uso de sustancias psicoactivas	1.3 TMyC debido a cannabinoides	CANNABIS SEVERO
F124 - TRASTORNOS MENTALES Y DEL COMPORTAMIENTO DEBIDOS AL USO DE CANNABINOIDES: ESTADO DE ABSTINENCIA CON DELIRIO	1. Trastornos mentales y del comportamiento debidos al uso de sustancias psicoactivas	1.3 TMyC debido a cannabinoides	CANNABIS SEVERO
F125 - TRASTORNOS MENTALES Y DEL COMPORTAMIENTO DEBIDOS AL USO DE CANNABINOIDES: TRASTORNO PSICOTICO	1. Trastornos mentales y del comportamiento debidos al uso de sustancias psicoactivas	1.3 TMyC debido a cannabinoides	CANNABIS SEVERO
F126 - TRASTORNOS MENTALES Y DEL COMPORTAMIENTO DEBIDOS AL USO DE CANNABINOIDES: SINDROME AMNESICO	1. Trastornos mentales y del comportamiento debidos al uso de sustancias psicoactivas	1.3 TMyC debido a cannabinoides	CANNABIS SEVERO
F127 - TRASTORNOS MENTALES Y DEL COMPORTAMIENTO DEBIDOS AL USO DE CANNABINOIDES: TRASTORNO PSICOTICO RESIDUAL Y DE COMIENZO TARDIO	1. Trastornos mentales y del comportamiento debidos al uso de sustancias psicoactivas	1.3 TMyC debido a cannabinoides	CANNABIS SEVERO
F140 - TRASTORNOS MENTALES Y DEL COMPORTAMIENTO DEBIDOS AL USO DE COCAINA: INTOXICACION AGUDA	1. Trastornos mentales y del comportamiento debidos al uso de sustancias psicoactivas	1.4 TMyC debido a Cocaína	COCAINA LEVE
F141 - TRASTORNOS MENTALES Y DEL COMPORTAMIENTO DEBIDOS AL USO DE COCAINA: USO NOCIVO	1. Trastornos mentales y del comportamiento debidos al uso de sustancias psicoactivas	1.4 TMyC debido a Cocaína	COCAINA SEVERA
F142 - TRASTORNOS MENTALES Y DEL COMPORTAMIENTO DEBIDOS AL USO DE COCAINA: SINDROME DE DEPENDENCIA	1. Trastornos mentales y del comportamiento debidos al uso de sustancias psicoactivas	1.4 TMyC debido a Cocaína	COCAINA SEVERA
F143 - TRASTORNOS MENTALES Y DEL COMPORTAMIENTO DEBIDOS AL USO DE COCAINA: ESTADO DE ABSTINENCIA	1. Trastornos mentales y del comportamiento debidos al uso de sustancias psicoactivas	1.4 TMyC debido a Cocaína	COCAINA SEVERA
F144 - TRASTORNOS MENTALES Y DEL COMPORTAMIENTO DEBIDOS AL USO DE COCAINA: ESTADO DE ABSTINENCIA CON DELIRIO	1. Trastornos mentales y del comportamiento debidos al uso de sustancias psicoactivas	1.4 TMyC debido a Cocaína	COCAINA SEVERA
F145 - TRASTORNOS MENTALES Y DEL COMPORTAMIENTO DEBIDOS AL USO DE COCAINA: TRASTORNO PSICOTICO	1. Trastornos mentales y del comportamiento debidos al uso de sustancias psicoactivas	1.4 TMyC debido a Cocaína	COCAINA SEVERA
F146 - TRASTORNOS MENTALES Y DEL COMPORTAMIENTO DEBIDOS AL USO DE COCAINA: SINDROME AMNESICO	1. Trastornos mentales y del comportamiento debidos al uso de sustancias psicoactivas	1.4 TMyC debido a Cocaína	COCAINA SEVERA
F147 - TRASTORNOS MENTALES Y DEL COMPORTAMIENTO DEBIDOS AL USO DE COCAINA: TRASTORNO PSICOTICO RESIDUAL Y DE COMIENZO TARDIO	1. Trastornos mentales y del comportamiento debidos al uso de sustancias psicoactivas	1.4 TMyC debido a Cocaína	COCAINA SEVERA
F200 - ESQUIZOFRENIA PARANOIDE	2. Esquizofrenia, trastornos esquizotípicos y trastornos Delirantes	2.1 Esquizofrenia	2.1 Esquizofrenia
F201 - ESQUIZOFRENIA HEBEFRENICA	2. Esquizofrenia, trastornos esquizotípicos y trastornos Delirantes	2.1 Esquizofrenia	2.1 Esquizofrenia
F202 - ESQUIZOFRENIA CATATONICA	2. Esquizofrenia, trastornos esquizotípicos y trastornos Delirantes	2.1 Esquizofrenia	2.1 Esquizofrenia
F203 - ESQUIZOFRENIA INDIFERENCIADA	2. Esquizofrenia, trastornos esquizotípicos y trastornos Delirantes	2.1 Esquizofrenia	2.1 Esquizofrenia
F204 - DEPRESION POSTESQUIZOFRENICA	2. Esquizofrenia, trastornos esquizotípicos y trastornos Delirantes	2.1 Esquizofrenia	2.1 Esquizofrenia
F205 - ESQUIZOFRENIA RESIDUAL	2. Esquizofrenia, trastornos esquizotípicos y trastornos Delirantes	2.1 Esquizofrenia	2.1 Esquizofrenia
F206 - ESQUIZOFRENIA SIMPLE	2. Esquizofrenia, trastornos esquizotípicos y trastornos Delirantes	2.1 Esquizofrenia	2.1 Esquizofrenia
F21X - TRASTORNO ESQUIZOTIPICO	2. Esquizofrenia, trastornos esquizotípicos y trastornos Delirantes	2.1 Esquizofrenia	2.1 Esquizofrenia
F232 - TRASTORNO PSICOTICO AGUDO DE TIPO ESQUIZOFRENICO	2. Esquizofrenia, trastornos esquizotípicos y trastornos Delirantes	2.1 Esquizofrenia	2.1 Esquizofrenia
F310 - TRASTORNO AFECTIVO BIPOLAR, EPISODIO HIPOMANIACO PRESENTE	3. trastornos del humor (afectivos)	3.1 Bipolar	DESORDEN BIPOLAR MANIACO
F311 - TRASTORNO AFECTIVO BIPOLAR, EPISODIO MANIACO PRESENTE SIN SINTOMAS PSICOTICOS	3. trastornos del humor (afectivos)	3.1 Bipolar	DESORDEN BIPOLAR MANIACO
F312 - TRASTORNO AFECTIVO BIPOLAR, EPISODIO MANIACO PRESENTE CON SINTOMAS PSICOTICOS	3. trastornos del humor (afectivos)	3.1 Bipolar	DESORDEN BIPOLAR MANIACO
F313 - TRASTORNO AFECTIVO BIPOLAR, EPISODIO DEPRESIVO PRESENTE LEVE O MODERADO	3. trastornos del humor (afectivos)	3.1 Bipolar	DESORDEN BIPOLAR DEPRESIVO
F314 - TRASTORNO AFECTIVO BIPOLAR, EPISODIO DEPRESIVO GRAVE PRESENTE SIN SINTOMAS PSICOTICOS	3. trastornos del humor (afectivos)	3.1 Bipolar	DESORDEN BIPOLAR DEPRESIVO
F315 - TRASTORNO AFECTIVO BIPOLAR, EPISODIO DEPRESIVO GRAVE PRESENTE CON SINTOMAS PSICOTICOS	3. trastornos del humor (afectivos)	3.1 Bipolar	DESORDEN BIPOLAR DEPRESIVO
F316 - TRASTORNO AFECTIVO BIPOLAR, EPISODIO MIXTO PRESENTE	3. trastornos del humor (afectivos)	3.1 Bipolar	DESORDEN BIPOLAR DEPRESIVO
F317 - TRASTORNO AFECTIVO BIPOLAR, ACTUALMENTE EN REMISION	3. trastornos del humor (afectivos)	3.1 Bipolar	DESORDEN BIPOLAR DEPRESIVO
F330 - TRASTORNO DEPRESIVO RECURRENTE, EPISODIO LEVE PRESENTE	3. trastornos del humor (afectivos)	3.2 Depresión	DEPRESIÓN MAYOR LEVE
F331 - TRASTORNO DEPRESIVO RECURRENTE, EPISODIO MODERADO PRESENTE	3. trastornos del humor (afectivos)	3.2 Depresión	DEPRESIÓN MAYOR MODERADO
F332 - TRASTORNO DEPRESIVO RECURRENTE, EPISODIO DEPRESIVO GRAVE PRESENTE SIN SINTOMAS PSICOTICOS	3. trastornos del humor (afectivos)	3.2 Depresión	DEPRESIÓN MAYOR SEVERO
F333 - TRASTORNO DEPRESIVO RECURRENTE, EPISODIO DEPRESIVO GRAVE PRESENTE, CON SINTOMAS PSICOTICOS	3. trastornos del humor (afectivos)	3.2 Depresión	DEPRESIÓN MAYOR SEVERO
F334 - TRASTORNO DEPRESIVO RECURRENTE ACTUALMENTE EN REMISION	3. trastornos del humor (afectivos)	3.2 Depresión	DEPRESIÓN MAYOR SEVERO
F341 - DISTIMIA	3. trastornos del humor (afectivos)	3.3 Distimia	DISTIMIA
F410 - TRASTORNO DE PANICO [ANSIEDAD PAROXISTICA EPISODICA]	4. Trastornos neuróticos, trastornos relacionados con el estrés y trastornos somatomorfos	4.1 Ansiedad	ANSIEDAD LEVE
F411 - TRASTORNO DE ANSIEDAD GENERALIZADA	4. Trastornos neuróticos, trastornos relacionados con el estrés y trastornos somatomorfos	4.1 Ansiedad	ANSIEDAD MODERADA
F412 - TRASTORNO MIXTO DE ANSIEDAD Y DEPRESION	4. Trastornos neuróticos, trastornos relacionados con el estrés y trastornos somatomorfos	4.1 Ansiedad	ANSIEDAD SEVERA
F413 - OTROS TRASTORNOS DE ANSIEDAD MIXTOS	4. Trastornos neuróticos, trastornos relacionados con el estrés y trastornos somatomorfos	4.1 Ansiedad	ANSIEDAD SEVERA
F502 - BULIMIA NERVIOSA	5. Síndromes del comportamiento asociados con alteraciones fisiológicas y factores físicos	5.1 Bulimia	ALIMENTICIOS BULIMIA NERVIOSA
F503 - BULIMIA NERVIOSA ATIPICA	5. Síndromes del comportamiento asociados con alteraciones fisiológicas y factores físicos	5.1 Bulimia	ALIMENTICIOS BULIMIA NERVIOSA
F500 - ANOREXIA NERVIOSA	5. Síndromes del comportamiento asociados con alteraciones fisiológicas y factores físicos	5.2 Anorexia	ALIMENTICIOS ANOREXIA NERVIOSA
F501 - ANOREXIA NERVIOSA ATIPICA	5. Síndromes del comportamiento asociados con alteraciones fisiológicas y factores físicos	5.2 Anorexia	ALIMENTICIOS ANOREXIA NERVIOSA
F600 - TRASTORNO PARANOIDE DE LA PERSONALIDAD	6. Trastornos de la personalidad y del comportamiento en adultos	6.1 Conducta	6.1 Conducta
F601 - TRASTORNO ESQUIZOIDE DE LA PERSONALIDAD	6. Trastornos de la personalidad y del comportamiento en adultos	6.1 Conducta	6.1 Conducta
F602 - TRASTORNO ASOCIAL DE LA PERSONALIDAD	6. Trastornos de la personalidad y del comportamiento en adultos	6.1 Conducta	6.1 Conducta
F603 - TRASTORNO DE LA PERSONALIDAD EMOCIONALMENTE INESTABLE	6. Trastornos de la personalidad y del comportamiento en adultos	6.1 Conducta	6.1 Conducta
F604 - TRASTORNO HISTRIONICO DE LA PERSONALIDAD	6. Trastornos de la personalidad y del comportamiento en adultos	6.1 Conducta	6.1 Conducta
F605 - TRASTORNO ANANCASTICO DE LA PERSONALIDAD	6. Trastornos de la personalidad y del comportamiento en adultos	6.1 Conducta	6.1 Conducta
F606 - TRASTORNO DE LA PERSONALIDAD ANSIOSA (EVASIVA, ELUSIVA)	6. Trastornos de la personalidad y del comportamiento en adultos	6.1 Conducta	6.1 Conducta
F607 - TRASTORNO DE LA PERSONALIDAD DEPENDIENTE	6. Trastornos de la personalidad y del comportamiento en adultos	6.1 Conducta	6.1 Conducta
F61X - TRASTORNOS MIXTOS Y OTROS TRASTORNOS DE LA PERSONALIDAD	6. Trastornos de la personalidad y del comportamiento en adultos	6.1 Conducta	6.1 Conducta
F620 - CAMBIO PERDURABLE DE LA PERSONALIDAD DESPUES DE UNA EXPERIENCIA CATASTROFICA	6. Trastornos de la personalidad y del comportamiento en adultos	6.1 Conducta	6.1 Conducta
F621 - CAMBIO PERDURABLE DE LA PERSONALIDAD CONSECUTIVO A UNA ENFERMEDAD PSIQUIATRICA	6. Trastornos de la personalidad y del comportamiento en adultos	6.1 Conducta	6.1 Conducta
F630 - JUEGO PATOLOGICO	6. Trastornos de la personalidad y del comportamiento en adultos	6.1 Conducta	6.1 Conducta
F631 - PIROMANIA	6. Trastornos de la personalidad y del comportamiento en adultos	6.1 Conducta	6.1 Conducta
F632 - HURTO PATOLOGICO (CLEPTOMANIA)	6. Trastornos de la personalidad y del comportamiento en adultos	6.1 Conducta	6.1 Conducta
F633 - TRICOTILOMANIA	6. Trastornos de la personalidad y del comportamiento en adultos	6.1 Conducta	6.1 Conducta
F700 - RETRASO MENTAL LEVE: DETERIORO DEL COMPORTAMIENTO NULO O MINIMO	7. Retraso mental	7.1 Retraso mental	RETRASO MENTAL LEVE
F701 - RETRASO MENTAL LEVE: DETERIORO DEL COMPORTAMIENTO SIGNIFICATIVO, QUE REQUIERE ATENCION O TRATAMIENTO	7. Retraso mental	7.1 Retraso mental	RETRASO MENTAL LEVE
F708 - RETRASO MENTAL LEVE: OTROS DETERIOROS DEL COMPORTAMIENTO	7. Retraso mental	7.1 Retraso mental	RETRASO MENTAL LEVE
F709 - RETRASO MENTAL LEVE: DETERIORO DEL COMPORTAMIENTO DE GRADO NO ESPECIFICADO	7. Retraso mental	7.1 Retraso mental	RETRASO MENTAL LEVE
F710 - RETRASO MENTAL MODERADO: DETERIORO DEL COMPORTAMIENTO NULO O MINIMO	7. Retraso mental	7.1 Retraso mental	RETRASO MENTAL MODERADO
F711 - RETRASO MENTAL MODERADO: DETERIORO DEL COMPORTAMIENTO SIGNIFICATIVO, QUE REQUIERE ATENCION O TRATAMIENTO	7. Retraso mental	7.1 Retraso mental	RETRASO MENTAL MODERADO
F720 - RETRASO MENTAL GRAVE: DETERIORO DEL COMPORTAMIENTO NULO O MINIMO	7. Retraso mental	7.1 Retraso mental	RETRASO MENTAL GRAVE
F721 - RETRASO MENTAL GRAVE: DETERIORO DEL COMPORTAMIENTO SIGNIFICATIVO, QUE REQUIERE ATENCION O TRATAMIENTO	7. Retraso mental	7.1 Retraso mental	RETRASO MENTAL GRAVE
F730 - RETRASO MENTAL PROFUNDO: DETERIORO DEL COMPORTAMIENTO NULO O MINIMO	7. Retraso mental	7.1 Retraso mental	RETRASO MENTAL PROFUNDO
F731 - RETRASO MENTAL PROFUNDO: DETERIORO DEL COMPORTAMIENTO SIGNIFICATIVO, QUE REQUIERE ATENCION O TRATAMIENTO	7. Retraso mental	7.1 Retraso mental	RETRASO MENTAL PROFUNDO
F780 - OTROS TIPOS DE RETRASO MENTAL PROFUNDO: DETERIORO DEL COMPORTAMIENTO NULO O MINIMO	7. Retraso mental	7.1 Retraso mental	RETRASO MENTAL PROFUNDO
F781 - OTROS TIPOS DE RETRASO MENTAL PROFUNDO: DETERIORO DEL COMPORTAMIENTO SIGNIFICATIVO, QUE REQUIERE ATENCION O TRATAMIENTO	7. Retraso mental	7.1 Retraso mental	RETRASO MENTAL PROFUNDO
F790 - RETRASO MENTAL, NO ESPECIFICADO: DETERIORO DEL COMPORTAMIENTO NULO O MINIMO	7. Retraso mental	7.1 Retraso mental	RETRASO MENTAL LEVE
F791 - RETRASO MENTAL, NO ESPECIFICADO: DETERIORO DEL COMPORTAMIENTO SIGNIFICATIVO, QUE REQUIERE ATENCION O TRATAMIENTO	7. Retraso mental	7.1 Retraso mental	RETRASO MENTAL MODERADO
F840 - AUTISMO EN LA NIÑEZ	8. Trastornos del desarrollo psicológico	8.1 Autismo	AUTISMO CON DISCAPACIDAD MODERADA
F841 - AUTISMO ATIPICO	8. Trastornos del desarrollo psicológico	8.1 Autismo	AUTISMO CON DISCAPACIDAD MODERADA
F842 - SINDROME DE RETT	8. Trastornos del desarrollo psicológico	8.1 Autismo	AUTISMO CON DISCAPACIDAD MODERADA
F843 - OTRO TRASTORNO DESINTEGRATIVO DE LA NIÑEZ	8. Trastornos del desarrollo psicológico	8.1 Autismo	AUTISMO CON DISCAPACIDAD MODERADA
F844 - TRASTORNO HIPERACTIVO ASOCIADO CON RETRASO MENTAL Y MOVIMIENTOS ESTEREOTIPADOS	8. Trastornos del desarrollo psicológico	8.1 Autismo	AUTISMO CON DISCAPACIDAD MODERADA
F845 - SINDROME DE ASPERGER	8. Trastornos del desarrollo psicológico	8.1 Autismo	AUTISMO CON DISCAPACIDAD MODERADA
F900 - PERTURBACION DE LA ACTIVIDAD Y DE LA ATENCION	9. Trastornos emocionales y del comportamiento que aparecen habitualmente en la niñez y en la adolescencia	9.1 DHA	DEFICIT ATENCIÓN/HIPERACTIVIDAD SINTOMATICO
F901 - TRASTORNO HIPERCINETICO DE LA CONDUCTA	9. Trastornos emocionales y del comportamiento que aparecen habitualmente en la niñez y en la adolescencia	9.1 DHA	DEFICIT ATENCIÓN/HIPERACTIVIDAD SINTOMATICO
F910 - TRASTORNO DE LA CONDUCTA LIMITADO AL CONTEXTO FAMILIAR	9. Trastornos emocionales y del comportamiento que aparecen habitualmente en la niñez y en la adolescencia	9.2 Conducta	DESORDENES DE CONDUCTA
F911 - TRASTORNO DE LA CONDUCTA INSOCIABLE	9. Trastornos emocionales y del comportamiento que aparecen habitualmente en la niñez y en la adolescencia	9.2 Conducta	DESORDENES DE CONDUCTA
F912 - TRASTORNO DE LA CONDUCTA SOCIABLE	9. Trastornos emocionales y del comportamiento que aparecen habitualmente en la niñez y en la adolescencia	9.2 Conducta	DESORDENES DE CONDUCTA
F913 - TRASTORNO OPOSITOR DESAFIANTE	9. Trastornos emocionales y del comportamiento que aparecen habitualmente en la niñez y en la adolescencia	9.2 Conducta	DESORDENES DE CONDUCTA
F940 - MUTISMO ELECTIVO	9. Trastornos emocionales y del comportamiento que aparecen habitualmente en la niñez y en la adolescencia	9.2 Conducta	9.2 Conducta
F941 - TRASTORNO DE VINCULACION REACTIVA EN LA NIÑEZ	9. Trastornos emocionales y del comportamiento que aparecen habitualmente en la niñez y en la adolescencia	9.2 Conducta	9.2 Conducta
F942 - TRASTORNO DE VINCULACION DESINHIBIDA EN LA NIÑEZ	9. Trastornos emocionales y del comportamiento que aparecen habitualmente en la niñez y en la adolescencia	9.2 Conducta	9.2 Conducta
F920 - TRASTORNO DEPRESIVO DE LA CONDUCTA	9. Trastornos emocionales y del comportamiento que aparecen habitualmente en la niñez y en la adolescencia	9.3 Depresión	DESORDENES DE CONDUCTA
F931 - TRASTORNO DE ANSIEDAD FOBICA EN LA NIÑEZ	9. Trastornos emocionales y del comportamiento que aparecen habitualmente en la niñez y en la adolescencia	9.4 Ansiedad	ANSIEDAD LEVE
F932 - TRASTORNO DE ANSIEDAD SOCIAL EN LA NIÑEZ	9. Trastornos emocionales y del comportamiento que aparecen habitualmente en la niñez y en la adolescencia	9.4 Ansiedad	ANSIEDAD MODERADA
