# Supplementary material for: Burden of Mental and Behavioral Disorders in Colombia, 2022: A Subnational Analysis Based on Disability-Adjusted Life Years
Source: Int J Environ Res Public Health. 2025 Dec 12;22(12):1854. doi: 10.3390/ijerph22121854 (PMC12733028; doi:10.3390/ijerph22121854)
Supplement: Supplementary file 1 [file ijerph-22-01854-s001.zip › Table S2. Mental and Behavioral Disorders in Colombia, 2022.xlsx]

## Sheet: Hoja1
Estado	Departamento	Sexo	edad	Datos	DX Completo	Cod_CIE	SubcapCIE	Grupo_peso	nombre	Gr Enfermedades	Gravedad_dx	dw	casos	Habitantes	fp
Morbilidad	Antioquia	Mujer	0 a 4	Mujer 0 a 4 Antioquia	F100 - TRASTORNOS MENTALES Y DEL COMPORTAMIENTO DEBIDOS AL USO DEL ALCOHOL: INTOXICACION AGUDA	F100	1. Trastornos mentales y del comportamiento debidos al uso de sustancias psicoactivas	1.1 TMyC debidos al uso de alcohol	TRASTORNOS MENTALES Y DEL COMPORTAMIENTO DEBIDOS AL USO DEL ALCOHOL: INTOXICACION AGUDA	SUSTANCIAS	ALCOHOL LEVE	0.235	1	216139	0
Morbilidad	Antioquia	Mujer	0 a 4	Mujer 0 a 4 Antioquia	F113 - TRASTORNOS MENTALES Y DEL COMPORTAMIENTO DEBIDOS AL USO DE OPIACEOS: ESTADO DE ABSTINENCIA	F113	1. Trastornos mentales y del comportamiento debidos al uso de sustancias psicoactivas	1.2 TMyC debido a opiaceos	TRASTORNOS MENTALES Y DEL COMPORTAMIENTO DEBIDOS AL USO DE OPIACEOS: ESTADO DE ABSTINENCIA	SUSTANCIAS	OPIOIDES SEVERO	0.697	1	216139	0
Morbilidad	Antioquia	Mujer	0 a 4	Mujer 0 a 4 Antioquia	F120 - TRASTORNOS MENTALES Y DEL COMPORTAMIENTO DEBIDOS AL USO DE CANNABINOIDES: INTOXICACION AGUDA	F120	1. Trastornos mentales y del comportamiento debidos al uso de sustancias psicoactivas	1.3 TMyC debido a cannabinoides	TRASTORNOS MENTALES Y DEL COMPORTAMIENTO DEBIDOS AL USO DE CANNABINOIDES: INTOXICACION AGUDA	SUSTANCIAS	CANNABIS LEVE	0.039	1	216139	0
Morbilidad	Antioquia	Mujer	0 a 4	Mujer 0 a 4 Antioquia	F141 - TRASTORNOS MENTALES Y DEL COMPORTAMIENTO DEBIDOS AL USO DE COCAINA: USO NOCIVO	F141	1. Trastornos mentales y del comportamiento debidos al uso de sustancias psicoactivas	1.4 TMyC debido a Cocaína	TRASTORNOS MENTALES Y DEL COMPORTAMIENTO DEBIDOS AL USO DE COCAINA: USO NOCIVO	SUSTANCIAS	COCAINA SEVERA	0.479	1	216139	0
Morbilidad	Antioquia	Mujer	0 a 4	Mujer 0 a 4 Antioquia	F313 - TRASTORNO AFECTIVO BIPOLAR, EPISODIO DEPRESIVO PRESENTE LEVE O MODERADO	F313	3. trastornos del humor (afectivos)	3.1 Bipolar	TRASTORNO AFECTIVO BIPOLAR, EPISODIO DEPRESIVO PRESENTE LEVE O MODERADO	MENTALES	DESORDEN BIPOLAR DEPRESIVO	0.396	1	216139	0
Morbilidad	Antioquia	Mujer	0 a 4	Mujer 0 a 4 Antioquia	F314 - TRASTORNO AFECTIVO BIPOLAR, EPISODIO DEPRESIVO GRAVE PRESENTE SIN SINTOMAS PSICOTICOS	F314	3. trastornos del humor (afectivos)	3.1 Bipolar	TRASTORNO AFECTIVO BIPOLAR, EPISODIO DEPRESIVO GRAVE PRESENTE SIN SINTOMAS PSICOTICOS	MENTALES	DESORDEN BIPOLAR DEPRESIVO	0.396	1	216139	0
Morbilidad	Antioquia	Mujer	0 a 4	Mujer 0 a 4 Antioquia	F331 - TRASTORNO DEPRESIVO RECURRENTE, EPISODIO MODERADO PRESENTE	F331	3. trastornos del humor (afectivos)	3.2 Depresión	TRASTORNO DEPRESIVO RECURRENTE, EPISODIO MODERADO PRESENTE	MENTALES	DEPRESIÓN MAYOR MODERADO	0.396	1	216139	0
Morbilidad	Antioquia	Mujer	0 a 4	Mujer 0 a 4 Antioquia	F332 - TRASTORNO DEPRESIVO RECURRENTE, EPISODIO DEPRESIVO GRAVE PRESENTE SIN SINTOMAS PSICOTICOS	F332	3. trastornos del humor (afectivos)	3.2 Depresión	TRASTORNO DEPRESIVO RECURRENTE, EPISODIO DEPRESIVO GRAVE PRESENTE SIN SINTOMAS PSICOTICOS	MENTALES	DEPRESIÓN MAYOR SEVERO	0.658	1	216139	0
Morbilidad	Antioquia	Mujer	0 a 4	Mujer 0 a 4 Antioquia	F341 - DISTIMIA	F341	3. trastornos del humor (afectivos)	3.3 Distimia	DISTIMIA	MENTALES	DISTIMIA	0.145	1	216139	0
Morbilidad	Antioquia	Mujer	0 a 4	Mujer 0 a 4 Antioquia	F410 - TRASTORNO DE PANICO [ANSIEDAD PAROXISTICA EPISODICA]	F410	4. Trastornos neuróticos, trastornos relacionados con el estrés y trastornos somatomorfos	4.1 Ansiedad	TRASTORNO DE PANICO [ANSIEDAD PAROXISTICA EPISODICA]	MENTALES	ANSIEDAD LEVE	0.03	1	216139	0
Morbilidad	Antioquia	Mujer	0 a 4	Mujer 0 a 4 Antioquia	F411 - TRASTORNO DE ANSIEDAD GENERALIZADA	F411	4. Trastornos neuróticos, trastornos relacionados con el estrés y trastornos somatomorfos	4.1 Ansiedad	TRASTORNO DE ANSIEDAD GENERALIZADA	MENTALES	ANSIEDAD MODERADA	0.133	26	216139	0
Morbilidad	Antioquia	Mujer	0 a 4	Mujer 0 a 4 Antioquia	F412 - TRASTORNO MIXTO DE ANSIEDAD Y DEPRESION	F412	4. Trastornos neuróticos, trastornos relacionados con el estrés y trastornos somatomorfos	4.1 Ansiedad	TRASTORNO MIXTO DE ANSIEDAD Y DEPRESION	MENTALES	ANSIEDAD SEVERA	0.523	31	216139	0
Morbilidad	Antioquia	Mujer	0 a 4	Mujer 0 a 4 Antioquia	F413 - OTROS TRASTORNOS DE ANSIEDAD MIXTOS	F413	4. Trastornos neuróticos, trastornos relacionados con el estrés y trastornos somatomorfos	4.1 Ansiedad	OTROS TRASTORNOS DE ANSIEDAD MIXTOS	MENTALES	ANSIEDAD SEVERA	0.523	6	216139	0
Morbilidad	Antioquia	Mujer	0 a 4	Mujer 0 a 4 Antioquia	F502 - BULIMIA NERVIOSA	F502	5. Síndromes del comportamiento asociados con alteraciones fisiológicas y factores físicos	5.1 Bulimia	BULIMIA NERVIOSA	MENTALES	ALIMENTICIOS BULIMIA NERVIOSA	0.223	1	216139	0
Morbilidad	Antioquia	Mujer	0 a 4	Mujer 0 a 4 Antioquia	F603 - TRASTORNO DE LA PERSONALIDAD EMOCIONALMENTE INESTABLE	F603	6. Trastornos de la personalidad y del comportamiento en adultos	6.1 Conducta	TRASTORNO DE LA PERSONALIDAD EMOCIONALMENTE INESTABLE	MENTALES	6.1 Conducta	0.241	0	216139	0
Morbilidad	Antioquia	Mujer	0 a 4	Mujer 0 a 4 Antioquia	F700 - RETRASO MENTAL LEVE: DETERIORO DEL COMPORTAMIENTO NULO O MINIMO	F700	7. Retraso mental	7.1 Retraso mental	RETRASO MENTAL LEVE: DETERIORO DEL COMPORTAMIENTO NULO O MINIMO	MENTALES	RETRASO MENTAL LEVE	0.043	7	216139	0
Morbilidad	Antioquia	Mujer	0 a 4	Mujer 0 a 4 Antioquia	F701 - RETRASO MENTAL LEVE: DETERIORO DEL COMPORTAMIENTO SIGNIFICATIVO, QUE REQUIERE ATENCION O TRATAMIENTO	F701	7. Retraso mental	7.1 Retraso mental	RETRASO MENTAL LEVE: DETERIORO DEL COMPORTAMIENTO SIGNIFICATIVO, QUE REQUIERE ATENCION O TRATAMIENTO	MENTALES	RETRASO MENTAL LEVE	0.043	2	216139	0
Morbilidad	Antioquia	Mujer	0 a 4	Mujer 0 a 4 Antioquia	F708 - RETRASO MENTAL LEVE: OTROS DETERIOROS DEL COMPORTAMIENTO	F708	7. Retraso mental	7.1 Retraso mental	RETRASO MENTAL LEVE: OTROS DETERIOROS DEL COMPORTAMIENTO	MENTALES	RETRASO MENTAL LEVE	0.043	1	216139	0
Morbilidad	Antioquia	Mujer	0 a 4	Mujer 0 a 4 Antioquia	F710 - RETRASO MENTAL MODERADO: DETERIORO DEL COMPORTAMIENTO NULO O MINIMO	F710	7. Retraso mental	7.1 Retraso mental	RETRASO MENTAL MODERADO: DETERIORO DEL COMPORTAMIENTO NULO O MINIMO	MENTALES	RETRASO MENTAL MODERADO	0.1	3	216139	0
Morbilidad	Antioquia	Mujer	0 a 4	Mujer 0 a 4 Antioquia	F711 - RETRASO MENTAL MODERADO: DETERIORO DEL COMPORTAMIENTO SIGNIFICATIVO, QUE REQUIERE ATENCION O TRATAMIENTO	F711	7. Retraso mental	7.1 Retraso mental	RETRASO MENTAL MODERADO: DETERIORO DEL COMPORTAMIENTO SIGNIFICATIVO, QUE REQUIERE ATENCION O TRATAMIENTO	MENTALES	RETRASO MENTAL MODERADO	0.1	1	216139	0
Morbilidad	Antioquia	Mujer	0 a 4	Mujer 0 a 4 Antioquia	F721 - RETRASO MENTAL GRAVE: DETERIORO DEL COMPORTAMIENTO SIGNIFICATIVO, QUE REQUIERE ATENCION O TRATAMIENTO	F721	7. Retraso mental	7.1 Retraso mental	RETRASO MENTAL GRAVE: DETERIORO DEL COMPORTAMIENTO SIGNIFICATIVO, QUE REQUIERE ATENCION O TRATAMIENTO	MENTALES	RETRASO MENTAL GRAVE	0.16	3	216139	0
Morbilidad	Antioquia	Mujer	0 a 4	Mujer 0 a 4 Antioquia	F781 - OTROS TIPOS DE RETRASO MENTAL PROFUNDO: DETERIORO DEL COMPORTAMIENTO SIGNIFICATIVO, QUE REQUIERE ATENCION O TRATAMIENTO	F781	7. Retraso mental	7.1 Retraso mental	OTROS TIPOS DE RETRASO MENTAL PROFUNDO: DETERIORO DEL COMPORTAMIENTO SIGNIFICATIVO, QUE REQUIERE ATENCION O TRATAMIENTO	MENTALES	RETRASO MENTAL PROFUNDO	0.2	1	216139	0
Morbilidad	Antioquia	Mujer	0 a 4	Mujer 0 a 4 Antioquia	F791 - RETRASO MENTAL, NO ESPECIFICADO: DETERIORO DEL COMPORTAMIENTO SIGNIFICATIVO, QUE REQUIERE ATENCION O TRATAMIENTO	F791	7. Retraso mental	7.1 Retraso mental	RETRASO MENTAL, NO ESPECIFICADO: DETERIORO DEL COMPORTAMIENTO SIGNIFICATIVO, QUE REQUIERE ATENCION O TRATAMIENTO	MENTALES	RETRASO MENTAL MODERADO	0.1	1	216139	0
Morbilidad	Antioquia	Mujer	0 a 4	Mujer 0 a 4 Antioquia	F840 - AUTISMO EN LA NIÑEZ	F840	8. Trastornos del desarrollo psicológico	8.1 Autismo	AUTISMO EN LA NIÑEZ	MENTALES	AUTISMO CON DISCAPACIDAD MODERADA	0.216	149	216139	0
Morbilidad	Antioquia	Mujer	0 a 4	Mujer 0 a 4 Antioquia	F841 - AUTISMO ATIPICO	F841	8. Trastornos del desarrollo psicológico	8.1 Autismo	AUTISMO ATIPICO	MENTALES	AUTISMO CON DISCAPACIDAD MODERADA	0.216	14	216139	0
Morbilidad	Antioquia	Mujer	0 a 4	Mujer 0 a 4 Antioquia	F842 - SINDROME DE RETT	F842	8. Trastornos del desarrollo psicológico	8.1 Autismo	SINDROME DE RETT	MENTALES	AUTISMO CON DISCAPACIDAD MODERADA	0.216	4	216139	0
Morbilidad	Antioquia	Mujer	0 a 4	Mujer 0 a 4 Antioquia	F845 - SINDROME DE ASPERGER	F845	8. Trastornos del desarrollo psicológico	8.1 Autismo	SINDROME DE ASPERGER	MENTALES	AUTISMO CON DISCAPACIDAD MODERADA	0.216	3	216139	0
Morbilidad	Antioquia	Mujer	0 a 4	Mujer 0 a 4 Antioquia	F940 - MUTISMO ELECTIVO	F940	9. Trastornos emocionales y del comportamiento que aparecen habitualmente en la niñez y en la adolescencia	9.2 Conducta	MUTISMO ELECTIVO	MENTALES	9.2 Conducta	0.241	4	216139	0
Morbilidad	Antioquia	Mujer	5 a 9	Mujer 5 a 9 Antioquia	F940 - MUTISMO ELECTIVO	F940	9. Trastornos emocionales y del comportamiento que aparecen habitualmente en la niñez y en la adolescencia	9.2 Conducta	MUTISMO ELECTIVO	MENTALES	9.2 Conducta	0.241	15	231964	0
Morbilidad	Antioquia	Mujer	10 a 14	Mujer 10 a 14 Antioquia	F940 - MUTISMO ELECTIVO	F940	9. Trastornos emocionales y del comportamiento que aparecen habitualmente en la niñez y en la adolescencia	9.2 Conducta	MUTISMO ELECTIVO	MENTALES	9.2 Conducta	0.241	3	244668	0
Morbilidad	Antioquia	Mujer	15 a 19	Mujer 15 a 19 Antioquia	F940 - MUTISMO ELECTIVO	F940	9. Trastornos emocionales y del comportamiento que aparecen habitualmente en la niñez y en la adolescencia	9.2 Conducta	MUTISMO ELECTIVO	MENTALES	9.2 Conducta	0.241	1	277102	0
Morbilidad	Antioquia	Mujer	65 a 69	Mujer 65 a 69 Antioquia	F940 - MUTISMO ELECTIVO	F940	9. Trastornos emocionales y del comportamiento que aparecen habitualmente en la niñez y en la adolescencia	9.2 Conducta	MUTISMO ELECTIVO	MENTALES	9.2 Conducta	0.241	1	146400	0
Morbilidad	Antioquia	Hombre	0 a 4	Hombre 0 a 4 Antioquia	F940 - MUTISMO ELECTIVO	F940	9. Trastornos emocionales y del comportamiento que aparecen habitualmente en la niñez y en la adolescencia	9.2 Conducta	MUTISMO ELECTIVO	MENTALES	9.2 Conducta	0.241	4	224414	0
Morbilidad	Antioquia	Hombre	5 a 9	Hombre 5 a 9 Antioquia	F940 - MUTISMO ELECTIVO	F940	9. Trastornos emocionales y del comportamiento que aparecen habitualmente en la niñez y en la adolescencia	9.2 Conducta	MUTISMO ELECTIVO	MENTALES	9.2 Conducta	0.241	7	241524	0
Morbilidad	Antioquia	Hombre	10 a 14	Hombre 10 a 14 Antioquia	F940 - MUTISMO ELECTIVO	F940	9. Trastornos emocionales y del comportamiento que aparecen habitualmente en la niñez y en la adolescencia	9.2 Conducta	MUTISMO ELECTIVO	MENTALES	9.2 Conducta	0.241	6	252864	0
Morbilidad	Atlántico	Mujer	0 a 4	Mujer 0 a 4 Atlántico	F940 - MUTISMO ELECTIVO	F940	9. Trastornos emocionales y del comportamiento que aparecen habitualmente en la niñez y en la adolescencia	9.2 Conducta	MUTISMO ELECTIVO	MENTALES	9.2 Conducta	0.241	1	103304	0
Morbilidad	Antioquia	Mujer	5 a 9	Mujer 5 a 9 Antioquia	F110 - TRASTORNOS MENTALES Y DEL COMPORTAMIENTO DEBIDOS AL USO DE OPIACEOS: INTOXICACION AGUDA	F110	1. Trastornos mentales y del comportamiento debidos al uso de sustancias psicoactivas	1.2 TMyC debido a opiaceos	TRASTORNOS MENTALES Y DEL COMPORTAMIENTO DEBIDOS AL USO DE OPIACEOS: INTOXICACION AGUDA	SUSTANCIAS	OPIOIDES LEVE	0.335	1	231964	0
Morbilidad	Antioquia	Mujer	5 a 9	Mujer 5 a 9 Antioquia	F142 - TRASTORNOS MENTALES Y DEL COMPORTAMIENTO DEBIDOS AL USO DE COCAINA: SINDROME DE DEPENDENCIA	F142	1. Trastornos mentales y del comportamiento debidos al uso de sustancias psicoactivas	1.4 TMyC debido a Cocaína	TRASTORNOS MENTALES Y DEL COMPORTAMIENTO DEBIDOS AL USO DE COCAINA: SINDROME DE DEPENDENCIA	SUSTANCIAS	COCAINA SEVERA	0.479	2	231964	0
Morbilidad	Antioquia	Mujer	5 a 9	Mujer 5 a 9 Antioquia	F200 - ESQUIZOFRENIA PARANOIDE	F200	2. Esquizofrenia, trastornos esquizotípicos y trastornos Delirantes	2.1 Esquizofrenia	ESQUIZOFRENIA PARANOIDE	MENTALES	2.1 Esquizofrenia	0.778	2	231964	0
Morbilidad	Antioquia	Mujer	5 a 9	Mujer 5 a 9 Antioquia	F201 - ESQUIZOFRENIA HEBEFRENICA	F201	2. Esquizofrenia, trastornos esquizotípicos y trastornos Delirantes	2.1 Esquizofrenia	ESQUIZOFRENIA HEBEFRENICA	MENTALES	2.1 Esquizofrenia	0.778	1	231964	0
Morbilidad	Antioquia	Mujer	5 a 9	Mujer 5 a 9 Antioquia	F232 - TRASTORNO PSICOTICO AGUDO DE TIPO ESQUIZOFRENICO	F232	2. Esquizofrenia, trastornos esquizotípicos y trastornos Delirantes	2.1 Esquizofrenia	TRASTORNO PSICOTICO AGUDO DE TIPO ESQUIZOFRENICO	MENTALES	2.1 Esquizofrenia	0.778	1	231964	0
Morbilidad	Antioquia	Mujer	5 a 9	Mujer 5 a 9 Antioquia	F310 - TRASTORNO AFECTIVO BIPOLAR, EPISODIO HIPOMANIACO PRESENTE	F310	3. trastornos del humor (afectivos)	3.1 Bipolar	TRASTORNO AFECTIVO BIPOLAR, EPISODIO HIPOMANIACO PRESENTE	MENTALES	DESORDEN BIPOLAR MANIACO	0.492	1	231964	0
Morbilidad	Antioquia	Mujer	5 a 9	Mujer 5 a 9 Antioquia	F312 - TRASTORNO AFECTIVO BIPOLAR, EPISODIO MANIACO PRESENTE CON SINTOMAS PSICOTICOS	F312	3. trastornos del humor (afectivos)	3.1 Bipolar	TRASTORNO AFECTIVO BIPOLAR, EPISODIO MANIACO PRESENTE CON SINTOMAS PSICOTICOS	MENTALES	DESORDEN BIPOLAR MANIACO	0.492	1	231964	0
Morbilidad	Antioquia	Mujer	5 a 9	Mujer 5 a 9 Antioquia	F317 - TRASTORNO AFECTIVO BIPOLAR, ACTUALMENTE EN REMISION	F317	3. trastornos del humor (afectivos)	3.1 Bipolar	TRASTORNO AFECTIVO BIPOLAR, ACTUALMENTE EN REMISION	MENTALES	DESORDEN BIPOLAR DEPRESIVO	0.396	4	231964	0
Morbilidad	Antioquia	Mujer	5 a 9	Mujer 5 a 9 Antioquia	F331 - TRASTORNO DEPRESIVO RECURRENTE, EPISODIO MODERADO PRESENTE	F331	3. trastornos del humor (afectivos)	3.2 Depresión	TRASTORNO DEPRESIVO RECURRENTE, EPISODIO MODERADO PRESENTE	MENTALES	DEPRESIÓN MAYOR MODERADO	0.396	2	231964	0
Morbilidad	Antioquia	Mujer	5 a 9	Mujer 5 a 9 Antioquia	F334 - TRASTORNO DEPRESIVO RECURRENTE ACTUALMENTE EN REMISION	F334	3. trastornos del humor (afectivos)	3.2 Depresión	TRASTORNO DEPRESIVO RECURRENTE ACTUALMENTE EN REMISION	MENTALES	DEPRESIÓN MAYOR SEVERO	0.658	2	231964	0
Morbilidad	Antioquia	Mujer	5 a 9	Mujer 5 a 9 Antioquia	F341 - DISTIMIA	F341	3. trastornos del humor (afectivos)	3.3 Distimia	DISTIMIA	MENTALES	DISTIMIA	0.145	4	231964	0
Morbilidad	Antioquia	Mujer	5 a 9	Mujer 5 a 9 Antioquia	F410 - TRASTORNO DE PANICO [ANSIEDAD PAROXISTICA EPISODICA]	F410	4. Trastornos neuróticos, trastornos relacionados con el estrés y trastornos somatomorfos	4.1 Ansiedad	TRASTORNO DE PANICO [ANSIEDAD PAROXISTICA EPISODICA]	MENTALES	ANSIEDAD LEVE	0.03	10	231964	0
Morbilidad	Antioquia	Mujer	5 a 9	Mujer 5 a 9 Antioquia	F411 - TRASTORNO DE ANSIEDAD GENERALIZADA	F411	4. Trastornos neuróticos, trastornos relacionados con el estrés y trastornos somatomorfos	4.1 Ansiedad	TRASTORNO DE ANSIEDAD GENERALIZADA	MENTALES	ANSIEDAD MODERADA	0.133	105	231964	0
Morbilidad	Antioquia	Mujer	5 a 9	Mujer 5 a 9 Antioquia	F412 - TRASTORNO MIXTO DE ANSIEDAD Y DEPRESION	F412	4. Trastornos neuróticos, trastornos relacionados con el estrés y trastornos somatomorfos	4.1 Ansiedad	TRASTORNO MIXTO DE ANSIEDAD Y DEPRESION	MENTALES	ANSIEDAD SEVERA	0.523	91	231964	0
Morbilidad	Antioquia	Mujer	5 a 9	Mujer 5 a 9 Antioquia	F413 - OTROS TRASTORNOS DE ANSIEDAD MIXTOS	F413	4. Trastornos neuróticos, trastornos relacionados con el estrés y trastornos somatomorfos	4.1 Ansiedad	OTROS TRASTORNOS DE ANSIEDAD MIXTOS	MENTALES	ANSIEDAD SEVERA	0.523	28	231964	0
Morbilidad	Antioquia	Mujer	5 a 9	Mujer 5 a 9 Antioquia	F500 - ANOREXIA NERVIOSA	F500	5. Síndromes del comportamiento asociados con alteraciones fisiológicas y factores físicos	5.2 Anorexia	ANOREXIA NERVIOSA	MENTALES	ALIMENTICIOS ANOREXIA NERVIOSA	0.224	2	231964	0
Morbilidad	Antioquia	Mujer	5 a 9	Mujer 5 a 9 Antioquia	F503 - BULIMIA NERVIOSA ATIPICA	F503	5. Síndromes del comportamiento asociados con alteraciones fisiológicas y factores físicos	5.1 Bulimia	BULIMIA NERVIOSA ATIPICA	MENTALES	ALIMENTICIOS BULIMIA NERVIOSA	0.223	1	231964	0
Morbilidad	Antioquia	Mujer	5 a 9	Mujer 5 a 9 Antioquia	F602 - TRASTORNO ASOCIAL DE LA PERSONALIDAD	F602	6. Trastornos de la personalidad y del comportamiento en adultos	6.1 Conducta	TRASTORNO ASOCIAL DE LA PERSONALIDAD	MENTALES	6.1 Conducta	0.241	0	231964	0
Morbilidad	Antioquia	Mujer	5 a 9	Mujer 5 a 9 Antioquia	F603 - TRASTORNO DE LA PERSONALIDAD EMOCIONALMENTE INESTABLE	F603	6. Trastornos de la personalidad y del comportamiento en adultos	6.1 Conducta	TRASTORNO DE LA PERSONALIDAD EMOCIONALMENTE INESTABLE	MENTALES	6.1 Conducta	0.241	0	231964	0
Morbilidad	Antioquia	Mujer	5 a 9	Mujer 5 a 9 Antioquia	F61X - TRASTORNOS MIXTOS Y OTROS TRASTORNOS DE LA PERSONALIDAD	F61X	6. Trastornos de la personalidad y del comportamiento en adultos	6.1 Conducta	TRASTORNOS MIXTOS Y OTROS TRASTORNOS DE LA PERSONALIDAD	MENTALES	6.1 Conducta	0.241	0	231964	0
Morbilidad	Antioquia	Mujer	5 a 9	Mujer 5 a 9 Antioquia	F633 - TRICOTILOMANIA	F633	6. Trastornos de la personalidad y del comportamiento en adultos	6.1 Conducta	TRICOTILOMANIA	MENTALES	6.1 Conducta	0.241	0	231964	0
Morbilidad	Antioquia	Mujer	5 a 9	Mujer 5 a 9 Antioquia	F700 - RETRASO MENTAL LEVE: DETERIORO DEL COMPORTAMIENTO NULO O MINIMO	F700	7. Retraso mental	7.1 Retraso mental	RETRASO MENTAL LEVE: DETERIORO DEL COMPORTAMIENTO NULO O MINIMO	MENTALES	RETRASO MENTAL LEVE	0.043	49	231964	0
Morbilidad	Antioquia	Mujer	5 a 9	Mujer 5 a 9 Antioquia	F701 - RETRASO MENTAL LEVE: DETERIORO DEL COMPORTAMIENTO SIGNIFICATIVO, QUE REQUIERE ATENCION O TRATAMIENTO	F701	7. Retraso mental	7.1 Retraso mental	RETRASO MENTAL LEVE: DETERIORO DEL COMPORTAMIENTO SIGNIFICATIVO, QUE REQUIERE ATENCION O TRATAMIENTO	MENTALES	RETRASO MENTAL LEVE	0.043	25	231964	0
Morbilidad	Antioquia	Mujer	5 a 9	Mujer 5 a 9 Antioquia	F708 - RETRASO MENTAL LEVE: OTROS DETERIOROS DEL COMPORTAMIENTO	F708	7. Retraso mental	7.1 Retraso mental	RETRASO MENTAL LEVE: OTROS DETERIOROS DEL COMPORTAMIENTO	MENTALES	RETRASO MENTAL LEVE	0.043	13	231964	0
Morbilidad	Antioquia	Mujer	5 a 9	Mujer 5 a 9 Antioquia	F709 - RETRASO MENTAL LEVE: DETERIORO DEL COMPORTAMIENTO DE GRADO NO ESPECIFICADO	F709	7. Retraso mental	7.1 Retraso mental	RETRASO MENTAL LEVE: DETERIORO DEL COMPORTAMIENTO DE GRADO NO ESPECIFICADO	MENTALES	RETRASO MENTAL LEVE	0.043	15	231964	0
Morbilidad	Antioquia	Mujer	5 a 9	Mujer 5 a 9 Antioquia	F710 - RETRASO MENTAL MODERADO: DETERIORO DEL COMPORTAMIENTO NULO O MINIMO	F710	7. Retraso mental	7.1 Retraso mental	RETRASO MENTAL MODERADO: DETERIORO DEL COMPORTAMIENTO NULO O MINIMO	MENTALES	RETRASO MENTAL MODERADO	0.1	16	231964	0
Morbilidad	Antioquia	Mujer	5 a 9	Mujer 5 a 9 Antioquia	F711 - RETRASO MENTAL MODERADO: DETERIORO DEL COMPORTAMIENTO SIGNIFICATIVO, QUE REQUIERE ATENCION O TRATAMIENTO	F711	7. Retraso mental	7.1 Retraso mental	RETRASO MENTAL MODERADO: DETERIORO DEL COMPORTAMIENTO SIGNIFICATIVO, QUE REQUIERE ATENCION O TRATAMIENTO	MENTALES	RETRASO MENTAL MODERADO	0.1	17	231964	0
Morbilidad	Antioquia	Mujer	5 a 9	Mujer 5 a 9 Antioquia	F720 - RETRASO MENTAL GRAVE: DETERIORO DEL COMPORTAMIENTO NULO O MINIMO	F720	7. Retraso mental	7.1 Retraso mental	RETRASO MENTAL GRAVE: DETERIORO DEL COMPORTAMIENTO NULO O MINIMO	MENTALES	RETRASO MENTAL GRAVE	0.16	7	231964	0
Morbilidad	Antioquia	Mujer	5 a 9	Mujer 5 a 9 Antioquia	F721 - RETRASO MENTAL GRAVE: DETERIORO DEL COMPORTAMIENTO SIGNIFICATIVO, QUE REQUIERE ATENCION O TRATAMIENTO	F721	7. Retraso mental	7.1 Retraso mental	RETRASO MENTAL GRAVE: DETERIORO DEL COMPORTAMIENTO SIGNIFICATIVO, QUE REQUIERE ATENCION O TRATAMIENTO	MENTALES	RETRASO MENTAL GRAVE	0.16	8	231964	0
Morbilidad	Antioquia	Mujer	5 a 9	Mujer 5 a 9 Antioquia	F730 - RETRASO MENTAL PROFUNDO: DETERIORO DEL COMPORTAMIENTO NULO O MINIMO	F730	7. Retraso mental	7.1 Retraso mental	RETRASO MENTAL PROFUNDO: DETERIORO DEL COMPORTAMIENTO NULO O MINIMO	MENTALES	RETRASO MENTAL PROFUNDO	0.2	2	231964	0
Morbilidad	Antioquia	Mujer	5 a 9	Mujer 5 a 9 Antioquia	F731 - RETRASO MENTAL PROFUNDO: DETERIORO DEL COMPORTAMIENTO SIGNIFICATIVO, QUE REQUIERE ATENCION O TRATAMIENTO	F731	7. Retraso mental	7.1 Retraso mental	RETRASO MENTAL PROFUNDO: DETERIORO DEL COMPORTAMIENTO SIGNIFICATIVO, QUE REQUIERE ATENCION O TRATAMIENTO	MENTALES	RETRASO MENTAL PROFUNDO	0.2	1	231964	0
Morbilidad	Antioquia	Mujer	5 a 9	Mujer 5 a 9 Antioquia	F780 - OTROS TIPOS DE RETRASO MENTAL PROFUNDO: DETERIORO DEL COMPORTAMIENTO NULO O MINIMO	F780	7. Retraso mental	7.1 Retraso mental	OTROS TIPOS DE RETRASO MENTAL PROFUNDO: DETERIORO DEL COMPORTAMIENTO NULO O MINIMO	MENTALES	RETRASO MENTAL PROFUNDO	0.2	10	231964	0
Morbilidad	Antioquia	Mujer	5 a 9	Mujer 5 a 9 Antioquia	F781 - OTROS TIPOS DE RETRASO MENTAL PROFUNDO: DETERIORO DEL COMPORTAMIENTO SIGNIFICATIVO, QUE REQUIERE ATENCION O TRATAMIENTO	F781	7. Retraso mental	7.1 Retraso mental	OTROS TIPOS DE RETRASO MENTAL PROFUNDO: DETERIORO DEL COMPORTAMIENTO SIGNIFICATIVO, QUE REQUIERE ATENCION O TRATAMIENTO	MENTALES	RETRASO MENTAL PROFUNDO	0.2	1	231964	0
Morbilidad	Antioquia	Mujer	5 a 9	Mujer 5 a 9 Antioquia	F790 - RETRASO MENTAL, NO ESPECIFICADO: DETERIORO DEL COMPORTAMIENTO NULO O MINIMO	F790	7. Retraso mental	7.1 Retraso mental	RETRASO MENTAL, NO ESPECIFICADO: DETERIORO DEL COMPORTAMIENTO NULO O MINIMO	MENTALES	RETRASO MENTAL LEVE	0.043	7	231964	0
Morbilidad	Antioquia	Mujer	5 a 9	Mujer 5 a 9 Antioquia	F791 - RETRASO MENTAL, NO ESPECIFICADO: DETERIORO DEL COMPORTAMIENTO SIGNIFICATIVO, QUE REQUIERE ATENCION O TRATAMIENTO	F791	7. Retraso mental	7.1 Retraso mental	RETRASO MENTAL, NO ESPECIFICADO: DETERIORO DEL COMPORTAMIENTO SIGNIFICATIVO, QUE REQUIERE ATENCION O TRATAMIENTO	MENTALES	RETRASO MENTAL MODERADO	0.1	3	231964	0
Morbilidad	Antioquia	Mujer	5 a 9	Mujer 5 a 9 Antioquia	F840 - AUTISMO EN LA NIÑEZ	F840	8. Trastornos del desarrollo psicológico	8.1 Autismo	AUTISMO EN LA NIÑEZ	MENTALES	AUTISMO CON DISCAPACIDAD MODERADA	0.216	168	231964	0
Morbilidad	Antioquia	Mujer	5 a 9	Mujer 5 a 9 Antioquia	F841 - AUTISMO ATIPICO	F841	8. Trastornos del desarrollo psicológico	8.1 Autismo	AUTISMO ATIPICO	MENTALES	AUTISMO CON DISCAPACIDAD MODERADA	0.216	15	231964	0
Morbilidad	Antioquia	Mujer	5 a 9	Mujer 5 a 9 Antioquia	F842 - SINDROME DE RETT	F842	8. Trastornos del desarrollo psicológico	8.1 Autismo	SINDROME DE RETT	MENTALES	AUTISMO CON DISCAPACIDAD MODERADA	0.216	9	231964	0
Morbilidad	Antioquia	Mujer	5 a 9	Mujer 5 a 9 Antioquia	F843 - OTRO TRASTORNO DESINTEGRATIVO DE LA NIÑEZ	F843	8. Trastornos del desarrollo psicológico	8.1 Autismo	OTRO TRASTORNO DESINTEGRATIVO DE LA NIÑEZ	MENTALES	AUTISMO CON DISCAPACIDAD MODERADA	0.216	1	231964	0
Morbilidad	Antioquia	Mujer	5 a 9	Mujer 5 a 9 Antioquia	F844 - TRASTORNO HIPERACTIVO ASOCIADO CON RETRASO MENTAL Y MOVIMIENTOS ESTEREOTIPADOS	F844	8. Trastornos del desarrollo psicológico	8.1 Autismo	TRASTORNO HIPERACTIVO ASOCIADO CON RETRASO MENTAL Y MOVIMIENTOS ESTEREOTIPADOS	MENTALES	AUTISMO CON DISCAPACIDAD MODERADA	0.216	5	231964	0
Morbilidad	Antioquia	Mujer	5 a 9	Mujer 5 a 9 Antioquia	F845 - SINDROME DE ASPERGER	F845	8. Trastornos del desarrollo psicológico	8.1 Autismo	SINDROME DE ASPERGER	MENTALES	AUTISMO CON DISCAPACIDAD MODERADA	0.216	9	231964	0
Morbilidad	Atlántico	Mujer	5 a 9	Mujer 5 a 9 Atlántico	F940 - MUTISMO ELECTIVO	F940	9. Trastornos emocionales y del comportamiento que aparecen habitualmente en la niñez y en la adolescencia	9.2 Conducta	MUTISMO ELECTIVO	MENTALES	9.2 Conducta	0.241	3	110949	0
Morbilidad	Atlántico	Mujer	10 a 14	Mujer 10 a 14 Atlántico	F940 - MUTISMO ELECTIVO	F940	9. Trastornos emocionales y del comportamiento que aparecen habitualmente en la niñez y en la adolescencia	9.2 Conducta	MUTISMO ELECTIVO	MENTALES	9.2 Conducta	0.241	6	112754	0
Morbilidad	Atlántico	Mujer	15 a 19	Mujer 15 a 19 Atlántico	F940 - MUTISMO ELECTIVO	F940	9. Trastornos emocionales y del comportamiento que aparecen habitualmente en la niñez y en la adolescencia	9.2 Conducta	MUTISMO ELECTIVO	MENTALES	9.2 Conducta	0.241	1	117781	0
Morbilidad	Atlántico	Hombre	0 a 4	Hombre 0 a 4 Atlántico	F940 - MUTISMO ELECTIVO	F940	9. Trastornos emocionales y del comportamiento que aparecen habitualmente en la niñez y en la adolescencia	9.2 Conducta	MUTISMO ELECTIVO	MENTALES	9.2 Conducta	0.241	5	107985	0
Morbilidad	Atlántico	Hombre	5 a 9	Hombre 5 a 9 Atlántico	F940 - MUTISMO ELECTIVO	F940	9. Trastornos emocionales y del comportamiento que aparecen habitualmente en la niñez y en la adolescencia	9.2 Conducta	MUTISMO ELECTIVO	MENTALES	9.2 Conducta	0.241	4	115383	0
Morbilidad	Atlántico	Hombre	10 a 14	Hombre 10 a 14 Atlántico	F940 - MUTISMO ELECTIVO	F940	9. Trastornos emocionales y del comportamiento que aparecen habitualmente en la niñez y en la adolescencia	9.2 Conducta	MUTISMO ELECTIVO	MENTALES	9.2 Conducta	0.241	2	115719	0
Morbilidad	Atlántico	Hombre	15 a 19	Hombre 15 a 19 Atlántico	F940 - MUTISMO ELECTIVO	F940	9. Trastornos emocionales y del comportamiento que aparecen habitualmente en la niñez y en la adolescencia	9.2 Conducta	MUTISMO ELECTIVO	MENTALES	9.2 Conducta	0.241	2	118195	0
Morbilidad	Bogotá, D.C.	Mujer	0 a 4	Mujer 0 a 4 Bogotá, D.C.	F940 - MUTISMO ELECTIVO	F940	9. Trastornos emocionales y del comportamiento que aparecen habitualmente en la niñez y en la adolescencia	9.2 Conducta	MUTISMO ELECTIVO	MENTALES	9.2 Conducta	0.241	3	234376	0
Morbilidad	Bogotá, D.C.	Mujer	5 a 9	Mujer 5 a 9 Bogotá, D.C.	F940 - MUTISMO ELECTIVO	F940	9. Trastornos emocionales y del comportamiento que aparecen habitualmente en la niñez y en la adolescencia	9.2 Conducta	MUTISMO ELECTIVO	MENTALES	9.2 Conducta	0.241	15	232247	0
Morbilidad	Bogotá, D.C.	Mujer	10 a 14	Mujer 10 a 14 Bogotá, D.C.	F940 - MUTISMO ELECTIVO	F940	9. Trastornos emocionales y del comportamiento que aparecen habitualmente en la niñez y en la adolescencia	9.2 Conducta	MUTISMO ELECTIVO	MENTALES	9.2 Conducta	0.241	9	250624	0
Morbilidad	Bogotá, D.C.	Mujer	15 a 19	Mujer 15 a 19 Bogotá, D.C.	F940 - MUTISMO ELECTIVO	F940	9. Trastornos emocionales y del comportamiento que aparecen habitualmente en la niñez y en la adolescencia	9.2 Conducta	MUTISMO ELECTIVO	MENTALES	9.2 Conducta	0.241	4	332585	0
Morbilidad	Antioquia	Mujer	10 a 14	Mujer 10 a 14 Antioquia	F100 - TRASTORNOS MENTALES Y DEL COMPORTAMIENTO DEBIDOS AL USO DEL ALCOHOL: INTOXICACION AGUDA	F100	1. Trastornos mentales y del comportamiento debidos al uso de sustancias psicoactivas	1.1 TMyC debidos al uso de alcohol	TRASTORNOS MENTALES Y DEL COMPORTAMIENTO DEBIDOS AL USO DEL ALCOHOL: INTOXICACION AGUDA	SUSTANCIAS	ALCOHOL LEVE	0.235	5	244668	0
Morbilidad	Antioquia	Mujer	10 a 14	Mujer 10 a 14 Antioquia	F101 - TRASTORNOS MENTALES Y DEL COMPORTAMIENTO DEBIDOS AL USO DEL ALCOHOL: USO NOCIVO	F101	1. Trastornos mentales y del comportamiento debidos al uso de sustancias psicoactivas	1.1 TMyC debidos al uso de alcohol	TRASTORNOS MENTALES Y DEL COMPORTAMIENTO DEBIDOS AL USO DEL ALCOHOL: USO NOCIVO	SUSTANCIAS	ALCOHOL MODERADO	0.373	3	244668	0
Morbilidad	Antioquia	Mujer	10 a 14	Mujer 10 a 14 Antioquia	F102 - TRASTORNOS MENTALES Y DEL COMPORTAMIENTO DEBIDOS AL USO DEL ALCOHOL: SINDROME DE DEPENDENCIA	F102	1. Trastornos mentales y del comportamiento debidos al uso de sustancias psicoactivas	1.1 TMyC debidos al uso de alcohol	TRASTORNOS MENTALES Y DEL COMPORTAMIENTO DEBIDOS AL USO DEL ALCOHOL: SINDROME DE DEPENDENCIA	SUSTANCIAS	ALCOHOL MODERADO	0.373	5	244668	0
Morbilidad	Antioquia	Mujer	10 a 14	Mujer 10 a 14 Antioquia	F103 - TRASTORNOS MENTALES Y DEL COMPORTAMIENTO DEBIDOS AL USO DEL ALCOHOL: ESTADO DE ABSTINENCIA	F103	1. Trastornos mentales y del comportamiento debidos al uso de sustancias psicoactivas	1.1 TMyC debidos al uso de alcohol	TRASTORNOS MENTALES Y DEL COMPORTAMIENTO DEBIDOS AL USO DEL ALCOHOL: ESTADO DE ABSTINENCIA	SUSTANCIAS	ALCOHOL SEVERO	0.57	1	244668	0
Morbilidad	Antioquia	Mujer	10 a 14	Mujer 10 a 14 Antioquia	F104 - TRASTORNOS MENTALES Y DEL COMPORTAMIENTO DEBIDOS AL USO DEL ALCOHOL: ESTADO DE ABSTINENCIA CON DELIRIO	F104	1. Trastornos mentales y del comportamiento debidos al uso de sustancias psicoactivas	1.1 TMyC debidos al uso de alcohol	TRASTORNOS MENTALES Y DEL COMPORTAMIENTO DEBIDOS AL USO DEL ALCOHOL: ESTADO DE ABSTINENCIA CON DELIRIO	SUSTANCIAS	ALCOHOL SEVERO	0.57	1	244668	0
Morbilidad	Antioquia	Mujer	10 a 14	Mujer 10 a 14 Antioquia	F110 - TRASTORNOS MENTALES Y DEL COMPORTAMIENTO DEBIDOS AL USO DE OPIACEOS: INTOXICACION AGUDA	F110	1. Trastornos mentales y del comportamiento debidos al uso de sustancias psicoactivas	1.2 TMyC debido a opiaceos	TRASTORNOS MENTALES Y DEL COMPORTAMIENTO DEBIDOS AL USO DE OPIACEOS: INTOXICACION AGUDA	SUSTANCIAS	OPIOIDES LEVE	0.335	1	244668	0
Morbilidad	Antioquia	Mujer	10 a 14	Mujer 10 a 14 Antioquia	F111 - TRASTORNOS MENTALES Y DEL COMPORTAMIENTO DEBIDOS AL USO DE OPIACEOS: USO NOCIVO	F111	1. Trastornos mentales y del comportamiento debidos al uso de sustancias psicoactivas	1.2 TMyC debido a opiaceos	TRASTORNOS MENTALES Y DEL COMPORTAMIENTO DEBIDOS AL USO DE OPIACEOS: USO NOCIVO	SUSTANCIAS	OPIOIDES SEVERO	0.697	1	244668	0
Morbilidad	Antioquia	Mujer	10 a 14	Mujer 10 a 14 Antioquia	F113 - TRASTORNOS MENTALES Y DEL COMPORTAMIENTO DEBIDOS AL USO DE OPIACEOS: ESTADO DE ABSTINENCIA	F113	1. Trastornos mentales y del comportamiento debidos al uso de sustancias psicoactivas	1.2 TMyC debido a opiaceos	TRASTORNOS MENTALES Y DEL COMPORTAMIENTO DEBIDOS AL USO DE OPIACEOS: ESTADO DE ABSTINENCIA	SUSTANCIAS	OPIOIDES SEVERO	0.697	1	244668	0
Morbilidad	Antioquia	Mujer	10 a 14	Mujer 10 a 14 Antioquia	F121 - TRASTORNOS MENTALES Y DEL COMPORTAMIENTO DEBIDOS AL USO DE CANNABINOIDES: USO NOCIVO	F121	1. Trastornos mentales y del comportamiento debidos al uso de sustancias psicoactivas	1.3 TMyC debido a cannabinoides	TRASTORNOS MENTALES Y DEL COMPORTAMIENTO DEBIDOS AL USO DE CANNABINOIDES: USO NOCIVO	SUSTANCIAS	CANNABIS SEVERO	0.266	10	244668	0
Morbilidad	Antioquia	Mujer	10 a 14	Mujer 10 a 14 Antioquia	F122 - TRASTORNOS MENTALES Y DEL COMPORTAMIENTO DEBIDOS AL USO DE CANNABINOIDES: SINDROME DE DEPENDENCIA	F122	1. Trastornos mentales y del comportamiento debidos al uso de sustancias psicoactivas	1.3 TMyC debido a cannabinoides	TRASTORNOS MENTALES Y DEL COMPORTAMIENTO DEBIDOS AL USO DE CANNABINOIDES: SINDROME DE DEPENDENCIA	SUSTANCIAS	CANNABIS SEVERO	0.266	26	244668	0
Morbilidad	Antioquia	Mujer	10 a 14	Mujer 10 a 14 Antioquia	F126 - TRASTORNOS MENTALES Y DEL COMPORTAMIENTO DEBIDOS AL USO DE CANNABINOIDES: SINDROME AMNESICO	F126	1. Trastornos mentales y del comportamiento debidos al uso de sustancias psicoactivas	1.3 TMyC debido a cannabinoides	TRASTORNOS MENTALES Y DEL COMPORTAMIENTO DEBIDOS AL USO DE CANNABINOIDES: SINDROME AMNESICO	SUSTANCIAS	CANNABIS SEVERO	0.266	1	244668	0
Morbilidad	Antioquia	Mujer	10 a 14	Mujer 10 a 14 Antioquia	F140 - TRASTORNOS MENTALES Y DEL COMPORTAMIENTO DEBIDOS AL USO DE COCAINA: INTOXICACION AGUDA	F140	1. Trastornos mentales y del comportamiento debidos al uso de sustancias psicoactivas	1.4 TMyC debido a Cocaína	TRASTORNOS MENTALES Y DEL COMPORTAMIENTO DEBIDOS AL USO DE COCAINA: INTOXICACION AGUDA	SUSTANCIAS	COCAINA LEVE	0.116	2	244668	0
Morbilidad	Antioquia	Mujer	10 a 14	Mujer 10 a 14 Antioquia	F141 - TRASTORNOS MENTALES Y DEL COMPORTAMIENTO DEBIDOS AL USO DE COCAINA: USO NOCIVO	F141	1. Trastornos mentales y del comportamiento debidos al uso de sustancias psicoactivas	1.4 TMyC debido a Cocaína	TRASTORNOS MENTALES Y DEL COMPORTAMIENTO DEBIDOS AL USO DE COCAINA: USO NOCIVO	SUSTANCIAS	COCAINA SEVERA	0.479	2	244668	0
Morbilidad	Antioquia	Mujer	10 a 14	Mujer 10 a 14 Antioquia	F142 - TRASTORNOS MENTALES Y DEL COMPORTAMIENTO DEBIDOS AL USO DE COCAINA: SINDROME DE DEPENDENCIA	F142	1. Trastornos mentales y del comportamiento debidos al uso de sustancias psicoactivas	1.4 TMyC debido a Cocaína	TRASTORNOS MENTALES Y DEL COMPORTAMIENTO DEBIDOS AL USO DE COCAINA: SINDROME DE DEPENDENCIA	SUSTANCIAS	COCAINA SEVERA	0.479	4	244668	0
Morbilidad	Antioquia	Mujer	10 a 14	Mujer 10 a 14 Antioquia	F145 - TRASTORNOS MENTALES Y DEL COMPORTAMIENTO DEBIDOS AL USO DE COCAINA: TRASTORNO PSICOTICO	F145	1. Trastornos mentales y del comportamiento debidos al uso de sustancias psicoactivas	1.4 TMyC debido a Cocaína	TRASTORNOS MENTALES Y DEL COMPORTAMIENTO DEBIDOS AL USO DE COCAINA: TRASTORNO PSICOTICO	SUSTANCIAS	COCAINA SEVERA	0.479	2	244668	0
Morbilidad	Antioquia	Mujer	10 a 14	Mujer 10 a 14 Antioquia	F200 - ESQUIZOFRENIA PARANOIDE	F200	2. Esquizofrenia, trastornos esquizotípicos y trastornos Delirantes	2.1 Esquizofrenia	ESQUIZOFRENIA PARANOIDE	MENTALES	2.1 Esquizofrenia	0.778	12	244668	0
Morbilidad	Antioquia	Mujer	10 a 14	Mujer 10 a 14 Antioquia	F201 - ESQUIZOFRENIA HEBEFRENICA	F201	2. Esquizofrenia, trastornos esquizotípicos y trastornos Delirantes	2.1 Esquizofrenia	ESQUIZOFRENIA HEBEFRENICA	MENTALES	2.1 Esquizofrenia	0.778	1	244668	0
Morbilidad	Antioquia	Mujer	10 a 14	Mujer 10 a 14 Antioquia	F203 - ESQUIZOFRENIA INDIFERENCIADA	F203	2. Esquizofrenia, trastornos esquizotípicos y trastornos Delirantes	2.1 Esquizofrenia	ESQUIZOFRENIA INDIFERENCIADA	MENTALES	2.1 Esquizofrenia	0.778	2	244668	0
Morbilidad	Antioquia	Mujer	10 a 14	Mujer 10 a 14 Antioquia	F206 - ESQUIZOFRENIA SIMPLE	F206	2. Esquizofrenia, trastornos esquizotípicos y trastornos Delirantes	2.1 Esquizofrenia	ESQUIZOFRENIA SIMPLE	MENTALES	2.1 Esquizofrenia	0.778	3	244668	0
Morbilidad	Antioquia	Mujer	10 a 14	Mujer 10 a 14 Antioquia	F21X - TRASTORNO ESQUIZOTIPICO	F21X	2. Esquizofrenia, trastornos esquizotípicos y trastornos Delirantes	2.1 Esquizofrenia	TRASTORNO ESQUIZOTIPICO	MENTALES	2.1 Esquizofrenia	0.778	1	244668	0
Morbilidad	Antioquia	Mujer	10 a 14	Mujer 10 a 14 Antioquia	F232 - TRASTORNO PSICOTICO AGUDO DE TIPO ESQUIZOFRENICO	F232	2. Esquizofrenia, trastornos esquizotípicos y trastornos Delirantes	2.1 Esquizofrenia	TRASTORNO PSICOTICO AGUDO DE TIPO ESQUIZOFRENICO	MENTALES	2.1 Esquizofrenia	0.778	3	244668	0
Morbilidad	Antioquia	Mujer	10 a 14	Mujer 10 a 14 Antioquia	F310 - TRASTORNO AFECTIVO BIPOLAR, EPISODIO HIPOMANIACO PRESENTE	F310	3. trastornos del humor (afectivos)	3.1 Bipolar	TRASTORNO AFECTIVO BIPOLAR, EPISODIO HIPOMANIACO PRESENTE	MENTALES	DESORDEN BIPOLAR MANIACO	0.492	4	244668	0
Morbilidad	Antioquia	Mujer	10 a 14	Mujer 10 a 14 Antioquia	F311 - TRASTORNO AFECTIVO BIPOLAR, EPISODIO MANIACO PRESENTE SIN SINTOMAS PSICOTICOS	F311	3. trastornos del humor (afectivos)	3.1 Bipolar	TRASTORNO AFECTIVO BIPOLAR, EPISODIO MANIACO PRESENTE SIN SINTOMAS PSICOTICOS	MENTALES	DESORDEN BIPOLAR MANIACO	0.492	5	244668	0
Morbilidad	Antioquia	Mujer	10 a 14	Mujer 10 a 14 Antioquia	F312 - TRASTORNO AFECTIVO BIPOLAR, EPISODIO MANIACO PRESENTE CON SINTOMAS PSICOTICOS	F312	3. trastornos del humor (afectivos)	3.1 Bipolar	TRASTORNO AFECTIVO BIPOLAR, EPISODIO MANIACO PRESENTE CON SINTOMAS PSICOTICOS	MENTALES	DESORDEN BIPOLAR MANIACO	0.492	10	244668	0
Morbilidad	Antioquia	Mujer	10 a 14	Mujer 10 a 14 Antioquia	F313 - TRASTORNO AFECTIVO BIPOLAR, EPISODIO DEPRESIVO PRESENTE LEVE O MODERADO	F313	3. trastornos del humor (afectivos)	3.1 Bipolar	TRASTORNO AFECTIVO BIPOLAR, EPISODIO DEPRESIVO PRESENTE LEVE O MODERADO	MENTALES	DESORDEN BIPOLAR DEPRESIVO	0.396	4	244668	0
Morbilidad	Antioquia	Mujer	10 a 14	Mujer 10 a 14 Antioquia	F314 - TRASTORNO AFECTIVO BIPOLAR, EPISODIO DEPRESIVO GRAVE PRESENTE SIN SINTOMAS PSICOTICOS	F314	3. trastornos del humor (afectivos)	3.1 Bipolar	TRASTORNO AFECTIVO BIPOLAR, EPISODIO DEPRESIVO GRAVE PRESENTE SIN SINTOMAS PSICOTICOS	MENTALES	DESORDEN BIPOLAR DEPRESIVO	0.396	2	244668	0
Morbilidad	Antioquia	Mujer	10 a 14	Mujer 10 a 14 Antioquia	F315 - TRASTORNO AFECTIVO BIPOLAR, EPISODIO DEPRESIVO GRAVE PRESENTE CON SINTOMAS PSICOTICOS	F315	3. trastornos del humor (afectivos)	3.1 Bipolar	TRASTORNO AFECTIVO BIPOLAR, EPISODIO DEPRESIVO GRAVE PRESENTE CON SINTOMAS PSICOTICOS	MENTALES	DESORDEN BIPOLAR DEPRESIVO	0.396	1	244668	0
Morbilidad	Antioquia	Mujer	10 a 14	Mujer 10 a 14 Antioquia	F316 - TRASTORNO AFECTIVO BIPOLAR, EPISODIO MIXTO PRESENTE	F316	3. trastornos del humor (afectivos)	3.1 Bipolar	TRASTORNO AFECTIVO BIPOLAR, EPISODIO MIXTO PRESENTE	MENTALES	DESORDEN BIPOLAR DEPRESIVO	0.396	4	244668	0
Morbilidad	Antioquia	Mujer	10 a 14	Mujer 10 a 14 Antioquia	F317 - TRASTORNO AFECTIVO BIPOLAR, ACTUALMENTE EN REMISION	F317	3. trastornos del humor (afectivos)	3.1 Bipolar	TRASTORNO AFECTIVO BIPOLAR, ACTUALMENTE EN REMISION	MENTALES	DESORDEN BIPOLAR DEPRESIVO	0.396	10	244668	0
Morbilidad	Antioquia	Mujer	10 a 14	Mujer 10 a 14 Antioquia	F330 - TRASTORNO DEPRESIVO RECURRENTE, EPISODIO LEVE PRESENTE	F330	3. trastornos del humor (afectivos)	3.2 Depresión	TRASTORNO DEPRESIVO RECURRENTE, EPISODIO LEVE PRESENTE	MENTALES	DEPRESIÓN MAYOR LEVE	0.145	26	244668	0
Morbilidad	Antioquia	Mujer	10 a 14	Mujer 10 a 14 Antioquia	F331 - TRASTORNO DEPRESIVO RECURRENTE, EPISODIO MODERADO PRESENTE	F331	3. trastornos del humor (afectivos)	3.2 Depresión	TRASTORNO DEPRESIVO RECURRENTE, EPISODIO MODERADO PRESENTE	MENTALES	DEPRESIÓN MAYOR MODERADO	0.396	55	244668	0
Morbilidad	Antioquia	Mujer	10 a 14	Mujer 10 a 14 Antioquia	F332 - TRASTORNO DEPRESIVO RECURRENTE, EPISODIO DEPRESIVO GRAVE PRESENTE SIN SINTOMAS PSICOTICOS	F332	3. trastornos del humor (afectivos)	3.2 Depresión	TRASTORNO DEPRESIVO RECURRENTE, EPISODIO DEPRESIVO GRAVE PRESENTE SIN SINTOMAS PSICOTICOS	MENTALES	DEPRESIÓN MAYOR SEVERO	0.658	31	244668	0
Morbilidad	Antioquia	Mujer	10 a 14	Mujer 10 a 14 Antioquia	F333 - TRASTORNO DEPRESIVO RECURRENTE, EPISODIO DEPRESIVO GRAVE PRESENTE, CON SINTOMAS PSICOTICOS	F333	3. trastornos del humor (afectivos)	3.2 Depresión	TRASTORNO DEPRESIVO RECURRENTE, EPISODIO DEPRESIVO GRAVE PRESENTE, CON SINTOMAS PSICOTICOS	MENTALES	DEPRESIÓN MAYOR SEVERO	0.658	11	244668	0
Morbilidad	Antioquia	Mujer	10 a 14	Mujer 10 a 14 Antioquia	F334 - TRASTORNO DEPRESIVO RECURRENTE ACTUALMENTE EN REMISION	F334	3. trastornos del humor (afectivos)	3.2 Depresión	TRASTORNO DEPRESIVO RECURRENTE ACTUALMENTE EN REMISION	MENTALES	DEPRESIÓN MAYOR SEVERO	0.658	6	244668	0
Morbilidad	Antioquia	Mujer	10 a 14	Mujer 10 a 14 Antioquia	F341 - DISTIMIA	F341	3. trastornos del humor (afectivos)	3.3 Distimia	DISTIMIA	MENTALES	DISTIMIA	0.145	22	244668	0
Morbilidad	Antioquia	Mujer	10 a 14	Mujer 10 a 14 Antioquia	F410 - TRASTORNO DE PANICO [ANSIEDAD PAROXISTICA EPISODICA]	F410	4. Trastornos neuróticos, trastornos relacionados con el estrés y trastornos somatomorfos	4.1 Ansiedad	TRASTORNO DE PANICO [ANSIEDAD PAROXISTICA EPISODICA]	MENTALES	ANSIEDAD LEVE	0.03	86	244668	0
Morbilidad	Antioquia	Mujer	10 a 14	Mujer 10 a 14 Antioquia	F411 - TRASTORNO DE ANSIEDAD GENERALIZADA	F411	4. Trastornos neuróticos, trastornos relacionados con el estrés y trastornos somatomorfos	4.1 Ansiedad	TRASTORNO DE ANSIEDAD GENERALIZADA	MENTALES	ANSIEDAD MODERADA	0.133	419	244668	0
Morbilidad	Antioquia	Mujer	10 a 14	Mujer 10 a 14 Antioquia	F412 - TRASTORNO MIXTO DE ANSIEDAD Y DEPRESION	F412	4. Trastornos neuróticos, trastornos relacionados con el estrés y trastornos somatomorfos	4.1 Ansiedad	TRASTORNO MIXTO DE ANSIEDAD Y DEPRESION	MENTALES	ANSIEDAD SEVERA	0.523	1206	244668	0
Morbilidad	Antioquia	Mujer	10 a 14	Mujer 10 a 14 Antioquia	F413 - OTROS TRASTORNOS DE ANSIEDAD MIXTOS	F413	4. Trastornos neuróticos, trastornos relacionados con el estrés y trastornos somatomorfos	4.1 Ansiedad	OTROS TRASTORNOS DE ANSIEDAD MIXTOS	MENTALES	ANSIEDAD SEVERA	0.523	84	244668	0
Morbilidad	Antioquia	Mujer	10 a 14	Mujer 10 a 14 Antioquia	F500 - ANOREXIA NERVIOSA	F500	5. Síndromes del comportamiento asociados con alteraciones fisiológicas y factores físicos	5.2 Anorexia	ANOREXIA NERVIOSA	MENTALES	ALIMENTICIOS ANOREXIA NERVIOSA	0.224	66	244668	0
Morbilidad	Antioquia	Mujer	10 a 14	Mujer 10 a 14 Antioquia	F501 - ANOREXIA NERVIOSA ATIPICA	F501	5. Síndromes del comportamiento asociados con alteraciones fisiológicas y factores físicos	5.2 Anorexia	ANOREXIA NERVIOSA ATIPICA	MENTALES	ALIMENTICIOS ANOREXIA NERVIOSA	0.224	3	244668	0
Morbilidad	Antioquia	Mujer	10 a 14	Mujer 10 a 14 Antioquia	F502 - BULIMIA NERVIOSA	F502	5. Síndromes del comportamiento asociados con alteraciones fisiológicas y factores físicos	5.1 Bulimia	BULIMIA NERVIOSA	MENTALES	ALIMENTICIOS BULIMIA NERVIOSA	0.223	30	244668	0
Morbilidad	Antioquia	Mujer	10 a 14	Mujer 10 a 14 Antioquia	F503 - BULIMIA NERVIOSA ATIPICA	F503	5. Síndromes del comportamiento asociados con alteraciones fisiológicas y factores físicos	5.1 Bulimia	BULIMIA NERVIOSA ATIPICA	MENTALES	ALIMENTICIOS BULIMIA NERVIOSA	0.223	4	244668	0
Morbilidad	Antioquia	Mujer	10 a 14	Mujer 10 a 14 Antioquia	F601 - TRASTORNO ESQUIZOIDE DE LA PERSONALIDAD	F601	6. Trastornos de la personalidad y del comportamiento en adultos	6.1 Conducta	TRASTORNO ESQUIZOIDE DE LA PERSONALIDAD	MENTALES	6.1 Conducta	0.241	0	244668	0
Morbilidad	Antioquia	Mujer	10 a 14	Mujer 10 a 14 Antioquia	F602 - TRASTORNO ASOCIAL DE LA PERSONALIDAD	F602	6. Trastornos de la personalidad y del comportamiento en adultos	6.1 Conducta	TRASTORNO ASOCIAL DE LA PERSONALIDAD	MENTALES	6.1 Conducta	0.241	0	244668	0
Morbilidad	Antioquia	Mujer	10 a 14	Mujer 10 a 14 Antioquia	F603 - TRASTORNO DE LA PERSONALIDAD EMOCIONALMENTE INESTABLE	F603	6. Trastornos de la personalidad y del comportamiento en adultos	6.1 Conducta	TRASTORNO DE LA PERSONALIDAD EMOCIONALMENTE INESTABLE	MENTALES	6.1 Conducta	0.241	0	244668	0
Morbilidad	Antioquia	Mujer	10 a 14	Mujer 10 a 14 Antioquia	F604 - TRASTORNO HISTRIONICO DE LA PERSONALIDAD	F604	6. Trastornos de la personalidad y del comportamiento en adultos	6.1 Conducta	TRASTORNO HISTRIONICO DE LA PERSONALIDAD	MENTALES	6.1 Conducta	0.241	0	244668	0
Morbilidad	Antioquia	Mujer	10 a 14	Mujer 10 a 14 Antioquia	F607 - TRASTORNO DE LA PERSONALIDAD DEPENDIENTE	F607	6. Trastornos de la personalidad y del comportamiento en adultos	6.1 Conducta	TRASTORNO DE LA PERSONALIDAD DEPENDIENTE	MENTALES	6.1 Conducta	0.241	0	244668	0
Morbilidad	Antioquia	Mujer	10 a 14	Mujer 10 a 14 Antioquia	F61X - TRASTORNOS MIXTOS Y OTROS TRASTORNOS DE LA PERSONALIDAD	F61X	6. Trastornos de la personalidad y del comportamiento en adultos	6.1 Conducta	TRASTORNOS MIXTOS Y OTROS TRASTORNOS DE LA PERSONALIDAD	MENTALES	6.1 Conducta	0.241	0	244668	0
Morbilidad	Antioquia	Mujer	10 a 14	Mujer 10 a 14 Antioquia	F630 - JUEGO PATOLOGICO	F630	6. Trastornos de la personalidad y del comportamiento en adultos	6.1 Conducta	JUEGO PATOLOGICO	MENTALES	6.1 Conducta	0.241	0	244668	0
Morbilidad	Antioquia	Mujer	10 a 14	Mujer 10 a 14 Antioquia	F632 - HURTO PATOLOGICO (CLEPTOMANIA)	F632	6. Trastornos de la personalidad y del comportamiento en adultos	6.1 Conducta	HURTO PATOLOGICO (CLEPTOMANIA)	MENTALES	6.1 Conducta	0.241	0	244668	0
Morbilidad	Antioquia	Mujer	10 a 14	Mujer 10 a 14 Antioquia	F633 - TRICOTILOMANIA	F633	6. Trastornos de la personalidad y del comportamiento en adultos	6.1 Conducta	TRICOTILOMANIA	MENTALES	6.1 Conducta	0.241	0	244668	0
Morbilidad	Antioquia	Mujer	10 a 14	Mujer 10 a 14 Antioquia	F700 - RETRASO MENTAL LEVE: DETERIORO DEL COMPORTAMIENTO NULO O MINIMO	F700	7. Retraso mental	7.1 Retraso mental	RETRASO MENTAL LEVE: DETERIORO DEL COMPORTAMIENTO NULO O MINIMO	MENTALES	RETRASO MENTAL LEVE	0.043	112	244668	0
Morbilidad	Antioquia	Mujer	10 a 14	Mujer 10 a 14 Antioquia	F701 - RETRASO MENTAL LEVE: DETERIORO DEL COMPORTAMIENTO SIGNIFICATIVO, QUE REQUIERE ATENCION O TRATAMIENTO	F701	7. Retraso mental	7.1 Retraso mental	RETRASO MENTAL LEVE: DETERIORO DEL COMPORTAMIENTO SIGNIFICATIVO, QUE REQUIERE ATENCION O TRATAMIENTO	MENTALES	RETRASO MENTAL LEVE	0.043	51	244668	0
Morbilidad	Antioquia	Mujer	10 a 14	Mujer 10 a 14 Antioquia	F708 - RETRASO MENTAL LEVE: OTROS DETERIOROS DEL COMPORTAMIENTO	F708	7. Retraso mental	7.1 Retraso mental	RETRASO MENTAL LEVE: OTROS DETERIOROS DEL COMPORTAMIENTO	MENTALES	RETRASO MENTAL LEVE	0.043	32	244668	0
Morbilidad	Antioquia	Mujer	10 a 14	Mujer 10 a 14 Antioquia	F709 - RETRASO MENTAL LEVE: DETERIORO DEL COMPORTAMIENTO DE GRADO NO ESPECIFICADO	F709	7. Retraso mental	7.1 Retraso mental	RETRASO MENTAL LEVE: DETERIORO DEL COMPORTAMIENTO DE GRADO NO ESPECIFICADO	MENTALES	RETRASO MENTAL LEVE	0.043	28	244668	0
Morbilidad	Antioquia	Mujer	10 a 14	Mujer 10 a 14 Antioquia	F710 - RETRASO MENTAL MODERADO: DETERIORO DEL COMPORTAMIENTO NULO O MINIMO	F710	7. Retraso mental	7.1 Retraso mental	RETRASO MENTAL MODERADO: DETERIORO DEL COMPORTAMIENTO NULO O MINIMO	MENTALES	RETRASO MENTAL MODERADO	0.1	76	244668	0
Morbilidad	Antioquia	Mujer	10 a 14	Mujer 10 a 14 Antioquia	F711 - RETRASO MENTAL MODERADO: DETERIORO DEL COMPORTAMIENTO SIGNIFICATIVO, QUE REQUIERE ATENCION O TRATAMIENTO	F711	7. Retraso mental	7.1 Retraso mental	RETRASO MENTAL MODERADO: DETERIORO DEL COMPORTAMIENTO SIGNIFICATIVO, QUE REQUIERE ATENCION O TRATAMIENTO	MENTALES	RETRASO MENTAL MODERADO	0.1	58	244668	0
Morbilidad	Antioquia	Mujer	10 a 14	Mujer 10 a 14 Antioquia	F720 - RETRASO MENTAL GRAVE: DETERIORO DEL COMPORTAMIENTO NULO O MINIMO	F720	7. Retraso mental	7.1 Retraso mental	RETRASO MENTAL GRAVE: DETERIORO DEL COMPORTAMIENTO NULO O MINIMO	MENTALES	RETRASO MENTAL GRAVE	0.16	6	244668	0
Morbilidad	Antioquia	Mujer	10 a 14	Mujer 10 a 14 Antioquia	F721 - RETRASO MENTAL GRAVE: DETERIORO DEL COMPORTAMIENTO SIGNIFICATIVO, QUE REQUIERE ATENCION O TRATAMIENTO	F721	7. Retraso mental	7.1 Retraso mental	RETRASO MENTAL GRAVE: DETERIORO DEL COMPORTAMIENTO SIGNIFICATIVO, QUE REQUIERE ATENCION O TRATAMIENTO	MENTALES	RETRASO MENTAL GRAVE	0.16	22	244668	0
Morbilidad	Antioquia	Mujer	10 a 14	Mujer 10 a 14 Antioquia	F730 - RETRASO MENTAL PROFUNDO: DETERIORO DEL COMPORTAMIENTO NULO O MINIMO	F730	7. Retraso mental	7.1 Retraso mental	RETRASO MENTAL PROFUNDO: DETERIORO DEL COMPORTAMIENTO NULO O MINIMO	MENTALES	RETRASO MENTAL PROFUNDO	0.2	2	244668	0
Morbilidad	Antioquia	Mujer	10 a 14	Mujer 10 a 14 Antioquia	F731 - RETRASO MENTAL PROFUNDO: DETERIORO DEL COMPORTAMIENTO SIGNIFICATIVO, QUE REQUIERE ATENCION O TRATAMIENTO	F731	7. Retraso mental	7.1 Retraso mental	RETRASO MENTAL PROFUNDO: DETERIORO DEL COMPORTAMIENTO SIGNIFICATIVO, QUE REQUIERE ATENCION O TRATAMIENTO	MENTALES	RETRASO MENTAL PROFUNDO	0.2	3	244668	0
Morbilidad	Antioquia	Mujer	10 a 14	Mujer 10 a 14 Antioquia	F780 - OTROS TIPOS DE RETRASO MENTAL PROFUNDO: DETERIORO DEL COMPORTAMIENTO NULO O MINIMO	F780	7. Retraso mental	7.1 Retraso mental	OTROS TIPOS DE RETRASO MENTAL PROFUNDO: DETERIORO DEL COMPORTAMIENTO NULO O MINIMO	MENTALES	RETRASO MENTAL PROFUNDO	0.2	11	244668	0
Morbilidad	Antioquia	Mujer	10 a 14	Mujer 10 a 14 Antioquia	F781 - OTROS TIPOS DE RETRASO MENTAL PROFUNDO: DETERIORO DEL COMPORTAMIENTO SIGNIFICATIVO, QUE REQUIERE ATENCION O TRATAMIENTO	F781	7. Retraso mental	7.1 Retraso mental	OTROS TIPOS DE RETRASO MENTAL PROFUNDO: DETERIORO DEL COMPORTAMIENTO SIGNIFICATIVO, QUE REQUIERE ATENCION O TRATAMIENTO	MENTALES	RETRASO MENTAL PROFUNDO	0.2	4	244668	0
Morbilidad	Antioquia	Mujer	10 a 14	Mujer 10 a 14 Antioquia	F790 - RETRASO MENTAL, NO ESPECIFICADO: DETERIORO DEL COMPORTAMIENTO NULO O MINIMO	F790	7. Retraso mental	7.1 Retraso mental	RETRASO MENTAL, NO ESPECIFICADO: DETERIORO DEL COMPORTAMIENTO NULO O MINIMO	MENTALES	RETRASO MENTAL LEVE	0.043	21	244668	0
Morbilidad	Antioquia	Mujer	10 a 14	Mujer 10 a 14 Antioquia	F791 - RETRASO MENTAL, NO ESPECIFICADO: DETERIORO DEL COMPORTAMIENTO SIGNIFICATIVO, QUE REQUIERE ATENCION O TRATAMIENTO	F791	7. Retraso mental	7.1 Retraso mental	RETRASO MENTAL, NO ESPECIFICADO: DETERIORO DEL COMPORTAMIENTO SIGNIFICATIVO, QUE REQUIERE ATENCION O TRATAMIENTO	MENTALES	RETRASO MENTAL MODERADO	0.1	16	244668	0
Morbilidad	Antioquia	Mujer	10 a 14	Mujer 10 a 14 Antioquia	F840 - AUTISMO EN LA NIÑEZ	F840	8. Trastornos del desarrollo psicológico	8.1 Autismo	AUTISMO EN LA NIÑEZ	MENTALES	AUTISMO CON DISCAPACIDAD MODERADA	0.216	72	244668	0
Morbilidad	Antioquia	Mujer	10 a 14	Mujer 10 a 14 Antioquia	F841 - AUTISMO ATIPICO	F841	8. Trastornos del desarrollo psicológico	8.1 Autismo	AUTISMO ATIPICO	MENTALES	AUTISMO CON DISCAPACIDAD MODERADA	0.216	9	244668	0
Morbilidad	Antioquia	Mujer	10 a 14	Mujer 10 a 14 Antioquia	F842 - SINDROME DE RETT	F842	8. Trastornos del desarrollo psicológico	8.1 Autismo	SINDROME DE RETT	MENTALES	AUTISMO CON DISCAPACIDAD MODERADA	0.216	2	244668	0
Morbilidad	Antioquia	Mujer	10 a 14	Mujer 10 a 14 Antioquia	F843 - OTRO TRASTORNO DESINTEGRATIVO DE LA NIÑEZ	F843	8. Trastornos del desarrollo psicológico	8.1 Autismo	OTRO TRASTORNO DESINTEGRATIVO DE LA NIÑEZ	MENTALES	AUTISMO CON DISCAPACIDAD MODERADA	0.216	3	244668	0
Morbilidad	Antioquia	Mujer	10 a 14	Mujer 10 a 14 Antioquia	F845 - SINDROME DE ASPERGER	F845	8. Trastornos del desarrollo psicológico	8.1 Autismo	SINDROME DE ASPERGER	MENTALES	AUTISMO CON DISCAPACIDAD MODERADA	0.216	5	244668	0
Morbilidad	Bogotá, D.C.	Mujer	50 a 54	Mujer 50 a 54 Bogotá, D.C.	F940 - MUTISMO ELECTIVO	F940	9. Trastornos emocionales y del comportamiento que aparecen habitualmente en la niñez y en la adolescencia	9.2 Conducta	MUTISMO ELECTIVO	MENTALES	9.2 Conducta	0.241	1	253725	0
Morbilidad	Bogotá, D.C.	Hombre	0 a 4	Hombre 0 a 4 Bogotá, D.C.	F940 - MUTISMO ELECTIVO	F940	9. Trastornos emocionales y del comportamiento que aparecen habitualmente en la niñez y en la adolescencia	9.2 Conducta	MUTISMO ELECTIVO	MENTALES	9.2 Conducta	0.241	1	244837	0
Morbilidad	Bogotá, D.C.	Hombre	5 a 9	Hombre 5 a 9 Bogotá, D.C.	F940 - MUTISMO ELECTIVO	F940	9. Trastornos emocionales y del comportamiento que aparecen habitualmente en la niñez y en la adolescencia	9.2 Conducta	MUTISMO ELECTIVO	MENTALES	9.2 Conducta	0.241	12	240664	0
Morbilidad	Bogotá, D.C.	Hombre	10 a 14	Hombre 10 a 14 Bogotá, D.C.	F940 - MUTISMO ELECTIVO	F940	9. Trastornos emocionales y del comportamiento que aparecen habitualmente en la niñez y en la adolescencia	9.2 Conducta	MUTISMO ELECTIVO	MENTALES	9.2 Conducta	0.241	9	256189	0
Morbilidad	Bogotá, D.C.	Hombre	15 a 19	Hombre 15 a 19 Bogotá, D.C.	F940 - MUTISMO ELECTIVO	F940	9. Trastornos emocionales y del comportamiento que aparecen habitualmente en la niñez y en la adolescencia	9.2 Conducta	MUTISMO ELECTIVO	MENTALES	9.2 Conducta	0.241	3	330101	0
Morbilidad	Bolívar	Mujer	0 a 4	Mujer 0 a 4 Bolívar	F940 - MUTISMO ELECTIVO	F940	9. Trastornos emocionales y del comportamiento que aparecen habitualmente en la niñez y en la adolescencia	9.2 Conducta	MUTISMO ELECTIVO	MENTALES	9.2 Conducta	0.241	2	91577	0
Morbilidad	Bolívar	Mujer	5 a 9	Mujer 5 a 9 Bolívar	F940 - MUTISMO ELECTIVO	F940	9. Trastornos emocionales y del comportamiento que aparecen habitualmente en la niñez y en la adolescencia	9.2 Conducta	MUTISMO ELECTIVO	MENTALES	9.2 Conducta	0.241	2	93558	0
Morbilidad	Bolívar	Mujer	10 a 14	Mujer 10 a 14 Bolívar	F940 - MUTISMO ELECTIVO	F940	9. Trastornos emocionales y del comportamiento que aparecen habitualmente en la niñez y en la adolescencia	9.2 Conducta	MUTISMO ELECTIVO	MENTALES	9.2 Conducta	0.241	1	94069	0
Morbilidad	Bolívar	Hombre	5 a 9	Hombre 5 a 9 Bolívar	F940 - MUTISMO ELECTIVO	F940	9. Trastornos emocionales y del comportamiento que aparecen habitualmente en la niñez y en la adolescencia	9.2 Conducta	MUTISMO ELECTIVO	MENTALES	9.2 Conducta	0.241	4	99012	0
Morbilidad	Bolívar	Hombre	10 a 14	Hombre 10 a 14 Bolívar	F940 - MUTISMO ELECTIVO	F940	9. Trastornos emocionales y del comportamiento que aparecen habitualmente en la niñez y en la adolescencia	9.2 Conducta	MUTISMO ELECTIVO	MENTALES	9.2 Conducta	0.241	2	98938	0
Morbilidad	Antioquia	Mujer	15 a 19	Mujer 15 a 19 Antioquia	F100 - TRASTORNOS MENTALES Y DEL COMPORTAMIENTO DEBIDOS AL USO DEL ALCOHOL: INTOXICACION AGUDA	F100	1. Trastornos mentales y del comportamiento debidos al uso de sustancias psicoactivas	1.1 TMyC debidos al uso de alcohol	TRASTORNOS MENTALES Y DEL COMPORTAMIENTO DEBIDOS AL USO DEL ALCOHOL: INTOXICACION AGUDA	SUSTANCIAS	ALCOHOL LEVE	0.235	11	277102	0
Morbilidad	Antioquia	Mujer	15 a 19	Mujer 15 a 19 Antioquia	F101 - TRASTORNOS MENTALES Y DEL COMPORTAMIENTO DEBIDOS AL USO DEL ALCOHOL: USO NOCIVO	F101	1. Trastornos mentales y del comportamiento debidos al uso de sustancias psicoactivas	1.1 TMyC debidos al uso de alcohol	TRASTORNOS MENTALES Y DEL COMPORTAMIENTO DEBIDOS AL USO DEL ALCOHOL: USO NOCIVO	SUSTANCIAS	ALCOHOL MODERADO	0.373	15	277102	0
Morbilidad	Antioquia	Mujer	15 a 19	Mujer 15 a 19 Antioquia	F102 - TRASTORNOS MENTALES Y DEL COMPORTAMIENTO DEBIDOS AL USO DEL ALCOHOL: SINDROME DE DEPENDENCIA	F102	1. Trastornos mentales y del comportamiento debidos al uso de sustancias psicoactivas	1.1 TMyC debidos al uso de alcohol	TRASTORNOS MENTALES Y DEL COMPORTAMIENTO DEBIDOS AL USO DEL ALCOHOL: SINDROME DE DEPENDENCIA	SUSTANCIAS	ALCOHOL MODERADO	0.373	11	277102	0
Morbilidad	Antioquia	Mujer	15 a 19	Mujer 15 a 19 Antioquia	F103 - TRASTORNOS MENTALES Y DEL COMPORTAMIENTO DEBIDOS AL USO DEL ALCOHOL: ESTADO DE ABSTINENCIA	F103	1. Trastornos mentales y del comportamiento debidos al uso de sustancias psicoactivas	1.1 TMyC debidos al uso de alcohol	TRASTORNOS MENTALES Y DEL COMPORTAMIENTO DEBIDOS AL USO DEL ALCOHOL: ESTADO DE ABSTINENCIA	SUSTANCIAS	ALCOHOL SEVERO	0.57	1	277102	0
Morbilidad	Antioquia	Mujer	15 a 19	Mujer 15 a 19 Antioquia	F105 - TRASTORNOS MENTALES Y DEL COMPORTAMIENTO DEBIDOS AL USO DEL ALCOHOL: TRASTORNO PSICOTICO	F105	1. Trastornos mentales y del comportamiento debidos al uso de sustancias psicoactivas	1.1 TMyC debidos al uso de alcohol	TRASTORNOS MENTALES Y DEL COMPORTAMIENTO DEBIDOS AL USO DEL ALCOHOL: TRASTORNO PSICOTICO	SUSTANCIAS	ALCOHOL SEVERO	0.57	2	277102	0
Morbilidad	Antioquia	Mujer	15 a 19	Mujer 15 a 19 Antioquia	F110 - TRASTORNOS MENTALES Y DEL COMPORTAMIENTO DEBIDOS AL USO DE OPIACEOS: INTOXICACION AGUDA	F110	1. Trastornos mentales y del comportamiento debidos al uso de sustancias psicoactivas	1.2 TMyC debido a opiaceos	TRASTORNOS MENTALES Y DEL COMPORTAMIENTO DEBIDOS AL USO DE OPIACEOS: INTOXICACION AGUDA	SUSTANCIAS	OPIOIDES LEVE	0.335	5	277102	0
Morbilidad	Antioquia	Mujer	15 a 19	Mujer 15 a 19 Antioquia	F112 - TRASTORNOS MENTALES Y DEL COMPORTAMIENTO DEBIDOS AL USO DE OPIACEOS: SINDROME DE DEPENDENCIA	F112	1. Trastornos mentales y del comportamiento debidos al uso de sustancias psicoactivas	1.2 TMyC debido a opiaceos	TRASTORNOS MENTALES Y DEL COMPORTAMIENTO DEBIDOS AL USO DE OPIACEOS: SINDROME DE DEPENDENCIA	SUSTANCIAS	OPIOIDES SEVERO	0.697	5	277102	0
Morbilidad	Antioquia	Mujer	15 a 19	Mujer 15 a 19 Antioquia	F113 - TRASTORNOS MENTALES Y DEL COMPORTAMIENTO DEBIDOS AL USO DE OPIACEOS: ESTADO DE ABSTINENCIA	F113	1. Trastornos mentales y del comportamiento debidos al uso de sustancias psicoactivas	1.2 TMyC debido a opiaceos	TRASTORNOS MENTALES Y DEL COMPORTAMIENTO DEBIDOS AL USO DE OPIACEOS: ESTADO DE ABSTINENCIA	SUSTANCIAS	OPIOIDES SEVERO	0.697	1	277102	0
Morbilidad	Antioquia	Mujer	15 a 19	Mujer 15 a 19 Antioquia	F120 - TRASTORNOS MENTALES Y DEL COMPORTAMIENTO DEBIDOS AL USO DE CANNABINOIDES: INTOXICACION AGUDA	F120	1. Trastornos mentales y del comportamiento debidos al uso de sustancias psicoactivas	1.3 TMyC debido a cannabinoides	TRASTORNOS MENTALES Y DEL COMPORTAMIENTO DEBIDOS AL USO DE CANNABINOIDES: INTOXICACION AGUDA	SUSTANCIAS	CANNABIS LEVE	0.039	3	277102	0
Morbilidad	Antioquia	Mujer	15 a 19	Mujer 15 a 19 Antioquia	F121 - TRASTORNOS MENTALES Y DEL COMPORTAMIENTO DEBIDOS AL USO DE CANNABINOIDES: USO NOCIVO	F121	1. Trastornos mentales y del comportamiento debidos al uso de sustancias psicoactivas	1.3 TMyC debido a cannabinoides	TRASTORNOS MENTALES Y DEL COMPORTAMIENTO DEBIDOS AL USO DE CANNABINOIDES: USO NOCIVO	SUSTANCIAS	CANNABIS SEVERO	0.266	16	277102	0
Morbilidad	Antioquia	Mujer	15 a 19	Mujer 15 a 19 Antioquia	F122 - TRASTORNOS MENTALES Y DEL COMPORTAMIENTO DEBIDOS AL USO DE CANNABINOIDES: SINDROME DE DEPENDENCIA	F122	1. Trastornos mentales y del comportamiento debidos al uso de sustancias psicoactivas	1.3 TMyC debido a cannabinoides	TRASTORNOS MENTALES Y DEL COMPORTAMIENTO DEBIDOS AL USO DE CANNABINOIDES: SINDROME DE DEPENDENCIA	SUSTANCIAS	CANNABIS SEVERO	0.266	87	277102	0
Morbilidad	Antioquia	Mujer	15 a 19	Mujer 15 a 19 Antioquia	F123 - TRASTORNOS MENTALES Y DEL COMPORTAMIENTO DEBIDOS AL USO DE CANNABINOIDES: ESTADO DE ABSTINENCIA	F123	1. Trastornos mentales y del comportamiento debidos al uso de sustancias psicoactivas	1.3 TMyC debido a cannabinoides	TRASTORNOS MENTALES Y DEL COMPORTAMIENTO DEBIDOS AL USO DE CANNABINOIDES: ESTADO DE ABSTINENCIA	SUSTANCIAS	CANNABIS SEVERO	0.266	5	277102	0
Morbilidad	Antioquia	Mujer	15 a 19	Mujer 15 a 19 Antioquia	F124 - TRASTORNOS MENTALES Y DEL COMPORTAMIENTO DEBIDOS AL USO DE CANNABINOIDES: ESTADO DE ABSTINENCIA CON DELIRIO	F124	1. Trastornos mentales y del comportamiento debidos al uso de sustancias psicoactivas	1.3 TMyC debido a cannabinoides	TRASTORNOS MENTALES Y DEL COMPORTAMIENTO DEBIDOS AL USO DE CANNABINOIDES: ESTADO DE ABSTINENCIA CON DELIRIO	SUSTANCIAS	CANNABIS SEVERO	0.266	2	277102	0
Morbilidad	Antioquia	Mujer	15 a 19	Mujer 15 a 19 Antioquia	F125 - TRASTORNOS MENTALES Y DEL COMPORTAMIENTO DEBIDOS AL USO DE CANNABINOIDES: TRASTORNO PSICOTICO	F125	1. Trastornos mentales y del comportamiento debidos al uso de sustancias psicoactivas	1.3 TMyC debido a cannabinoides	TRASTORNOS MENTALES Y DEL COMPORTAMIENTO DEBIDOS AL USO DE CANNABINOIDES: TRASTORNO PSICOTICO	SUSTANCIAS	CANNABIS SEVERO	0.266	2	277102	0
Morbilidad	Antioquia	Mujer	15 a 19	Mujer 15 a 19 Antioquia	F140 - TRASTORNOS MENTALES Y DEL COMPORTAMIENTO DEBIDOS AL USO DE COCAINA: INTOXICACION AGUDA	F140	1. Trastornos mentales y del comportamiento debidos al uso de sustancias psicoactivas	1.4 TMyC debido a Cocaína	TRASTORNOS MENTALES Y DEL COMPORTAMIENTO DEBIDOS AL USO DE COCAINA: INTOXICACION AGUDA	SUSTANCIAS	COCAINA LEVE	0.116	7	277102	0
Morbilidad	Antioquia	Mujer	15 a 19	Mujer 15 a 19 Antioquia	F141 - TRASTORNOS MENTALES Y DEL COMPORTAMIENTO DEBIDOS AL USO DE COCAINA: USO NOCIVO	F141	1. Trastornos mentales y del comportamiento debidos al uso de sustancias psicoactivas	1.4 TMyC debido a Cocaína	TRASTORNOS MENTALES Y DEL COMPORTAMIENTO DEBIDOS AL USO DE COCAINA: USO NOCIVO	SUSTANCIAS	COCAINA SEVERA	0.479	8	277102	0
Morbilidad	Antioquia	Mujer	15 a 19	Mujer 15 a 19 Antioquia	F142 - TRASTORNOS MENTALES Y DEL COMPORTAMIENTO DEBIDOS AL USO DE COCAINA: SINDROME DE DEPENDENCIA	F142	1. Trastornos mentales y del comportamiento debidos al uso de sustancias psicoactivas	1.4 TMyC debido a Cocaína	TRASTORNOS MENTALES Y DEL COMPORTAMIENTO DEBIDOS AL USO DE COCAINA: SINDROME DE DEPENDENCIA	SUSTANCIAS	COCAINA SEVERA	0.479	32	277102	0
Morbilidad	Antioquia	Mujer	15 a 19	Mujer 15 a 19 Antioquia	F143 - TRASTORNOS MENTALES Y DEL COMPORTAMIENTO DEBIDOS AL USO DE COCAINA: ESTADO DE ABSTINENCIA	F143	1. Trastornos mentales y del comportamiento debidos al uso de sustancias psicoactivas	1.4 TMyC debido a Cocaína	TRASTORNOS MENTALES Y DEL COMPORTAMIENTO DEBIDOS AL USO DE COCAINA: ESTADO DE ABSTINENCIA	SUSTANCIAS	COCAINA SEVERA	0.479	2	277102	0
Morbilidad	Antioquia	Mujer	15 a 19	Mujer 15 a 19 Antioquia	F145 - TRASTORNOS MENTALES Y DEL COMPORTAMIENTO DEBIDOS AL USO DE COCAINA: TRASTORNO PSICOTICO	F145	1. Trastornos mentales y del comportamiento debidos al uso de sustancias psicoactivas	1.4 TMyC debido a Cocaína	TRASTORNOS MENTALES Y DEL COMPORTAMIENTO DEBIDOS AL USO DE COCAINA: TRASTORNO PSICOTICO	SUSTANCIAS	COCAINA SEVERA	0.479	1	277102	0
Morbilidad	Antioquia	Mujer	15 a 19	Mujer 15 a 19 Antioquia	F200 - ESQUIZOFRENIA PARANOIDE	F200	2. Esquizofrenia, trastornos esquizotípicos y trastornos Delirantes	2.1 Esquizofrenia	ESQUIZOFRENIA PARANOIDE	MENTALES	2.1 Esquizofrenia	0.778	42	277102	0
Morbilidad	Antioquia	Mujer	15 a 19	Mujer 15 a 19 Antioquia	F201 - ESQUIZOFRENIA HEBEFRENICA	F201	2. Esquizofrenia, trastornos esquizotípicos y trastornos Delirantes	2.1 Esquizofrenia	ESQUIZOFRENIA HEBEFRENICA	MENTALES	2.1 Esquizofrenia	0.778	1	277102	0
Morbilidad	Antioquia	Mujer	15 a 19	Mujer 15 a 19 Antioquia	F204 - DEPRESION POSTESQUIZOFRENICA	F204	2. Esquizofrenia, trastornos esquizotípicos y trastornos Delirantes	2.1 Esquizofrenia	DEPRESION POSTESQUIZOFRENICA	MENTALES	2.1 Esquizofrenia	0.778	4	277102	0
Morbilidad	Antioquia	Mujer	15 a 19	Mujer 15 a 19 Antioquia	F205 - ESQUIZOFRENIA RESIDUAL	F205	2. Esquizofrenia, trastornos esquizotípicos y trastornos Delirantes	2.1 Esquizofrenia	ESQUIZOFRENIA RESIDUAL	MENTALES	2.1 Esquizofrenia	0.778	2	277102	0
Morbilidad	Antioquia	Mujer	15 a 19	Mujer 15 a 19 Antioquia	F206 - ESQUIZOFRENIA SIMPLE	F206	2. Esquizofrenia, trastornos esquizotípicos y trastornos Delirantes	2.1 Esquizofrenia	ESQUIZOFRENIA SIMPLE	MENTALES	2.1 Esquizofrenia	0.778	2	277102	0
Morbilidad	Antioquia	Mujer	15 a 19	Mujer 15 a 19 Antioquia	F21X - TRASTORNO ESQUIZOTIPICO	F21X	2. Esquizofrenia, trastornos esquizotípicos y trastornos Delirantes	2.1 Esquizofrenia	TRASTORNO ESQUIZOTIPICO	MENTALES	2.1 Esquizofrenia	0.778	1	277102	0
Morbilidad	Antioquia	Mujer	15 a 19	Mujer 15 a 19 Antioquia	F232 - TRASTORNO PSICOTICO AGUDO DE TIPO ESQUIZOFRENICO	F232	2. Esquizofrenia, trastornos esquizotípicos y trastornos Delirantes	2.1 Esquizofrenia	TRASTORNO PSICOTICO AGUDO DE TIPO ESQUIZOFRENICO	MENTALES	2.1 Esquizofrenia	0.778	6	277102	0
Morbilidad	Antioquia	Mujer	15 a 19	Mujer 15 a 19 Antioquia	F310 - TRASTORNO AFECTIVO BIPOLAR, EPISODIO HIPOMANIACO PRESENTE	F310	3. trastornos del humor (afectivos)	3.1 Bipolar	TRASTORNO AFECTIVO BIPOLAR, EPISODIO HIPOMANIACO PRESENTE	MENTALES	DESORDEN BIPOLAR MANIACO	0.492	8	277102	0
Morbilidad	Antioquia	Mujer	15 a 19	Mujer 15 a 19 Antioquia	F311 - TRASTORNO AFECTIVO BIPOLAR, EPISODIO MANIACO PRESENTE SIN SINTOMAS PSICOTICOS	F311	3. trastornos del humor (afectivos)	3.1 Bipolar	TRASTORNO AFECTIVO BIPOLAR, EPISODIO MANIACO PRESENTE SIN SINTOMAS PSICOTICOS	MENTALES	DESORDEN BIPOLAR MANIACO	0.492	9	277102	0
Morbilidad	Antioquia	Mujer	15 a 19	Mujer 15 a 19 Antioquia	F312 - TRASTORNO AFECTIVO BIPOLAR, EPISODIO MANIACO PRESENTE CON SINTOMAS PSICOTICOS	F312	3. trastornos del humor (afectivos)	3.1 Bipolar	TRASTORNO AFECTIVO BIPOLAR, EPISODIO MANIACO PRESENTE CON SINTOMAS PSICOTICOS	MENTALES	DESORDEN BIPOLAR MANIACO	0.492	30	277102	0
Morbilidad	Antioquia	Mujer	15 a 19	Mujer 15 a 19 Antioquia	F313 - TRASTORNO AFECTIVO BIPOLAR, EPISODIO DEPRESIVO PRESENTE LEVE O MODERADO	F313	3. trastornos del humor (afectivos)	3.1 Bipolar	TRASTORNO AFECTIVO BIPOLAR, EPISODIO DEPRESIVO PRESENTE LEVE O MODERADO	MENTALES	DESORDEN BIPOLAR DEPRESIVO	0.396	30	277102	0
Morbilidad	Antioquia	Mujer	15 a 19	Mujer 15 a 19 Antioquia	F314 - TRASTORNO AFECTIVO BIPOLAR, EPISODIO DEPRESIVO GRAVE PRESENTE SIN SINTOMAS PSICOTICOS	F314	3. trastornos del humor (afectivos)	3.1 Bipolar	TRASTORNO AFECTIVO BIPOLAR, EPISODIO DEPRESIVO GRAVE PRESENTE SIN SINTOMAS PSICOTICOS	MENTALES	DESORDEN BIPOLAR DEPRESIVO	0.396	14	277102	0
Morbilidad	Antioquia	Mujer	15 a 19	Mujer 15 a 19 Antioquia	F315 - TRASTORNO AFECTIVO BIPOLAR, EPISODIO DEPRESIVO GRAVE PRESENTE CON SINTOMAS PSICOTICOS	F315	3. trastornos del humor (afectivos)	3.1 Bipolar	TRASTORNO AFECTIVO BIPOLAR, EPISODIO DEPRESIVO GRAVE PRESENTE CON SINTOMAS PSICOTICOS	MENTALES	DESORDEN BIPOLAR DEPRESIVO	0.396	18	277102	0
Morbilidad	Antioquia	Mujer	15 a 19	Mujer 15 a 19 Antioquia	F316 - TRASTORNO AFECTIVO BIPOLAR, EPISODIO MIXTO PRESENTE	F316	3. trastornos del humor (afectivos)	3.1 Bipolar	TRASTORNO AFECTIVO BIPOLAR, EPISODIO MIXTO PRESENTE	MENTALES	DESORDEN BIPOLAR DEPRESIVO	0.396	30	277102	0
Morbilidad	Antioquia	Mujer	15 a 19	Mujer 15 a 19 Antioquia	F317 - TRASTORNO AFECTIVO BIPOLAR, ACTUALMENTE EN REMISION	F317	3. trastornos del humor (afectivos)	3.1 Bipolar	TRASTORNO AFECTIVO BIPOLAR, ACTUALMENTE EN REMISION	MENTALES	DESORDEN BIPOLAR DEPRESIVO	0.396	42	277102	0
Morbilidad	Antioquia	Mujer	15 a 19	Mujer 15 a 19 Antioquia	F330 - TRASTORNO DEPRESIVO RECURRENTE, EPISODIO LEVE PRESENTE	F330	3. trastornos del humor (afectivos)	3.2 Depresión	TRASTORNO DEPRESIVO RECURRENTE, EPISODIO LEVE PRESENTE	MENTALES	DEPRESIÓN MAYOR LEVE	0.145	42	277102	0
Morbilidad	Antioquia	Mujer	15 a 19	Mujer 15 a 19 Antioquia	F331 - TRASTORNO DEPRESIVO RECURRENTE, EPISODIO MODERADO PRESENTE	F331	3. trastornos del humor (afectivos)	3.2 Depresión	TRASTORNO DEPRESIVO RECURRENTE, EPISODIO MODERADO PRESENTE	MENTALES	DEPRESIÓN MAYOR MODERADO	0.396	172	277102	0
Morbilidad	Antioquia	Mujer	15 a 19	Mujer 15 a 19 Antioquia	F332 - TRASTORNO DEPRESIVO RECURRENTE, EPISODIO DEPRESIVO GRAVE PRESENTE SIN SINTOMAS PSICOTICOS	F332	3. trastornos del humor (afectivos)	3.2 Depresión	TRASTORNO DEPRESIVO RECURRENTE, EPISODIO DEPRESIVO GRAVE PRESENTE SIN SINTOMAS PSICOTICOS	MENTALES	DEPRESIÓN MAYOR SEVERO	0.658	73	277102	0
Morbilidad	Antioquia	Mujer	15 a 19	Mujer 15 a 19 Antioquia	F333 - TRASTORNO DEPRESIVO RECURRENTE, EPISODIO DEPRESIVO GRAVE PRESENTE, CON SINTOMAS PSICOTICOS	F333	3. trastornos del humor (afectivos)	3.2 Depresión	TRASTORNO DEPRESIVO RECURRENTE, EPISODIO DEPRESIVO GRAVE PRESENTE, CON SINTOMAS PSICOTICOS	MENTALES	DEPRESIÓN MAYOR SEVERO	0.658	25	277102	0
Morbilidad	Antioquia	Mujer	15 a 19	Mujer 15 a 19 Antioquia	F334 - TRASTORNO DEPRESIVO RECURRENTE ACTUALMENTE EN REMISION	F334	3. trastornos del humor (afectivos)	3.2 Depresión	TRASTORNO DEPRESIVO RECURRENTE ACTUALMENTE EN REMISION	MENTALES	DEPRESIÓN MAYOR SEVERO	0.658	52	277102	0
Morbilidad	Antioquia	Mujer	15 a 19	Mujer 15 a 19 Antioquia	F341 - DISTIMIA	F341	3. trastornos del humor (afectivos)	3.3 Distimia	DISTIMIA	MENTALES	DISTIMIA	0.145	41	277102	0
Morbilidad	Antioquia	Mujer	15 a 19	Mujer 15 a 19 Antioquia	F410 - TRASTORNO DE PANICO [ANSIEDAD PAROXISTICA EPISODICA]	F410	4. Trastornos neuróticos, trastornos relacionados con el estrés y trastornos somatomorfos	4.1 Ansiedad	TRASTORNO DE PANICO [ANSIEDAD PAROXISTICA EPISODICA]	MENTALES	ANSIEDAD LEVE	0.03	230	277102	0
Morbilidad	Antioquia	Mujer	15 a 19	Mujer 15 a 19 Antioquia	F411 - TRASTORNO DE ANSIEDAD GENERALIZADA	F411	4. Trastornos neuróticos, trastornos relacionados con el estrés y trastornos somatomorfos	4.1 Ansiedad	TRASTORNO DE ANSIEDAD GENERALIZADA	MENTALES	ANSIEDAD MODERADA	0.133	805	277102	0
Morbilidad	Antioquia	Mujer	15 a 19	Mujer 15 a 19 Antioquia	F412 - TRASTORNO MIXTO DE ANSIEDAD Y DEPRESION	F412	4. Trastornos neuróticos, trastornos relacionados con el estrés y trastornos somatomorfos	4.1 Ansiedad	TRASTORNO MIXTO DE ANSIEDAD Y DEPRESION	MENTALES	ANSIEDAD SEVERA	0.523	2731	277102	0
Morbilidad	Antioquia	Mujer	15 a 19	Mujer 15 a 19 Antioquia	F413 - OTROS TRASTORNOS DE ANSIEDAD MIXTOS	F413	4. Trastornos neuróticos, trastornos relacionados con el estrés y trastornos somatomorfos	4.1 Ansiedad	OTROS TRASTORNOS DE ANSIEDAD MIXTOS	MENTALES	ANSIEDAD SEVERA	0.523	184	277102	0
Morbilidad	Antioquia	Mujer	15 a 19	Mujer 15 a 19 Antioquia	F500 - ANOREXIA NERVIOSA	F500	5. Síndromes del comportamiento asociados con alteraciones fisiológicas y factores físicos	5.2 Anorexia	ANOREXIA NERVIOSA	MENTALES	ALIMENTICIOS ANOREXIA NERVIOSA	0.224	87	277102	0
Morbilidad	Antioquia	Mujer	15 a 19	Mujer 15 a 19 Antioquia	F501 - ANOREXIA NERVIOSA ATIPICA	F501	5. Síndromes del comportamiento asociados con alteraciones fisiológicas y factores físicos	5.2 Anorexia	ANOREXIA NERVIOSA ATIPICA	MENTALES	ALIMENTICIOS ANOREXIA NERVIOSA	0.224	4	277102	0
Morbilidad	Antioquia	Mujer	15 a 19	Mujer 15 a 19 Antioquia	F502 - BULIMIA NERVIOSA	F502	5. Síndromes del comportamiento asociados con alteraciones fisiológicas y factores físicos	5.1 Bulimia	BULIMIA NERVIOSA	MENTALES	ALIMENTICIOS BULIMIA NERVIOSA	0.223	37	277102	0
Morbilidad	Antioquia	Mujer	15 a 19	Mujer 15 a 19 Antioquia	F503 - BULIMIA NERVIOSA ATIPICA	F503	5. Síndromes del comportamiento asociados con alteraciones fisiológicas y factores físicos	5.1 Bulimia	BULIMIA NERVIOSA ATIPICA	MENTALES	ALIMENTICIOS BULIMIA NERVIOSA	0.223	4	277102	0
Morbilidad	Antioquia	Mujer	15 a 19	Mujer 15 a 19 Antioquia	F602 - TRASTORNO ASOCIAL DE LA PERSONALIDAD	F602	6. Trastornos de la personalidad y del comportamiento en adultos	6.1 Conducta	TRASTORNO ASOCIAL DE LA PERSONALIDAD	MENTALES	6.1 Conducta	0.241	0	277102	0
Morbilidad	Antioquia	Mujer	15 a 19	Mujer 15 a 19 Antioquia	F603 - TRASTORNO DE LA PERSONALIDAD EMOCIONALMENTE INESTABLE	F603	6. Trastornos de la personalidad y del comportamiento en adultos	6.1 Conducta	TRASTORNO DE LA PERSONALIDAD EMOCIONALMENTE INESTABLE	MENTALES	6.1 Conducta	0.241	0	277102	0
Morbilidad	Antioquia	Mujer	15 a 19	Mujer 15 a 19 Antioquia	F604 - TRASTORNO HISTRIONICO DE LA PERSONALIDAD	F604	6. Trastornos de la personalidad y del comportamiento en adultos	6.1 Conducta	TRASTORNO HISTRIONICO DE LA PERSONALIDAD	MENTALES	6.1 Conducta	0.241	0	277102	0
Morbilidad	Antioquia	Mujer	15 a 19	Mujer 15 a 19 Antioquia	F605 - TRASTORNO ANANCASTICO DE LA PERSONALIDAD	F605	6. Trastornos de la personalidad y del comportamiento en adultos	6.1 Conducta	TRASTORNO ANANCASTICO DE LA PERSONALIDAD	MENTALES	6.1 Conducta	0.241	0	277102	0
Morbilidad	Antioquia	Mujer	15 a 19	Mujer 15 a 19 Antioquia	F606 - TRASTORNO DE LA PERSONALIDAD ANSIOSA (EVASIVA, ELUSIVA)	F606	6. Trastornos de la personalidad y del comportamiento en adultos	6.1 Conducta	TRASTORNO DE LA PERSONALIDAD ANSIOSA (EVASIVA, ELUSIVA)	MENTALES	6.1 Conducta	0.241	0	277102	0
Morbilidad	Antioquia	Mujer	15 a 19	Mujer 15 a 19 Antioquia	F607 - TRASTORNO DE LA PERSONALIDAD DEPENDIENTE	F607	6. Trastornos de la personalidad y del comportamiento en adultos	6.1 Conducta	TRASTORNO DE LA PERSONALIDAD DEPENDIENTE	MENTALES	6.1 Conducta	0.241	0	277102	0
Morbilidad	Antioquia	Mujer	15 a 19	Mujer 15 a 19 Antioquia	F61X - TRASTORNOS MIXTOS Y OTROS TRASTORNOS DE LA PERSONALIDAD	F61X	6. Trastornos de la personalidad y del comportamiento en adultos	6.1 Conducta	TRASTORNOS MIXTOS Y OTROS TRASTORNOS DE LA PERSONALIDAD	MENTALES	6.1 Conducta	0.241	0	277102	0
Morbilidad	Antioquia	Mujer	15 a 19	Mujer 15 a 19 Antioquia	F630 - JUEGO PATOLOGICO	F630	6. Trastornos de la personalidad y del comportamiento en adultos	6.1 Conducta	JUEGO PATOLOGICO	MENTALES	6.1 Conducta	0.241	0	277102	0
Morbilidad	Antioquia	Mujer	15 a 19	Mujer 15 a 19 Antioquia	F632 - HURTO PATOLOGICO (CLEPTOMANIA)	F632	6. Trastornos de la personalidad y del comportamiento en adultos	6.1 Conducta	HURTO PATOLOGICO (CLEPTOMANIA)	MENTALES	6.1 Conducta	0.241	0	277102	0
Morbilidad	Antioquia	Mujer	15 a 19	Mujer 15 a 19 Antioquia	F633 - TRICOTILOMANIA	F633	6. Trastornos de la personalidad y del comportamiento en adultos	6.1 Conducta	TRICOTILOMANIA	MENTALES	6.1 Conducta	0.241	0	277102	0
Morbilidad	Antioquia	Mujer	15 a 19	Mujer 15 a 19 Antioquia	F700 - RETRASO MENTAL LEVE: DETERIORO DEL COMPORTAMIENTO NULO O MINIMO	F700	7. Retraso mental	7.1 Retraso mental	RETRASO MENTAL LEVE: DETERIORO DEL COMPORTAMIENTO NULO O MINIMO	MENTALES	RETRASO MENTAL LEVE	0.043	77	277102	0
Morbilidad	Antioquia	Mujer	15 a 19	Mujer 15 a 19 Antioquia	F701 - RETRASO MENTAL LEVE: DETERIORO DEL COMPORTAMIENTO SIGNIFICATIVO, QUE REQUIERE ATENCION O TRATAMIENTO	F701	7. Retraso mental	7.1 Retraso mental	RETRASO MENTAL LEVE: DETERIORO DEL COMPORTAMIENTO SIGNIFICATIVO, QUE REQUIERE ATENCION O TRATAMIENTO	MENTALES	RETRASO MENTAL LEVE	0.043	49	277102	0
Morbilidad	Antioquia	Mujer	15 a 19	Mujer 15 a 19 Antioquia	F708 - RETRASO MENTAL LEVE: OTROS DETERIOROS DEL COMPORTAMIENTO	F708	7. Retraso mental	7.1 Retraso mental	RETRASO MENTAL LEVE: OTROS DETERIOROS DEL COMPORTAMIENTO	MENTALES	RETRASO MENTAL LEVE	0.043	22	277102	0
Morbilidad	Antioquia	Mujer	15 a 19	Mujer 15 a 19 Antioquia	F709 - RETRASO MENTAL LEVE: DETERIORO DEL COMPORTAMIENTO DE GRADO NO ESPECIFICADO	F709	7. Retraso mental	7.1 Retraso mental	RETRASO MENTAL LEVE: DETERIORO DEL COMPORTAMIENTO DE GRADO NO ESPECIFICADO	MENTALES	RETRASO MENTAL LEVE	0.043	26	277102	0
Morbilidad	Antioquia	Mujer	15 a 19	Mujer 15 a 19 Antioquia	F710 - RETRASO MENTAL MODERADO: DETERIORO DEL COMPORTAMIENTO NULO O MINIMO	F710	7. Retraso mental	7.1 Retraso mental	RETRASO MENTAL MODERADO: DETERIORO DEL COMPORTAMIENTO NULO O MINIMO	MENTALES	RETRASO MENTAL MODERADO	0.1	75	277102	0
Morbilidad	Antioquia	Mujer	15 a 19	Mujer 15 a 19 Antioquia	F711 - RETRASO MENTAL MODERADO: DETERIORO DEL COMPORTAMIENTO SIGNIFICATIVO, QUE REQUIERE ATENCION O TRATAMIENTO	F711	7. Retraso mental	7.1 Retraso mental	RETRASO MENTAL MODERADO: DETERIORO DEL COMPORTAMIENTO SIGNIFICATIVO, QUE REQUIERE ATENCION O TRATAMIENTO	MENTALES	RETRASO MENTAL MODERADO	0.1	69	277102	0
Morbilidad	Antioquia	Mujer	15 a 19	Mujer 15 a 19 Antioquia	F720 - RETRASO MENTAL GRAVE: DETERIORO DEL COMPORTAMIENTO NULO O MINIMO	F720	7. Retraso mental	7.1 Retraso mental	RETRASO MENTAL GRAVE: DETERIORO DEL COMPORTAMIENTO NULO O MINIMO	MENTALES	RETRASO MENTAL GRAVE	0.16	9	277102	0
Morbilidad	Antioquia	Mujer	15 a 19	Mujer 15 a 19 Antioquia	F721 - RETRASO MENTAL GRAVE: DETERIORO DEL COMPORTAMIENTO SIGNIFICATIVO, QUE REQUIERE ATENCION O TRATAMIENTO	F721	7. Retraso mental	7.1 Retraso mental	RETRASO MENTAL GRAVE: DETERIORO DEL COMPORTAMIENTO SIGNIFICATIVO, QUE REQUIERE ATENCION O TRATAMIENTO	MENTALES	RETRASO MENTAL GRAVE	0.16	32	277102	0
Morbilidad	Antioquia	Mujer	15 a 19	Mujer 15 a 19 Antioquia	F730 - RETRASO MENTAL PROFUNDO: DETERIORO DEL COMPORTAMIENTO NULO O MINIMO	F730	7. Retraso mental	7.1 Retraso mental	RETRASO MENTAL PROFUNDO: DETERIORO DEL COMPORTAMIENTO NULO O MINIMO	MENTALES	RETRASO MENTAL PROFUNDO	0.2	2	277102	0
Morbilidad	Antioquia	Mujer	15 a 19	Mujer 15 a 19 Antioquia	F731 - RETRASO MENTAL PROFUNDO: DETERIORO DEL COMPORTAMIENTO SIGNIFICATIVO, QUE REQUIERE ATENCION O TRATAMIENTO	F731	7. Retraso mental	7.1 Retraso mental	RETRASO MENTAL PROFUNDO: DETERIORO DEL COMPORTAMIENTO SIGNIFICATIVO, QUE REQUIERE ATENCION O TRATAMIENTO	MENTALES	RETRASO MENTAL PROFUNDO	0.2	9	277102	0
Morbilidad	Antioquia	Mujer	15 a 19	Mujer 15 a 19 Antioquia	F780 - OTROS TIPOS DE RETRASO MENTAL PROFUNDO: DETERIORO DEL COMPORTAMIENTO NULO O MINIMO	F780	7. Retraso mental	7.1 Retraso mental	OTROS TIPOS DE RETRASO MENTAL PROFUNDO: DETERIORO DEL COMPORTAMIENTO NULO O MINIMO	MENTALES	RETRASO MENTAL PROFUNDO	0.2	3	277102	0
Morbilidad	Antioquia	Mujer	15 a 19	Mujer 15 a 19 Antioquia	F781 - OTROS TIPOS DE RETRASO MENTAL PROFUNDO: DETERIORO DEL COMPORTAMIENTO SIGNIFICATIVO, QUE REQUIERE ATENCION O TRATAMIENTO	F781	7. Retraso mental	7.1 Retraso mental	OTROS TIPOS DE RETRASO MENTAL PROFUNDO: DETERIORO DEL COMPORTAMIENTO SIGNIFICATIVO, QUE REQUIERE ATENCION O TRATAMIENTO	MENTALES	RETRASO MENTAL PROFUNDO	0.2	6	277102	0
Morbilidad	Antioquia	Mujer	15 a 19	Mujer 15 a 19 Antioquia	F790 - RETRASO MENTAL, NO ESPECIFICADO: DETERIORO DEL COMPORTAMIENTO NULO O MINIMO	F790	7. Retraso mental	7.1 Retraso mental	RETRASO MENTAL, NO ESPECIFICADO: DETERIORO DEL COMPORTAMIENTO NULO O MINIMO	MENTALES	RETRASO MENTAL LEVE	0.043	18	277102	0
Morbilidad	Antioquia	Mujer	15 a 19	Mujer 15 a 19 Antioquia	F791 - RETRASO MENTAL, NO ESPECIFICADO: DETERIORO DEL COMPORTAMIENTO SIGNIFICATIVO, QUE REQUIERE ATENCION O TRATAMIENTO	F791	7. Retraso mental	7.1 Retraso mental	RETRASO MENTAL, NO ESPECIFICADO: DETERIORO DEL COMPORTAMIENTO SIGNIFICATIVO, QUE REQUIERE ATENCION O TRATAMIENTO	MENTALES	RETRASO MENTAL MODERADO	0.1	11	277102	0
Morbilidad	Antioquia	Mujer	15 a 19	Mujer 15 a 19 Antioquia	F840 - AUTISMO EN LA NIÑEZ	F840	8. Trastornos del desarrollo psicológico	8.1 Autismo	AUTISMO EN LA NIÑEZ	MENTALES	AUTISMO CON DISCAPACIDAD MODERADA	0.216	23	277102	0
Morbilidad	Antioquia	Mujer	15 a 19	Mujer 15 a 19 Antioquia	F841 - AUTISMO ATIPICO	F841	8. Trastornos del desarrollo psicológico	8.1 Autismo	AUTISMO ATIPICO	MENTALES	AUTISMO CON DISCAPACIDAD MODERADA	0.216	13	277102	0
Morbilidad	Antioquia	Mujer	15 a 19	Mujer 15 a 19 Antioquia	F842 - SINDROME DE RETT	F842	8. Trastornos del desarrollo psicológico	8.1 Autismo	SINDROME DE RETT	MENTALES	AUTISMO CON DISCAPACIDAD MODERADA	0.216	5	277102	0
Morbilidad	Antioquia	Mujer	15 a 19	Mujer 15 a 19 Antioquia	F845 - SINDROME DE ASPERGER	F845	8. Trastornos del desarrollo psicológico	8.1 Autismo	SINDROME DE ASPERGER	MENTALES	AUTISMO CON DISCAPACIDAD MODERADA	0.216	2	277102	0
Morbilidad	Bolívar	Hombre	15 a 19	Hombre 15 a 19 Bolívar	F940 - MUTISMO ELECTIVO	F940	9. Trastornos emocionales y del comportamiento que aparecen habitualmente en la niñez y en la adolescencia	9.2 Conducta	MUTISMO ELECTIVO	MENTALES	9.2 Conducta	0.241	1	97854	0
Morbilidad	Bolívar	Hombre	55 a 59	Hombre 55 a 59 Bolívar	F940 - MUTISMO ELECTIVO	F940	9. Trastornos emocionales y del comportamiento que aparecen habitualmente en la niñez y en la adolescencia	9.2 Conducta	MUTISMO ELECTIVO	MENTALES	9.2 Conducta	0.241	1	51345	0
Morbilidad	Boyacá	Mujer	5 a 9	Mujer 5 a 9 Boyacá	F940 - MUTISMO ELECTIVO	F940	9. Trastornos emocionales y del comportamiento que aparecen habitualmente en la niñez y en la adolescencia	9.2 Conducta	MUTISMO ELECTIVO	MENTALES	9.2 Conducta	0.241	2	47713	0
Morbilidad	Boyacá	Mujer	15 a 19	Mujer 15 a 19 Boyacá	F940 - MUTISMO ELECTIVO	F940	9. Trastornos emocionales y del comportamiento que aparecen habitualmente en la niñez y en la adolescencia	9.2 Conducta	MUTISMO ELECTIVO	MENTALES	9.2 Conducta	0.241	1	47830	0
Morbilidad	Boyacá	Hombre	0 a 4	Hombre 0 a 4 Boyacá	F940 - MUTISMO ELECTIVO	F940	9. Trastornos emocionales y del comportamiento que aparecen habitualmente en la niñez y en la adolescencia	9.2 Conducta	MUTISMO ELECTIVO	MENTALES	9.2 Conducta	0.241	1	45044	0
Morbilidad	Boyacá	Hombre	5 a 9	Hombre 5 a 9 Boyacá	F940 - MUTISMO ELECTIVO	F940	9. Trastornos emocionales y del comportamiento que aparecen habitualmente en la niñez y en la adolescencia	9.2 Conducta	MUTISMO ELECTIVO	MENTALES	9.2 Conducta	0.241	4	51137	0
Morbilidad	Boyacá	Hombre	10 a 14	Hombre 10 a 14 Boyacá	F940 - MUTISMO ELECTIVO	F940	9. Trastornos emocionales y del comportamiento que aparecen habitualmente en la niñez y en la adolescencia	9.2 Conducta	MUTISMO ELECTIVO	MENTALES	9.2 Conducta	0.241	1	52613	0
Morbilidad	Boyacá	Hombre	15 a 19	Hombre 15 a 19 Boyacá	F940 - MUTISMO ELECTIVO	F940	9. Trastornos emocionales y del comportamiento que aparecen habitualmente en la niñez y en la adolescencia	9.2 Conducta	MUTISMO ELECTIVO	MENTALES	9.2 Conducta	0.241	2	51189	0
Morbilidad	Caldas	Mujer	5 a 9	Mujer 5 a 9 Caldas	F940 - MUTISMO ELECTIVO	F940	9. Trastornos emocionales y del comportamiento que aparecen habitualmente en la niñez y en la adolescencia	9.2 Conducta	MUTISMO ELECTIVO	MENTALES	9.2 Conducta	0.241	1	32575	0
Morbilidad	Caldas	Mujer	10 a 14	Mujer 10 a 14 Caldas	F940 - MUTISMO ELECTIVO	F940	9. Trastornos emocionales y del comportamiento que aparecen habitualmente en la niñez y en la adolescencia	9.2 Conducta	MUTISMO ELECTIVO	MENTALES	9.2 Conducta	0.241	4	35109	0
Morbilidad	Antioquia	Mujer	20 a 24	Mujer 20 a 24 Antioquia	F100 - TRASTORNOS MENTALES Y DEL COMPORTAMIENTO DEBIDOS AL USO DEL ALCOHOL: INTOXICACION AGUDA	F100	1. Trastornos mentales y del comportamiento debidos al uso de sustancias psicoactivas	1.1 TMyC debidos al uso de alcohol	TRASTORNOS MENTALES Y DEL COMPORTAMIENTO DEBIDOS AL USO DEL ALCOHOL: INTOXICACION AGUDA	SUSTANCIAS	ALCOHOL LEVE	0.235	14	298680	0
Morbilidad	Antioquia	Mujer	20 a 24	Mujer 20 a 24 Antioquia	F101 - TRASTORNOS MENTALES Y DEL COMPORTAMIENTO DEBIDOS AL USO DEL ALCOHOL: USO NOCIVO	F101	1. Trastornos mentales y del comportamiento debidos al uso de sustancias psicoactivas	1.1 TMyC debidos al uso de alcohol	TRASTORNOS MENTALES Y DEL COMPORTAMIENTO DEBIDOS AL USO DEL ALCOHOL: USO NOCIVO	SUSTANCIAS	ALCOHOL MODERADO	0.373	8	298680	0
Morbilidad	Antioquia	Mujer	20 a 24	Mujer 20 a 24 Antioquia	F102 - TRASTORNOS MENTALES Y DEL COMPORTAMIENTO DEBIDOS AL USO DEL ALCOHOL: SINDROME DE DEPENDENCIA	F102	1. Trastornos mentales y del comportamiento debidos al uso de sustancias psicoactivas	1.1 TMyC debidos al uso de alcohol	TRASTORNOS MENTALES Y DEL COMPORTAMIENTO DEBIDOS AL USO DEL ALCOHOL: SINDROME DE DEPENDENCIA	SUSTANCIAS	ALCOHOL MODERADO	0.373	16	298680	0
Morbilidad	Antioquia	Mujer	20 a 24	Mujer 20 a 24 Antioquia	F103 - TRASTORNOS MENTALES Y DEL COMPORTAMIENTO DEBIDOS AL USO DEL ALCOHOL: ESTADO DE ABSTINENCIA	F103	1. Trastornos mentales y del comportamiento debidos al uso de sustancias psicoactivas	1.1 TMyC debidos al uso de alcohol	TRASTORNOS MENTALES Y DEL COMPORTAMIENTO DEBIDOS AL USO DEL ALCOHOL: ESTADO DE ABSTINENCIA	SUSTANCIAS	ALCOHOL SEVERO	0.57	1	298680	0
Morbilidad	Antioquia	Mujer	20 a 24	Mujer 20 a 24 Antioquia	F105 - TRASTORNOS MENTALES Y DEL COMPORTAMIENTO DEBIDOS AL USO DEL ALCOHOL: TRASTORNO PSICOTICO	F105	1. Trastornos mentales y del comportamiento debidos al uso de sustancias psicoactivas	1.1 TMyC debidos al uso de alcohol	TRASTORNOS MENTALES Y DEL COMPORTAMIENTO DEBIDOS AL USO DEL ALCOHOL: TRASTORNO PSICOTICO	SUSTANCIAS	ALCOHOL SEVERO	0.57	1	298680	0
Morbilidad	Antioquia	Mujer	20 a 24	Mujer 20 a 24 Antioquia	F107 - TRASTORNOS MENTALES Y DEL COMPORTAMIENTO DEBIDOS AL USO DEL ALCOHOL: TRASTORNO PSICOTICO RESIDUAL Y DE COMIENZO TARDIO	F107	1. Trastornos mentales y del comportamiento debidos al uso de sustancias psicoactivas	1.1 TMyC debidos al uso de alcohol	TRASTORNOS MENTALES Y DEL COMPORTAMIENTO DEBIDOS AL USO DEL ALCOHOL: TRASTORNO PSICOTICO RESIDUAL Y DE COMIENZO TARDIO	SUSTANCIAS	ALCOHOL SEVERO	0.57	1	298680	0
Morbilidad	Antioquia	Mujer	20 a 24	Mujer 20 a 24 Antioquia	F110 - TRASTORNOS MENTALES Y DEL COMPORTAMIENTO DEBIDOS AL USO DE OPIACEOS: INTOXICACION AGUDA	F110	1. Trastornos mentales y del comportamiento debidos al uso de sustancias psicoactivas	1.2 TMyC debido a opiaceos	TRASTORNOS MENTALES Y DEL COMPORTAMIENTO DEBIDOS AL USO DE OPIACEOS: INTOXICACION AGUDA	SUSTANCIAS	OPIOIDES LEVE	0.335	3	298680	0
Morbilidad	Antioquia	Mujer	20 a 24	Mujer 20 a 24 Antioquia	F111 - TRASTORNOS MENTALES Y DEL COMPORTAMIENTO DEBIDOS AL USO DE OPIACEOS: USO NOCIVO	F111	1. Trastornos mentales y del comportamiento debidos al uso de sustancias psicoactivas	1.2 TMyC debido a opiaceos	TRASTORNOS MENTALES Y DEL COMPORTAMIENTO DEBIDOS AL USO DE OPIACEOS: USO NOCIVO	SUSTANCIAS	OPIOIDES SEVERO	0.697	3	298680	0
Morbilidad	Antioquia	Mujer	20 a 24	Mujer 20 a 24 Antioquia	F112 - TRASTORNOS MENTALES Y DEL COMPORTAMIENTO DEBIDOS AL USO DE OPIACEOS: SINDROME DE DEPENDENCIA	F112	1. Trastornos mentales y del comportamiento debidos al uso de sustancias psicoactivas	1.2 TMyC debido a opiaceos	TRASTORNOS MENTALES Y DEL COMPORTAMIENTO DEBIDOS AL USO DE OPIACEOS: SINDROME DE DEPENDENCIA	SUSTANCIAS	OPIOIDES SEVERO	0.697	12	298680	0
Morbilidad	Antioquia	Mujer	20 a 24	Mujer 20 a 24 Antioquia	F113 - TRASTORNOS MENTALES Y DEL COMPORTAMIENTO DEBIDOS AL USO DE OPIACEOS: ESTADO DE ABSTINENCIA	F113	1. Trastornos mentales y del comportamiento debidos al uso de sustancias psicoactivas	1.2 TMyC debido a opiaceos	TRASTORNOS MENTALES Y DEL COMPORTAMIENTO DEBIDOS AL USO DE OPIACEOS: ESTADO DE ABSTINENCIA	SUSTANCIAS	OPIOIDES SEVERO	0.697	1	298680	0
Morbilidad	Antioquia	Mujer	20 a 24	Mujer 20 a 24 Antioquia	F114 - TRASTORNOS MENTALES Y DEL COMPORTAMIENTO DEBIDOS AL USO DE OPIACEOS: ESTADO DE ABSTINENCIA CON DELIRIO	F114	1. Trastornos mentales y del comportamiento debidos al uso de sustancias psicoactivas	1.2 TMyC debido a opiaceos	TRASTORNOS MENTALES Y DEL COMPORTAMIENTO DEBIDOS AL USO DE OPIACEOS: ESTADO DE ABSTINENCIA CON DELIRIO	SUSTANCIAS	OPIOIDES SEVERO	0.697	1	298680	0
Morbilidad	Antioquia	Mujer	20 a 24	Mujer 20 a 24 Antioquia	F116 - TRASTORNOS MENTALES Y DEL COMPORTAMIENTO DEBIDOS AL USO DE OPIACEOS: SINDROME AMNESICO	F116	1. Trastornos mentales y del comportamiento debidos al uso de sustancias psicoactivas	1.2 TMyC debido a opiaceos	TRASTORNOS MENTALES Y DEL COMPORTAMIENTO DEBIDOS AL USO DE OPIACEOS: SINDROME AMNESICO	SUSTANCIAS	OPIOIDES SEVERO	0.697	1	298680	0
Morbilidad	Antioquia	Mujer	20 a 24	Mujer 20 a 24 Antioquia	F120 - TRASTORNOS MENTALES Y DEL COMPORTAMIENTO DEBIDOS AL USO DE CANNABINOIDES: INTOXICACION AGUDA	F120	1. Trastornos mentales y del comportamiento debidos al uso de sustancias psicoactivas	1.3 TMyC debido a cannabinoides	TRASTORNOS MENTALES Y DEL COMPORTAMIENTO DEBIDOS AL USO DE CANNABINOIDES: INTOXICACION AGUDA	SUSTANCIAS	CANNABIS LEVE	0.039	6	298680	0
Morbilidad	Antioquia	Mujer	20 a 24	Mujer 20 a 24 Antioquia	F121 - TRASTORNOS MENTALES Y DEL COMPORTAMIENTO DEBIDOS AL USO DE CANNABINOIDES: USO NOCIVO	F121	1. Trastornos mentales y del comportamiento debidos al uso de sustancias psicoactivas	1.3 TMyC debido a cannabinoides	TRASTORNOS MENTALES Y DEL COMPORTAMIENTO DEBIDOS AL USO DE CANNABINOIDES: USO NOCIVO	SUSTANCIAS	CANNABIS SEVERO	0.266	6	298680	0
Morbilidad	Antioquia	Mujer	20 a 24	Mujer 20 a 24 Antioquia	F122 - TRASTORNOS MENTALES Y DEL COMPORTAMIENTO DEBIDOS AL USO DE CANNABINOIDES: SINDROME DE DEPENDENCIA	F122	1. Trastornos mentales y del comportamiento debidos al uso de sustancias psicoactivas	1.3 TMyC debido a cannabinoides	TRASTORNOS MENTALES Y DEL COMPORTAMIENTO DEBIDOS AL USO DE CANNABINOIDES: SINDROME DE DEPENDENCIA	SUSTANCIAS	CANNABIS SEVERO	0.266	64	298680	0
Morbilidad	Antioquia	Mujer	20 a 24	Mujer 20 a 24 Antioquia	F123 - TRASTORNOS MENTALES Y DEL COMPORTAMIENTO DEBIDOS AL USO DE CANNABINOIDES: ESTADO DE ABSTINENCIA	F123	1. Trastornos mentales y del comportamiento debidos al uso de sustancias psicoactivas	1.3 TMyC debido a cannabinoides	TRASTORNOS MENTALES Y DEL COMPORTAMIENTO DEBIDOS AL USO DE CANNABINOIDES: ESTADO DE ABSTINENCIA	SUSTANCIAS	CANNABIS SEVERO	0.266	6	298680	0
Morbilidad	Antioquia	Mujer	20 a 24	Mujer 20 a 24 Antioquia	F124 - TRASTORNOS MENTALES Y DEL COMPORTAMIENTO DEBIDOS AL USO DE CANNABINOIDES: ESTADO DE ABSTINENCIA CON DELIRIO	F124	1. Trastornos mentales y del comportamiento debidos al uso de sustancias psicoactivas	1.3 TMyC debido a cannabinoides	TRASTORNOS MENTALES Y DEL COMPORTAMIENTO DEBIDOS AL USO DE CANNABINOIDES: ESTADO DE ABSTINENCIA CON DELIRIO	SUSTANCIAS	CANNABIS SEVERO	0.266	1	298680	0
Morbilidad	Antioquia	Mujer	20 a 24	Mujer 20 a 24 Antioquia	F125 - TRASTORNOS MENTALES Y DEL COMPORTAMIENTO DEBIDOS AL USO DE CANNABINOIDES: TRASTORNO PSICOTICO	F125	1. Trastornos mentales y del comportamiento debidos al uso de sustancias psicoactivas	1.3 TMyC debido a cannabinoides	TRASTORNOS MENTALES Y DEL COMPORTAMIENTO DEBIDOS AL USO DE CANNABINOIDES: TRASTORNO PSICOTICO	SUSTANCIAS	CANNABIS SEVERO	0.266	2	298680	0
Morbilidad	Antioquia	Mujer	20 a 24	Mujer 20 a 24 Antioquia	F140 - TRASTORNOS MENTALES Y DEL COMPORTAMIENTO DEBIDOS AL USO DE COCAINA: INTOXICACION AGUDA	F140	1. Trastornos mentales y del comportamiento debidos al uso de sustancias psicoactivas	1.4 TMyC debido a Cocaína	TRASTORNOS MENTALES Y DEL COMPORTAMIENTO DEBIDOS AL USO DE COCAINA: INTOXICACION AGUDA	SUSTANCIAS	COCAINA LEVE	0.116	10	298680	0
Morbilidad	Antioquia	Mujer	20 a 24	Mujer 20 a 24 Antioquia	F141 - TRASTORNOS MENTALES Y DEL COMPORTAMIENTO DEBIDOS AL USO DE COCAINA: USO NOCIVO	F141	1. Trastornos mentales y del comportamiento debidos al uso de sustancias psicoactivas	1.4 TMyC debido a Cocaína	TRASTORNOS MENTALES Y DEL COMPORTAMIENTO DEBIDOS AL USO DE COCAINA: USO NOCIVO	SUSTANCIAS	COCAINA SEVERA	0.479	15	298680	0
Morbilidad	Antioquia	Mujer	20 a 24	Mujer 20 a 24 Antioquia	F142 - TRASTORNOS MENTALES Y DEL COMPORTAMIENTO DEBIDOS AL USO DE COCAINA: SINDROME DE DEPENDENCIA	F142	1. Trastornos mentales y del comportamiento debidos al uso de sustancias psicoactivas	1.4 TMyC debido a Cocaína	TRASTORNOS MENTALES Y DEL COMPORTAMIENTO DEBIDOS AL USO DE COCAINA: SINDROME DE DEPENDENCIA	SUSTANCIAS	COCAINA SEVERA	0.479	31	298680	0
Morbilidad	Antioquia	Mujer	20 a 24	Mujer 20 a 24 Antioquia	F143 - TRASTORNOS MENTALES Y DEL COMPORTAMIENTO DEBIDOS AL USO DE COCAINA: ESTADO DE ABSTINENCIA	F143	1. Trastornos mentales y del comportamiento debidos al uso de sustancias psicoactivas	1.4 TMyC debido a Cocaína	TRASTORNOS MENTALES Y DEL COMPORTAMIENTO DEBIDOS AL USO DE COCAINA: ESTADO DE ABSTINENCIA	SUSTANCIAS	COCAINA SEVERA	0.479	2	298680	0
Morbilidad	Antioquia	Mujer	20 a 24	Mujer 20 a 24 Antioquia	F145 - TRASTORNOS MENTALES Y DEL COMPORTAMIENTO DEBIDOS AL USO DE COCAINA: TRASTORNO PSICOTICO	F145	1. Trastornos mentales y del comportamiento debidos al uso de sustancias psicoactivas	1.4 TMyC debido a Cocaína	TRASTORNOS MENTALES Y DEL COMPORTAMIENTO DEBIDOS AL USO DE COCAINA: TRASTORNO PSICOTICO	SUSTANCIAS	COCAINA SEVERA	0.479	2	298680	0
Morbilidad	Antioquia	Mujer	20 a 24	Mujer 20 a 24 Antioquia	F200 - ESQUIZOFRENIA PARANOIDE	F200	2. Esquizofrenia, trastornos esquizotípicos y trastornos Delirantes	2.1 Esquizofrenia	ESQUIZOFRENIA PARANOIDE	MENTALES	2.1 Esquizofrenia	0.778	60	298680	0
Morbilidad	Antioquia	Mujer	20 a 24	Mujer 20 a 24 Antioquia	F202 - ESQUIZOFRENIA CATATONICA	F202	2. Esquizofrenia, trastornos esquizotípicos y trastornos Delirantes	2.1 Esquizofrenia	ESQUIZOFRENIA CATATONICA	MENTALES	2.1 Esquizofrenia	0.778	3	298680	0
Morbilidad	Antioquia	Mujer	20 a 24	Mujer 20 a 24 Antioquia	F203 - ESQUIZOFRENIA INDIFERENCIADA	F203	2. Esquizofrenia, trastornos esquizotípicos y trastornos Delirantes	2.1 Esquizofrenia	ESQUIZOFRENIA INDIFERENCIADA	MENTALES	2.1 Esquizofrenia	0.778	3	298680	0
Morbilidad	Antioquia	Mujer	20 a 24	Mujer 20 a 24 Antioquia	F204 - DEPRESION POSTESQUIZOFRENICA	F204	2. Esquizofrenia, trastornos esquizotípicos y trastornos Delirantes	2.1 Esquizofrenia	DEPRESION POSTESQUIZOFRENICA	MENTALES	2.1 Esquizofrenia	0.778	3	298680	0
Morbilidad	Antioquia	Mujer	20 a 24	Mujer 20 a 24 Antioquia	F206 - ESQUIZOFRENIA SIMPLE	F206	2. Esquizofrenia, trastornos esquizotípicos y trastornos Delirantes	2.1 Esquizofrenia	ESQUIZOFRENIA SIMPLE	MENTALES	2.1 Esquizofrenia	0.778	2	298680	0
Morbilidad	Antioquia	Mujer	20 a 24	Mujer 20 a 24 Antioquia	F232 - TRASTORNO PSICOTICO AGUDO DE TIPO ESQUIZOFRENICO	F232	2. Esquizofrenia, trastornos esquizotípicos y trastornos Delirantes	2.1 Esquizofrenia	TRASTORNO PSICOTICO AGUDO DE TIPO ESQUIZOFRENICO	MENTALES	2.1 Esquizofrenia	0.778	10	298680	0
Morbilidad	Antioquia	Mujer	20 a 24	Mujer 20 a 24 Antioquia	F310 - TRASTORNO AFECTIVO BIPOLAR, EPISODIO HIPOMANIACO PRESENTE	F310	3. trastornos del humor (afectivos)	3.1 Bipolar	TRASTORNO AFECTIVO BIPOLAR, EPISODIO HIPOMANIACO PRESENTE	MENTALES	DESORDEN BIPOLAR MANIACO	0.492	16	298680	0
Morbilidad	Antioquia	Mujer	20 a 24	Mujer 20 a 24 Antioquia	F311 - TRASTORNO AFECTIVO BIPOLAR, EPISODIO MANIACO PRESENTE SIN SINTOMAS PSICOTICOS	F311	3. trastornos del humor (afectivos)	3.1 Bipolar	TRASTORNO AFECTIVO BIPOLAR, EPISODIO MANIACO PRESENTE SIN SINTOMAS PSICOTICOS	MENTALES	DESORDEN BIPOLAR MANIACO	0.492	14	298680	0
Morbilidad	Antioquia	Mujer	20 a 24	Mujer 20 a 24 Antioquia	F312 - TRASTORNO AFECTIVO BIPOLAR, EPISODIO MANIACO PRESENTE CON SINTOMAS PSICOTICOS	F312	3. trastornos del humor (afectivos)	3.1 Bipolar	TRASTORNO AFECTIVO BIPOLAR, EPISODIO MANIACO PRESENTE CON SINTOMAS PSICOTICOS	MENTALES	DESORDEN BIPOLAR MANIACO	0.492	57	298680	0
Morbilidad	Antioquia	Mujer	20 a 24	Mujer 20 a 24 Antioquia	F313 - TRASTORNO AFECTIVO BIPOLAR, EPISODIO DEPRESIVO PRESENTE LEVE O MODERADO	F313	3. trastornos del humor (afectivos)	3.1 Bipolar	TRASTORNO AFECTIVO BIPOLAR, EPISODIO DEPRESIVO PRESENTE LEVE O MODERADO	MENTALES	DESORDEN BIPOLAR DEPRESIVO	0.396	41	298680	0
Morbilidad	Antioquia	Mujer	20 a 24	Mujer 20 a 24 Antioquia	F314 - TRASTORNO AFECTIVO BIPOLAR, EPISODIO DEPRESIVO GRAVE PRESENTE SIN SINTOMAS PSICOTICOS	F314	3. trastornos del humor (afectivos)	3.1 Bipolar	TRASTORNO AFECTIVO BIPOLAR, EPISODIO DEPRESIVO GRAVE PRESENTE SIN SINTOMAS PSICOTICOS	MENTALES	DESORDEN BIPOLAR DEPRESIVO	0.396	18	298680	0
Morbilidad	Antioquia	Mujer	20 a 24	Mujer 20 a 24 Antioquia	F315 - TRASTORNO AFECTIVO BIPOLAR, EPISODIO DEPRESIVO GRAVE PRESENTE CON SINTOMAS PSICOTICOS	F315	3. trastornos del humor (afectivos)	3.1 Bipolar	TRASTORNO AFECTIVO BIPOLAR, EPISODIO DEPRESIVO GRAVE PRESENTE CON SINTOMAS PSICOTICOS	MENTALES	DESORDEN BIPOLAR DEPRESIVO	0.396	18	298680	0
Morbilidad	Antioquia	Mujer	20 a 24	Mujer 20 a 24 Antioquia	F316 - TRASTORNO AFECTIVO BIPOLAR, EPISODIO MIXTO PRESENTE	F316	3. trastornos del humor (afectivos)	3.1 Bipolar	TRASTORNO AFECTIVO BIPOLAR, EPISODIO MIXTO PRESENTE	MENTALES	DESORDEN BIPOLAR DEPRESIVO	0.396	34	298680	0
Morbilidad	Antioquia	Mujer	20 a 24	Mujer 20 a 24 Antioquia	F317 - TRASTORNO AFECTIVO BIPOLAR, ACTUALMENTE EN REMISION	F317	3. trastornos del humor (afectivos)	3.1 Bipolar	TRASTORNO AFECTIVO BIPOLAR, ACTUALMENTE EN REMISION	MENTALES	DESORDEN BIPOLAR DEPRESIVO	0.396	74	298680	0
Morbilidad	Antioquia	Mujer	20 a 24	Mujer 20 a 24 Antioquia	F330 - TRASTORNO DEPRESIVO RECURRENTE, EPISODIO LEVE PRESENTE	F330	3. trastornos del humor (afectivos)	3.2 Depresión	TRASTORNO DEPRESIVO RECURRENTE, EPISODIO LEVE PRESENTE	MENTALES	DEPRESIÓN MAYOR LEVE	0.145	50	298680	0
Morbilidad	Antioquia	Mujer	20 a 24	Mujer 20 a 24 Antioquia	F331 - TRASTORNO DEPRESIVO RECURRENTE, EPISODIO MODERADO PRESENTE	F331	3. trastornos del humor (afectivos)	3.2 Depresión	TRASTORNO DEPRESIVO RECURRENTE, EPISODIO MODERADO PRESENTE	MENTALES	DEPRESIÓN MAYOR MODERADO	0.396	173	298680	0
Morbilidad	Antioquia	Mujer	20 a 24	Mujer 20 a 24 Antioquia	F332 - TRASTORNO DEPRESIVO RECURRENTE, EPISODIO DEPRESIVO GRAVE PRESENTE SIN SINTOMAS PSICOTICOS	F332	3. trastornos del humor (afectivos)	3.2 Depresión	TRASTORNO DEPRESIVO RECURRENTE, EPISODIO DEPRESIVO GRAVE PRESENTE SIN SINTOMAS PSICOTICOS	MENTALES	DEPRESIÓN MAYOR SEVERO	0.658	81	298680	0
Morbilidad	Antioquia	Mujer	20 a 24	Mujer 20 a 24 Antioquia	F333 - TRASTORNO DEPRESIVO RECURRENTE, EPISODIO DEPRESIVO GRAVE PRESENTE, CON SINTOMAS PSICOTICOS	F333	3. trastornos del humor (afectivos)	3.2 Depresión	TRASTORNO DEPRESIVO RECURRENTE, EPISODIO DEPRESIVO GRAVE PRESENTE, CON SINTOMAS PSICOTICOS	MENTALES	DEPRESIÓN MAYOR SEVERO	0.658	12	298680	0
Morbilidad	Antioquia	Mujer	20 a 24	Mujer 20 a 24 Antioquia	F334 - TRASTORNO DEPRESIVO RECURRENTE ACTUALMENTE EN REMISION	F334	3. trastornos del humor (afectivos)	3.2 Depresión	TRASTORNO DEPRESIVO RECURRENTE ACTUALMENTE EN REMISION	MENTALES	DEPRESIÓN MAYOR SEVERO	0.658	37	298680	0
Morbilidad	Antioquia	Mujer	20 a 24	Mujer 20 a 24 Antioquia	F341 - DISTIMIA	F341	3. trastornos del humor (afectivos)	3.3 Distimia	DISTIMIA	MENTALES	DISTIMIA	0.145	45	298680	0
Morbilidad	Antioquia	Mujer	20 a 24	Mujer 20 a 24 Antioquia	F410 - TRASTORNO DE PANICO [ANSIEDAD PAROXISTICA EPISODICA]	F410	4. Trastornos neuróticos, trastornos relacionados con el estrés y trastornos somatomorfos	4.1 Ansiedad	TRASTORNO DE PANICO [ANSIEDAD PAROXISTICA EPISODICA]	MENTALES	ANSIEDAD LEVE	0.03	207	298680	0
Morbilidad	Antioquia	Mujer	20 a 24	Mujer 20 a 24 Antioquia	F411 - TRASTORNO DE ANSIEDAD GENERALIZADA	F411	4. Trastornos neuróticos, trastornos relacionados con el estrés y trastornos somatomorfos	4.1 Ansiedad	TRASTORNO DE ANSIEDAD GENERALIZADA	MENTALES	ANSIEDAD MODERADA	0.133	786	298680	0
Morbilidad	Antioquia	Mujer	20 a 24	Mujer 20 a 24 Antioquia	F412 - TRASTORNO MIXTO DE ANSIEDAD Y DEPRESION	F412	4. Trastornos neuróticos, trastornos relacionados con el estrés y trastornos somatomorfos	4.1 Ansiedad	TRASTORNO MIXTO DE ANSIEDAD Y DEPRESION	MENTALES	ANSIEDAD SEVERA	0.523	2150	298680	0
Morbilidad	Antioquia	Mujer	20 a 24	Mujer 20 a 24 Antioquia	F413 - OTROS TRASTORNOS DE ANSIEDAD MIXTOS	F413	4. Trastornos neuróticos, trastornos relacionados con el estrés y trastornos somatomorfos	4.1 Ansiedad	OTROS TRASTORNOS DE ANSIEDAD MIXTOS	MENTALES	ANSIEDAD SEVERA	0.523	123	298680	0
Morbilidad	Antioquia	Mujer	20 a 24	Mujer 20 a 24 Antioquia	F500 - ANOREXIA NERVIOSA	F500	5. Síndromes del comportamiento asociados con alteraciones fisiológicas y factores físicos	5.2 Anorexia	ANOREXIA NERVIOSA	MENTALES	ALIMENTICIOS ANOREXIA NERVIOSA	0.224	16	298680	0
Morbilidad	Antioquia	Mujer	20 a 24	Mujer 20 a 24 Antioquia	F501 - ANOREXIA NERVIOSA ATIPICA	F501	5. Síndromes del comportamiento asociados con alteraciones fisiológicas y factores físicos	5.2 Anorexia	ANOREXIA NERVIOSA ATIPICA	MENTALES	ALIMENTICIOS ANOREXIA NERVIOSA	0.224	2	298680	0
Morbilidad	Antioquia	Mujer	20 a 24	Mujer 20 a 24 Antioquia	F502 - BULIMIA NERVIOSA	F502	5. Síndromes del comportamiento asociados con alteraciones fisiológicas y factores físicos	5.1 Bulimia	BULIMIA NERVIOSA	MENTALES	ALIMENTICIOS BULIMIA NERVIOSA	0.223	17	298680	0
Morbilidad	Antioquia	Mujer	20 a 24	Mujer 20 a 24 Antioquia	F503 - BULIMIA NERVIOSA ATIPICA	F503	5. Síndromes del comportamiento asociados con alteraciones fisiológicas y factores físicos	5.1 Bulimia	BULIMIA NERVIOSA ATIPICA	MENTALES	ALIMENTICIOS BULIMIA NERVIOSA	0.223	1	298680	0
Morbilidad	Antioquia	Mujer	20 a 24	Mujer 20 a 24 Antioquia	F600 - TRASTORNO PARANOIDE DE LA PERSONALIDAD	F600	6. Trastornos de la personalidad y del comportamiento en adultos	6.1 Conducta	TRASTORNO PARANOIDE DE LA PERSONALIDAD	MENTALES	6.1 Conducta	0.241	2	298680	0
Morbilidad	Antioquia	Mujer	20 a 24	Mujer 20 a 24 Antioquia	F602 - TRASTORNO ASOCIAL DE LA PERSONALIDAD	F602	6. Trastornos de la personalidad y del comportamiento en adultos	6.1 Conducta	TRASTORNO ASOCIAL DE LA PERSONALIDAD	MENTALES	6.1 Conducta	0.241	3	298680	0
Morbilidad	Antioquia	Mujer	20 a 24	Mujer 20 a 24 Antioquia	F603 - TRASTORNO DE LA PERSONALIDAD EMOCIONALMENTE INESTABLE	F603	6. Trastornos de la personalidad y del comportamiento en adultos	6.1 Conducta	TRASTORNO DE LA PERSONALIDAD EMOCIONALMENTE INESTABLE	MENTALES	6.1 Conducta	0.241	187	298680	0
Morbilidad	Antioquia	Mujer	20 a 24	Mujer 20 a 24 Antioquia	F604 - TRASTORNO HISTRIONICO DE LA PERSONALIDAD	F604	6. Trastornos de la personalidad y del comportamiento en adultos	6.1 Conducta	TRASTORNO HISTRIONICO DE LA PERSONALIDAD	MENTALES	6.1 Conducta	0.241	1	298680	0
Morbilidad	Antioquia	Mujer	20 a 24	Mujer 20 a 24 Antioquia	F605 - TRASTORNO ANANCASTICO DE LA PERSONALIDAD	F605	6. Trastornos de la personalidad y del comportamiento en adultos	6.1 Conducta	TRASTORNO ANANCASTICO DE LA PERSONALIDAD	MENTALES	6.1 Conducta	0.241	1	298680	0
Morbilidad	Antioquia	Mujer	20 a 24	Mujer 20 a 24 Antioquia	F606 - TRASTORNO DE LA PERSONALIDAD ANSIOSA (EVASIVA, ELUSIVA)	F606	6. Trastornos de la personalidad y del comportamiento en adultos	6.1 Conducta	TRASTORNO DE LA PERSONALIDAD ANSIOSA (EVASIVA, ELUSIVA)	MENTALES	6.1 Conducta	0.241	5	298680	0
Morbilidad	Antioquia	Mujer	20 a 24	Mujer 20 a 24 Antioquia	F607 - TRASTORNO DE LA PERSONALIDAD DEPENDIENTE	F607	6. Trastornos de la personalidad y del comportamiento en adultos	6.1 Conducta	TRASTORNO DE LA PERSONALIDAD DEPENDIENTE	MENTALES	6.1 Conducta	0.241	11	298680	0
Morbilidad	Antioquia	Mujer	20 a 24	Mujer 20 a 24 Antioquia	F61X - TRASTORNOS MIXTOS Y OTROS TRASTORNOS DE LA PERSONALIDAD	F61X	6. Trastornos de la personalidad y del comportamiento en adultos	6.1 Conducta	TRASTORNOS MIXTOS Y OTROS TRASTORNOS DE LA PERSONALIDAD	MENTALES	6.1 Conducta	0.241	1	298680	0
Morbilidad	Antioquia	Mujer	20 a 24	Mujer 20 a 24 Antioquia	F630 - JUEGO PATOLOGICO	F630	6. Trastornos de la personalidad y del comportamiento en adultos	6.1 Conducta	JUEGO PATOLOGICO	MENTALES	6.1 Conducta	0.241	2	298680	0
Morbilidad	Antioquia	Mujer	20 a 24	Mujer 20 a 24 Antioquia	F700 - RETRASO MENTAL LEVE: DETERIORO DEL COMPORTAMIENTO NULO O MINIMO	F700	7. Retraso mental	7.1 Retraso mental	RETRASO MENTAL LEVE: DETERIORO DEL COMPORTAMIENTO NULO O MINIMO	MENTALES	RETRASO MENTAL LEVE	0.043	34	298680	0
Morbilidad	Antioquia	Mujer	20 a 24	Mujer 20 a 24 Antioquia	F701 - RETRASO MENTAL LEVE: DETERIORO DEL COMPORTAMIENTO SIGNIFICATIVO, QUE REQUIERE ATENCION O TRATAMIENTO	F701	7. Retraso mental	7.1 Retraso mental	RETRASO MENTAL LEVE: DETERIORO DEL COMPORTAMIENTO SIGNIFICATIVO, QUE REQUIERE ATENCION O TRATAMIENTO	MENTALES	RETRASO MENTAL LEVE	0.043	23	298680	0
Morbilidad	Antioquia	Mujer	20 a 24	Mujer 20 a 24 Antioquia	F708 - RETRASO MENTAL LEVE: OTROS DETERIOROS DEL COMPORTAMIENTO	F708	7. Retraso mental	7.1 Retraso mental	RETRASO MENTAL LEVE: OTROS DETERIOROS DEL COMPORTAMIENTO	MENTALES	RETRASO MENTAL LEVE	0.043	7	298680	0
Morbilidad	Antioquia	Mujer	20 a 24	Mujer 20 a 24 Antioquia	F709 - RETRASO MENTAL LEVE: DETERIORO DEL COMPORTAMIENTO DE GRADO NO ESPECIFICADO	F709	7. Retraso mental	7.1 Retraso mental	RETRASO MENTAL LEVE: DETERIORO DEL COMPORTAMIENTO DE GRADO NO ESPECIFICADO	MENTALES	RETRASO MENTAL LEVE	0.043	14	298680	0
Morbilidad	Antioquia	Mujer	20 a 24	Mujer 20 a 24 Antioquia	F710 - RETRASO MENTAL MODERADO: DETERIORO DEL COMPORTAMIENTO NULO O MINIMO	F710	7. Retraso mental	7.1 Retraso mental	RETRASO MENTAL MODERADO: DETERIORO DEL COMPORTAMIENTO NULO O MINIMO	MENTALES	RETRASO MENTAL MODERADO	0.1	39	298680	0
Morbilidad	Antioquia	Mujer	20 a 24	Mujer 20 a 24 Antioquia	F711 - RETRASO MENTAL MODERADO: DETERIORO DEL COMPORTAMIENTO SIGNIFICATIVO, QUE REQUIERE ATENCION O TRATAMIENTO	F711	7. Retraso mental	7.1 Retraso mental	RETRASO MENTAL MODERADO: DETERIORO DEL COMPORTAMIENTO SIGNIFICATIVO, QUE REQUIERE ATENCION O TRATAMIENTO	MENTALES	RETRASO MENTAL MODERADO	0.1	57	298680	0
Morbilidad	Antioquia	Mujer	20 a 24	Mujer 20 a 24 Antioquia	F720 - RETRASO MENTAL GRAVE: DETERIORO DEL COMPORTAMIENTO NULO O MINIMO	F720	7. Retraso mental	7.1 Retraso mental	RETRASO MENTAL GRAVE: DETERIORO DEL COMPORTAMIENTO NULO O MINIMO	MENTALES	RETRASO MENTAL GRAVE	0.16	11	298680	0
Morbilidad	Antioquia	Mujer	20 a 24	Mujer 20 a 24 Antioquia	F721 - RETRASO MENTAL GRAVE: DETERIORO DEL COMPORTAMIENTO SIGNIFICATIVO, QUE REQUIERE ATENCION O TRATAMIENTO	F721	7. Retraso mental	7.1 Retraso mental	RETRASO MENTAL GRAVE: DETERIORO DEL COMPORTAMIENTO SIGNIFICATIVO, QUE REQUIERE ATENCION O TRATAMIENTO	MENTALES	RETRASO MENTAL GRAVE	0.16	31	298680	0
Morbilidad	Antioquia	Mujer	20 a 24	Mujer 20 a 24 Antioquia	F730 - RETRASO MENTAL PROFUNDO: DETERIORO DEL COMPORTAMIENTO NULO O MINIMO	F730	7. Retraso mental	7.1 Retraso mental	RETRASO MENTAL PROFUNDO: DETERIORO DEL COMPORTAMIENTO NULO O MINIMO	MENTALES	RETRASO MENTAL PROFUNDO	0.2	7	298680	0
Morbilidad	Antioquia	Mujer	20 a 24	Mujer 20 a 24 Antioquia	F731 - RETRASO MENTAL PROFUNDO: DETERIORO DEL COMPORTAMIENTO SIGNIFICATIVO, QUE REQUIERE ATENCION O TRATAMIENTO	F731	7. Retraso mental	7.1 Retraso mental	RETRASO MENTAL PROFUNDO: DETERIORO DEL COMPORTAMIENTO SIGNIFICATIVO, QUE REQUIERE ATENCION O TRATAMIENTO	MENTALES	RETRASO MENTAL PROFUNDO	0.2	10	298680	0
Morbilidad	Antioquia	Mujer	20 a 24	Mujer 20 a 24 Antioquia	F780 - OTROS TIPOS DE RETRASO MENTAL PROFUNDO: DETERIORO DEL COMPORTAMIENTO NULO O MINIMO	F780	7. Retraso mental	7.1 Retraso mental	OTROS TIPOS DE RETRASO MENTAL PROFUNDO: DETERIORO DEL COMPORTAMIENTO NULO O MINIMO	MENTALES	RETRASO MENTAL PROFUNDO	0.2	1	298680	0
Morbilidad	Antioquia	Mujer	20 a 24	Mujer 20 a 24 Antioquia	F781 - OTROS TIPOS DE RETRASO MENTAL PROFUNDO: DETERIORO DEL COMPORTAMIENTO SIGNIFICATIVO, QUE REQUIERE ATENCION O TRATAMIENTO	F781	7. Retraso mental	7.1 Retraso mental	OTROS TIPOS DE RETRASO MENTAL PROFUNDO: DETERIORO DEL COMPORTAMIENTO SIGNIFICATIVO, QUE REQUIERE ATENCION O TRATAMIENTO	MENTALES	RETRASO MENTAL PROFUNDO	0.2	7	298680	0
Morbilidad	Antioquia	Mujer	20 a 24	Mujer 20 a 24 Antioquia	F790 - RETRASO MENTAL, NO ESPECIFICADO: DETERIORO DEL COMPORTAMIENTO NULO O MINIMO	F790	7. Retraso mental	7.1 Retraso mental	RETRASO MENTAL, NO ESPECIFICADO: DETERIORO DEL COMPORTAMIENTO NULO O MINIMO	MENTALES	RETRASO MENTAL LEVE	0.043	8	298680	0
Morbilidad	Antioquia	Mujer	20 a 24	Mujer 20 a 24 Antioquia	F791 - RETRASO MENTAL, NO ESPECIFICADO: DETERIORO DEL COMPORTAMIENTO SIGNIFICATIVO, QUE REQUIERE ATENCION O TRATAMIENTO	F791	7. Retraso mental	7.1 Retraso mental	RETRASO MENTAL, NO ESPECIFICADO: DETERIORO DEL COMPORTAMIENTO SIGNIFICATIVO, QUE REQUIERE ATENCION O TRATAMIENTO	MENTALES	RETRASO MENTAL MODERADO	0.1	4	298680	0
Morbilidad	Antioquia	Mujer	20 a 24	Mujer 20 a 24 Antioquia	F840 - AUTISMO EN LA NIÑEZ	F840	8. Trastornos del desarrollo psicológico	8.1 Autismo	AUTISMO EN LA NIÑEZ	MENTALES	AUTISMO CON DISCAPACIDAD MODERADA	0.216	3	298680	0
Morbilidad	Antioquia	Mujer	20 a 24	Mujer 20 a 24 Antioquia	F841 - AUTISMO ATIPICO	F841	8. Trastornos del desarrollo psicológico	8.1 Autismo	AUTISMO ATIPICO	MENTALES	AUTISMO CON DISCAPACIDAD MODERADA	0.216	15	298680	0
Morbilidad	Antioquia	Mujer	20 a 24	Mujer 20 a 24 Antioquia	F845 - SINDROME DE ASPERGER	F845	8. Trastornos del desarrollo psicológico	8.1 Autismo	SINDROME DE ASPERGER	MENTALES	AUTISMO CON DISCAPACIDAD MODERADA	0.216	1	298680	0
Morbilidad	Caldas	Hombre	0 a 4	Hombre 0 a 4 Caldas	F940 - MUTISMO ELECTIVO	F940	9. Trastornos emocionales y del comportamiento que aparecen habitualmente en la niñez y en la adolescencia	9.2 Conducta	MUTISMO ELECTIVO	MENTALES	9.2 Conducta	0.241	1	31519	0
Morbilidad	Caldas	Hombre	5 a 9	Hombre 5 a 9 Caldas	F940 - MUTISMO ELECTIVO	F940	9. Trastornos emocionales y del comportamiento que aparecen habitualmente en la niñez y en la adolescencia	9.2 Conducta	MUTISMO ELECTIVO	MENTALES	9.2 Conducta	0.241	6	34135	0
Morbilidad	Caldas	Hombre	10 a 14	Hombre 10 a 14 Caldas	F940 - MUTISMO ELECTIVO	F940	9. Trastornos emocionales y del comportamiento que aparecen habitualmente en la niñez y en la adolescencia	9.2 Conducta	MUTISMO ELECTIVO	MENTALES	9.2 Conducta	0.241	2	36389	0
Morbilidad	Caquetá	Mujer	5 a 9	Mujer 5 a 9 Caquetá	F940 - MUTISMO ELECTIVO	F940	9. Trastornos emocionales y del comportamiento que aparecen habitualmente en la niñez y en la adolescencia	9.2 Conducta	MUTISMO ELECTIVO	MENTALES	9.2 Conducta	0.241	1	20074	0
Morbilidad	Caquetá	Hombre	0 a 4	Hombre 0 a 4 Caquetá	F940 - MUTISMO ELECTIVO	F940	9. Trastornos emocionales y del comportamiento que aparecen habitualmente en la niñez y en la adolescencia	9.2 Conducta	MUTISMO ELECTIVO	MENTALES	9.2 Conducta	0.241	1	19856	0
Morbilidad	Antioquia	Mujer	25 a 29	Mujer 25 a 29 Antioquia	F100 - TRASTORNOS MENTALES Y DEL COMPORTAMIENTO DEBIDOS AL USO DEL ALCOHOL: INTOXICACION AGUDA	F100	1. Trastornos mentales y del comportamiento debidos al uso de sustancias psicoactivas	1.1 TMyC debidos al uso de alcohol	TRASTORNOS MENTALES Y DEL COMPORTAMIENTO DEBIDOS AL USO DEL ALCOHOL: INTOXICACION AGUDA	SUSTANCIAS	ALCOHOL LEVE	0.235	7	284493	0
Morbilidad	Antioquia	Mujer	25 a 29	Mujer 25 a 29 Antioquia	F101 - TRASTORNOS MENTALES Y DEL COMPORTAMIENTO DEBIDOS AL USO DEL ALCOHOL: USO NOCIVO	F101	1. Trastornos mentales y del comportamiento debidos al uso de sustancias psicoactivas	1.1 TMyC debidos al uso de alcohol	TRASTORNOS MENTALES Y DEL COMPORTAMIENTO DEBIDOS AL USO DEL ALCOHOL: USO NOCIVO	SUSTANCIAS	ALCOHOL MODERADO	0.373	7	284493	0
Morbilidad	Antioquia	Mujer	25 a 29	Mujer 25 a 29 Antioquia	F102 - TRASTORNOS MENTALES Y DEL COMPORTAMIENTO DEBIDOS AL USO DEL ALCOHOL: SINDROME DE DEPENDENCIA	F102	1. Trastornos mentales y del comportamiento debidos al uso de sustancias psicoactivas	1.1 TMyC debidos al uso de alcohol	TRASTORNOS MENTALES Y DEL COMPORTAMIENTO DEBIDOS AL USO DEL ALCOHOL: SINDROME DE DEPENDENCIA	SUSTANCIAS	ALCOHOL MODERADO	0.373	24	284493	0
Morbilidad	Antioquia	Mujer	25 a 29	Mujer 25 a 29 Antioquia	F103 - TRASTORNOS MENTALES Y DEL COMPORTAMIENTO DEBIDOS AL USO DEL ALCOHOL: ESTADO DE ABSTINENCIA	F103	1. Trastornos mentales y del comportamiento debidos al uso de sustancias psicoactivas	1.1 TMyC debidos al uso de alcohol	TRASTORNOS MENTALES Y DEL COMPORTAMIENTO DEBIDOS AL USO DEL ALCOHOL: ESTADO DE ABSTINENCIA	SUSTANCIAS	ALCOHOL SEVERO	0.57	3	284493	0
Morbilidad	Antioquia	Mujer	25 a 29	Mujer 25 a 29 Antioquia	F106 - TRASTORNOS MENTALES Y DEL COMPORTAMIENTO DEBIDOS AL USO DEL ALCOHOL: SINDROME AMNESICO	F106	1. Trastornos mentales y del comportamiento debidos al uso de sustancias psicoactivas	1.1 TMyC debidos al uso de alcohol	TRASTORNOS MENTALES Y DEL COMPORTAMIENTO DEBIDOS AL USO DEL ALCOHOL: SINDROME AMNESICO	SUSTANCIAS	ALCOHOL SEVERO	0.57	1	284493	0
Morbilidad	Antioquia	Mujer	25 a 29	Mujer 25 a 29 Antioquia	F107 - TRASTORNOS MENTALES Y DEL COMPORTAMIENTO DEBIDOS AL USO DEL ALCOHOL: TRASTORNO PSICOTICO RESIDUAL Y DE COMIENZO TARDIO	F107	1. Trastornos mentales y del comportamiento debidos al uso de sustancias psicoactivas	1.1 TMyC debidos al uso de alcohol	TRASTORNOS MENTALES Y DEL COMPORTAMIENTO DEBIDOS AL USO DEL ALCOHOL: TRASTORNO PSICOTICO RESIDUAL Y DE COMIENZO TARDIO	SUSTANCIAS	ALCOHOL SEVERO	0.57	1	284493	0
Morbilidad	Antioquia	Mujer	25 a 29	Mujer 25 a 29 Antioquia	F110 - TRASTORNOS MENTALES Y DEL COMPORTAMIENTO DEBIDOS AL USO DE OPIACEOS: INTOXICACION AGUDA	F110	1. Trastornos mentales y del comportamiento debidos al uso de sustancias psicoactivas	1.2 TMyC debido a opiaceos	TRASTORNOS MENTALES Y DEL COMPORTAMIENTO DEBIDOS AL USO DE OPIACEOS: INTOXICACION AGUDA	SUSTANCIAS	OPIOIDES LEVE	0.335	5	284493	0
Morbilidad	Antioquia	Mujer	25 a 29	Mujer 25 a 29 Antioquia	F111 - TRASTORNOS MENTALES Y DEL COMPORTAMIENTO DEBIDOS AL USO DE OPIACEOS: USO NOCIVO	F111	1. Trastornos mentales y del comportamiento debidos al uso de sustancias psicoactivas	1.2 TMyC debido a opiaceos	TRASTORNOS MENTALES Y DEL COMPORTAMIENTO DEBIDOS AL USO DE OPIACEOS: USO NOCIVO	SUSTANCIAS	OPIOIDES SEVERO	0.697	1	284493	0
Morbilidad	Antioquia	Mujer	25 a 29	Mujer 25 a 29 Antioquia	F112 - TRASTORNOS MENTALES Y DEL COMPORTAMIENTO DEBIDOS AL USO DE OPIACEOS: SINDROME DE DEPENDENCIA	F112	1. Trastornos mentales y del comportamiento debidos al uso de sustancias psicoactivas	1.2 TMyC debido a opiaceos	TRASTORNOS MENTALES Y DEL COMPORTAMIENTO DEBIDOS AL USO DE OPIACEOS: SINDROME DE DEPENDENCIA	SUSTANCIAS	OPIOIDES SEVERO	0.697	24	284493	0
Morbilidad	Antioquia	Mujer	25 a 29	Mujer 25 a 29 Antioquia	F113 - TRASTORNOS MENTALES Y DEL COMPORTAMIENTO DEBIDOS AL USO DE OPIACEOS: ESTADO DE ABSTINENCIA	F113	1. Trastornos mentales y del comportamiento debidos al uso de sustancias psicoactivas	1.2 TMyC debido a opiaceos	TRASTORNOS MENTALES Y DEL COMPORTAMIENTO DEBIDOS AL USO DE OPIACEOS: ESTADO DE ABSTINENCIA	SUSTANCIAS	OPIOIDES SEVERO	0.697	5	284493	0
Morbilidad	Antioquia	Mujer	25 a 29	Mujer 25 a 29 Antioquia	F120 - TRASTORNOS MENTALES Y DEL COMPORTAMIENTO DEBIDOS AL USO DE CANNABINOIDES: INTOXICACION AGUDA	F120	1. Trastornos mentales y del comportamiento debidos al uso de sustancias psicoactivas	1.3 TMyC debido a cannabinoides	TRASTORNOS MENTALES Y DEL COMPORTAMIENTO DEBIDOS AL USO DE CANNABINOIDES: INTOXICACION AGUDA	SUSTANCIAS	CANNABIS LEVE	0.039	4	284493	0
Morbilidad	Antioquia	Mujer	25 a 29	Mujer 25 a 29 Antioquia	F121 - TRASTORNOS MENTALES Y DEL COMPORTAMIENTO DEBIDOS AL USO DE CANNABINOIDES: USO NOCIVO	F121	1. Trastornos mentales y del comportamiento debidos al uso de sustancias psicoactivas	1.3 TMyC debido a cannabinoides	TRASTORNOS MENTALES Y DEL COMPORTAMIENTO DEBIDOS AL USO DE CANNABINOIDES: USO NOCIVO	SUSTANCIAS	CANNABIS SEVERO	0.266	8	284493	0
Morbilidad	Antioquia	Mujer	25 a 29	Mujer 25 a 29 Antioquia	F122 - TRASTORNOS MENTALES Y DEL COMPORTAMIENTO DEBIDOS AL USO DE CANNABINOIDES: SINDROME DE DEPENDENCIA	F122	1. Trastornos mentales y del comportamiento debidos al uso de sustancias psicoactivas	1.3 TMyC debido a cannabinoides	TRASTORNOS MENTALES Y DEL COMPORTAMIENTO DEBIDOS AL USO DE CANNABINOIDES: SINDROME DE DEPENDENCIA	SUSTANCIAS	CANNABIS SEVERO	0.266	63	284493	0
Morbilidad	Antioquia	Mujer	25 a 29	Mujer 25 a 29 Antioquia	F123 - TRASTORNOS MENTALES Y DEL COMPORTAMIENTO DEBIDOS AL USO DE CANNABINOIDES: ESTADO DE ABSTINENCIA	F123	1. Trastornos mentales y del comportamiento debidos al uso de sustancias psicoactivas	1.3 TMyC debido a cannabinoides	TRASTORNOS MENTALES Y DEL COMPORTAMIENTO DEBIDOS AL USO DE CANNABINOIDES: ESTADO DE ABSTINENCIA	SUSTANCIAS	CANNABIS SEVERO	0.266	10	284493	0
Morbilidad	Antioquia	Mujer	25 a 29	Mujer 25 a 29 Antioquia	F140 - TRASTORNOS MENTALES Y DEL COMPORTAMIENTO DEBIDOS AL USO DE COCAINA: INTOXICACION AGUDA	F140	1. Trastornos mentales y del comportamiento debidos al uso de sustancias psicoactivas	1.4 TMyC debido a Cocaína	TRASTORNOS MENTALES Y DEL COMPORTAMIENTO DEBIDOS AL USO DE COCAINA: INTOXICACION AGUDA	SUSTANCIAS	COCAINA LEVE	0.116	2	284493	0
Morbilidad	Antioquia	Mujer	25 a 29	Mujer 25 a 29 Antioquia	F141 - TRASTORNOS MENTALES Y DEL COMPORTAMIENTO DEBIDOS AL USO DE COCAINA: USO NOCIVO	F141	1. Trastornos mentales y del comportamiento debidos al uso de sustancias psicoactivas	1.4 TMyC debido a Cocaína	TRASTORNOS MENTALES Y DEL COMPORTAMIENTO DEBIDOS AL USO DE COCAINA: USO NOCIVO	SUSTANCIAS	COCAINA SEVERA	0.479	8	284493	0
Morbilidad	Antioquia	Mujer	25 a 29	Mujer 25 a 29 Antioquia	F142 - TRASTORNOS MENTALES Y DEL COMPORTAMIENTO DEBIDOS AL USO DE COCAINA: SINDROME DE DEPENDENCIA	F142	1. Trastornos mentales y del comportamiento debidos al uso de sustancias psicoactivas	1.4 TMyC debido a Cocaína	TRASTORNOS MENTALES Y DEL COMPORTAMIENTO DEBIDOS AL USO DE COCAINA: SINDROME DE DEPENDENCIA	SUSTANCIAS	COCAINA SEVERA	0.479	40	284493	0
Morbilidad	Antioquia	Mujer	25 a 29	Mujer 25 a 29 Antioquia	F143 - TRASTORNOS MENTALES Y DEL COMPORTAMIENTO DEBIDOS AL USO DE COCAINA: ESTADO DE ABSTINENCIA	F143	1. Trastornos mentales y del comportamiento debidos al uso de sustancias psicoactivas	1.4 TMyC debido a Cocaína	TRASTORNOS MENTALES Y DEL COMPORTAMIENTO DEBIDOS AL USO DE COCAINA: ESTADO DE ABSTINENCIA	SUSTANCIAS	COCAINA SEVERA	0.479	2	284493	0
Morbilidad	Antioquia	Mujer	25 a 29	Mujer 25 a 29 Antioquia	F145 - TRASTORNOS MENTALES Y DEL COMPORTAMIENTO DEBIDOS AL USO DE COCAINA: TRASTORNO PSICOTICO	F145	1. Trastornos mentales y del comportamiento debidos al uso de sustancias psicoactivas	1.4 TMyC debido a Cocaína	TRASTORNOS MENTALES Y DEL COMPORTAMIENTO DEBIDOS AL USO DE COCAINA: TRASTORNO PSICOTICO	SUSTANCIAS	COCAINA SEVERA	0.479	1	284493	0
Morbilidad	Antioquia	Mujer	25 a 29	Mujer 25 a 29 Antioquia	F200 - ESQUIZOFRENIA PARANOIDE	F200	2. Esquizofrenia, trastornos esquizotípicos y trastornos Delirantes	2.1 Esquizofrenia	ESQUIZOFRENIA PARANOIDE	MENTALES	2.1 Esquizofrenia	0.778	78	284493	0
Morbilidad	Antioquia	Mujer	25 a 29	Mujer 25 a 29 Antioquia	F201 - ESQUIZOFRENIA HEBEFRENICA	F201	2. Esquizofrenia, trastornos esquizotípicos y trastornos Delirantes	2.1 Esquizofrenia	ESQUIZOFRENIA HEBEFRENICA	MENTALES	2.1 Esquizofrenia	0.778	1	284493	0
Morbilidad	Antioquia	Mujer	25 a 29	Mujer 25 a 29 Antioquia	F202 - ESQUIZOFRENIA CATATONICA	F202	2. Esquizofrenia, trastornos esquizotípicos y trastornos Delirantes	2.1 Esquizofrenia	ESQUIZOFRENIA CATATONICA	MENTALES	2.1 Esquizofrenia	0.778	3	284493	0
Morbilidad	Antioquia	Mujer	25 a 29	Mujer 25 a 29 Antioquia	F203 - ESQUIZOFRENIA INDIFERENCIADA	F203	2. Esquizofrenia, trastornos esquizotípicos y trastornos Delirantes	2.1 Esquizofrenia	ESQUIZOFRENIA INDIFERENCIADA	MENTALES	2.1 Esquizofrenia	0.778	2	284493	0
Morbilidad	Antioquia	Mujer	25 a 29	Mujer 25 a 29 Antioquia	F204 - DEPRESION POSTESQUIZOFRENICA	F204	2. Esquizofrenia, trastornos esquizotípicos y trastornos Delirantes	2.1 Esquizofrenia	DEPRESION POSTESQUIZOFRENICA	MENTALES	2.1 Esquizofrenia	0.778	2	284493	0
Morbilidad	Antioquia	Mujer	25 a 29	Mujer 25 a 29 Antioquia	F205 - ESQUIZOFRENIA RESIDUAL	F205	2. Esquizofrenia, trastornos esquizotípicos y trastornos Delirantes	2.1 Esquizofrenia	ESQUIZOFRENIA RESIDUAL	MENTALES	2.1 Esquizofrenia	0.778	3	284493	0
Morbilidad	Antioquia	Mujer	25 a 29	Mujer 25 a 29 Antioquia	F206 - ESQUIZOFRENIA SIMPLE	F206	2. Esquizofrenia, trastornos esquizotípicos y trastornos Delirantes	2.1 Esquizofrenia	ESQUIZOFRENIA SIMPLE	MENTALES	2.1 Esquizofrenia	0.778	1	284493	0
Morbilidad	Antioquia	Mujer	25 a 29	Mujer 25 a 29 Antioquia	F21X - TRASTORNO ESQUIZOTIPICO	F21X	2. Esquizofrenia, trastornos esquizotípicos y trastornos Delirantes	2.1 Esquizofrenia	TRASTORNO ESQUIZOTIPICO	MENTALES	2.1 Esquizofrenia	0.778	1	284493	0
Morbilidad	Antioquia	Mujer	25 a 29	Mujer 25 a 29 Antioquia	F232 - TRASTORNO PSICOTICO AGUDO DE TIPO ESQUIZOFRENICO	F232	2. Esquizofrenia, trastornos esquizotípicos y trastornos Delirantes	2.1 Esquizofrenia	TRASTORNO PSICOTICO AGUDO DE TIPO ESQUIZOFRENICO	MENTALES	2.1 Esquizofrenia	0.778	7	284493	0
Morbilidad	Antioquia	Mujer	25 a 29	Mujer 25 a 29 Antioquia	F310 - TRASTORNO AFECTIVO BIPOLAR, EPISODIO HIPOMANIACO PRESENTE	F310	3. trastornos del humor (afectivos)	3.1 Bipolar	TRASTORNO AFECTIVO BIPOLAR, EPISODIO HIPOMANIACO PRESENTE	MENTALES	DESORDEN BIPOLAR MANIACO	0.492	16	284493	0
Morbilidad	Antioquia	Mujer	25 a 29	Mujer 25 a 29 Antioquia	F311 - TRASTORNO AFECTIVO BIPOLAR, EPISODIO MANIACO PRESENTE SIN SINTOMAS PSICOTICOS	F311	3. trastornos del humor (afectivos)	3.1 Bipolar	TRASTORNO AFECTIVO BIPOLAR, EPISODIO MANIACO PRESENTE SIN SINTOMAS PSICOTICOS	MENTALES	DESORDEN BIPOLAR MANIACO	0.492	21	284493	0
Morbilidad	Antioquia	Mujer	25 a 29	Mujer 25 a 29 Antioquia	F312 - TRASTORNO AFECTIVO BIPOLAR, EPISODIO MANIACO PRESENTE CON SINTOMAS PSICOTICOS	F312	3. trastornos del humor (afectivos)	3.1 Bipolar	TRASTORNO AFECTIVO BIPOLAR, EPISODIO MANIACO PRESENTE CON SINTOMAS PSICOTICOS	MENTALES	DESORDEN BIPOLAR MANIACO	0.492	57	284493	0
Morbilidad	Antioquia	Mujer	25 a 29	Mujer 25 a 29 Antioquia	F313 - TRASTORNO AFECTIVO BIPOLAR, EPISODIO DEPRESIVO PRESENTE LEVE O MODERADO	F313	3. trastornos del humor (afectivos)	3.1 Bipolar	TRASTORNO AFECTIVO BIPOLAR, EPISODIO DEPRESIVO PRESENTE LEVE O MODERADO	MENTALES	DESORDEN BIPOLAR DEPRESIVO	0.396	39	284493	0
Morbilidad	Antioquia	Mujer	25 a 29	Mujer 25 a 29 Antioquia	F314 - TRASTORNO AFECTIVO BIPOLAR, EPISODIO DEPRESIVO GRAVE PRESENTE SIN SINTOMAS PSICOTICOS	F314	3. trastornos del humor (afectivos)	3.1 Bipolar	TRASTORNO AFECTIVO BIPOLAR, EPISODIO DEPRESIVO GRAVE PRESENTE SIN SINTOMAS PSICOTICOS	MENTALES	DESORDEN BIPOLAR DEPRESIVO	0.396	25	284493	0
Morbilidad	Antioquia	Mujer	25 a 29	Mujer 25 a 29 Antioquia	F315 - TRASTORNO AFECTIVO BIPOLAR, EPISODIO DEPRESIVO GRAVE PRESENTE CON SINTOMAS PSICOTICOS	F315	3. trastornos del humor (afectivos)	3.1 Bipolar	TRASTORNO AFECTIVO BIPOLAR, EPISODIO DEPRESIVO GRAVE PRESENTE CON SINTOMAS PSICOTICOS	MENTALES	DESORDEN BIPOLAR DEPRESIVO	0.396	15	284493	0
Morbilidad	Antioquia	Mujer	25 a 29	Mujer 25 a 29 Antioquia	F316 - TRASTORNO AFECTIVO BIPOLAR, EPISODIO MIXTO PRESENTE	F316	3. trastornos del humor (afectivos)	3.1 Bipolar	TRASTORNO AFECTIVO BIPOLAR, EPISODIO MIXTO PRESENTE	MENTALES	DESORDEN BIPOLAR DEPRESIVO	0.396	40	284493	0
Morbilidad	Antioquia	Mujer	25 a 29	Mujer 25 a 29 Antioquia	F317 - TRASTORNO AFECTIVO BIPOLAR, ACTUALMENTE EN REMISION	F317	3. trastornos del humor (afectivos)	3.1 Bipolar	TRASTORNO AFECTIVO BIPOLAR, ACTUALMENTE EN REMISION	MENTALES	DESORDEN BIPOLAR DEPRESIVO	0.396	116	284493	0
Morbilidad	Antioquia	Mujer	25 a 29	Mujer 25 a 29 Antioquia	F330 - TRASTORNO DEPRESIVO RECURRENTE, EPISODIO LEVE PRESENTE	F330	3. trastornos del humor (afectivos)	3.2 Depresión	TRASTORNO DEPRESIVO RECURRENTE, EPISODIO LEVE PRESENTE	MENTALES	DEPRESIÓN MAYOR LEVE	0.145	40	284493	0
Morbilidad	Antioquia	Mujer	25 a 29	Mujer 25 a 29 Antioquia	F331 - TRASTORNO DEPRESIVO RECURRENTE, EPISODIO MODERADO PRESENTE	F331	3. trastornos del humor (afectivos)	3.2 Depresión	TRASTORNO DEPRESIVO RECURRENTE, EPISODIO MODERADO PRESENTE	MENTALES	DEPRESIÓN MAYOR MODERADO	0.396	178	284493	0
Morbilidad	Antioquia	Mujer	25 a 29	Mujer 25 a 29 Antioquia	F332 - TRASTORNO DEPRESIVO RECURRENTE, EPISODIO DEPRESIVO GRAVE PRESENTE SIN SINTOMAS PSICOTICOS	F332	3. trastornos del humor (afectivos)	3.2 Depresión	TRASTORNO DEPRESIVO RECURRENTE, EPISODIO DEPRESIVO GRAVE PRESENTE SIN SINTOMAS PSICOTICOS	MENTALES	DEPRESIÓN MAYOR SEVERO	0.658	60	284493	0
Morbilidad	Antioquia	Mujer	25 a 29	Mujer 25 a 29 Antioquia	F333 - TRASTORNO DEPRESIVO RECURRENTE, EPISODIO DEPRESIVO GRAVE PRESENTE, CON SINTOMAS PSICOTICOS	F333	3. trastornos del humor (afectivos)	3.2 Depresión	TRASTORNO DEPRESIVO RECURRENTE, EPISODIO DEPRESIVO GRAVE PRESENTE, CON SINTOMAS PSICOTICOS	MENTALES	DEPRESIÓN MAYOR SEVERO	0.658	15	284493	0
Morbilidad	Antioquia	Mujer	25 a 29	Mujer 25 a 29 Antioquia	F334 - TRASTORNO DEPRESIVO RECURRENTE ACTUALMENTE EN REMISION	F334	3. trastornos del humor (afectivos)	3.2 Depresión	TRASTORNO DEPRESIVO RECURRENTE ACTUALMENTE EN REMISION	MENTALES	DEPRESIÓN MAYOR SEVERO	0.658	41	284493	0
Morbilidad	Antioquia	Mujer	25 a 29	Mujer 25 a 29 Antioquia	F341 - DISTIMIA	F341	3. trastornos del humor (afectivos)	3.3 Distimia	DISTIMIA	MENTALES	DISTIMIA	0.145	40	284493	0
Morbilidad	Antioquia	Mujer	25 a 29	Mujer 25 a 29 Antioquia	F410 - TRASTORNO DE PANICO [ANSIEDAD PAROXISTICA EPISODICA]	F410	4. Trastornos neuróticos, trastornos relacionados con el estrés y trastornos somatomorfos	4.1 Ansiedad	TRASTORNO DE PANICO [ANSIEDAD PAROXISTICA EPISODICA]	MENTALES	ANSIEDAD LEVE	0.03	191	284493	0
Morbilidad	Antioquia	Mujer	25 a 29	Mujer 25 a 29 Antioquia	F411 - TRASTORNO DE ANSIEDAD GENERALIZADA	F411	4. Trastornos neuróticos, trastornos relacionados con el estrés y trastornos somatomorfos	4.1 Ansiedad	TRASTORNO DE ANSIEDAD GENERALIZADA	MENTALES	ANSIEDAD MODERADA	0.133	812	284493	0
Morbilidad	Antioquia	Mujer	25 a 29	Mujer 25 a 29 Antioquia	F412 - TRASTORNO MIXTO DE ANSIEDAD Y DEPRESION	F412	4. Trastornos neuróticos, trastornos relacionados con el estrés y trastornos somatomorfos	4.1 Ansiedad	TRASTORNO MIXTO DE ANSIEDAD Y DEPRESION	MENTALES	ANSIEDAD SEVERA	0.523	1840	284493	0
Morbilidad	Antioquia	Mujer	25 a 29	Mujer 25 a 29 Antioquia	F413 - OTROS TRASTORNOS DE ANSIEDAD MIXTOS	F413	4. Trastornos neuróticos, trastornos relacionados con el estrés y trastornos somatomorfos	4.1 Ansiedad	OTROS TRASTORNOS DE ANSIEDAD MIXTOS	MENTALES	ANSIEDAD SEVERA	0.523	114	284493	0
Morbilidad	Antioquia	Mujer	25 a 29	Mujer 25 a 29 Antioquia	F500 - ANOREXIA NERVIOSA	F500	5. Síndromes del comportamiento asociados con alteraciones fisiológicas y factores físicos	5.2 Anorexia	ANOREXIA NERVIOSA	MENTALES	ALIMENTICIOS ANOREXIA NERVIOSA	0.224	17	284493	0
Morbilidad	Antioquia	Mujer	25 a 29	Mujer 25 a 29 Antioquia	F501 - ANOREXIA NERVIOSA ATIPICA	F501	5. Síndromes del comportamiento asociados con alteraciones fisiológicas y factores físicos	5.2 Anorexia	ANOREXIA NERVIOSA ATIPICA	MENTALES	ALIMENTICIOS ANOREXIA NERVIOSA	0.224	1	284493	0
Morbilidad	Antioquia	Mujer	25 a 29	Mujer 25 a 29 Antioquia	F502 - BULIMIA NERVIOSA	F502	5. Síndromes del comportamiento asociados con alteraciones fisiológicas y factores físicos	5.1 Bulimia	BULIMIA NERVIOSA	MENTALES	ALIMENTICIOS BULIMIA NERVIOSA	0.223	14	284493	0
Morbilidad	Antioquia	Mujer	25 a 29	Mujer 25 a 29 Antioquia	F503 - BULIMIA NERVIOSA ATIPICA	F503	5. Síndromes del comportamiento asociados con alteraciones fisiológicas y factores físicos	5.1 Bulimia	BULIMIA NERVIOSA ATIPICA	MENTALES	ALIMENTICIOS BULIMIA NERVIOSA	0.223	1	284493	0
Morbilidad	Antioquia	Mujer	25 a 29	Mujer 25 a 29 Antioquia	F600 - TRASTORNO PARANOIDE DE LA PERSONALIDAD	F600	6. Trastornos de la personalidad y del comportamiento en adultos	6.1 Conducta	TRASTORNO PARANOIDE DE LA PERSONALIDAD	MENTALES	6.1 Conducta	0.241	1	284493	0
Morbilidad	Antioquia	Mujer	25 a 29	Mujer 25 a 29 Antioquia	F602 - TRASTORNO ASOCIAL DE LA PERSONALIDAD	F602	6. Trastornos de la personalidad y del comportamiento en adultos	6.1 Conducta	TRASTORNO ASOCIAL DE LA PERSONALIDAD	MENTALES	6.1 Conducta	0.241	2	284493	0
Morbilidad	Antioquia	Mujer	25 a 29	Mujer 25 a 29 Antioquia	F603 - TRASTORNO DE LA PERSONALIDAD EMOCIONALMENTE INESTABLE	F603	6. Trastornos de la personalidad y del comportamiento en adultos	6.1 Conducta	TRASTORNO DE LA PERSONALIDAD EMOCIONALMENTE INESTABLE	MENTALES	6.1 Conducta	0.241	124	284493	0
Morbilidad	Antioquia	Mujer	25 a 29	Mujer 25 a 29 Antioquia	F605 - TRASTORNO ANANCASTICO DE LA PERSONALIDAD	F605	6. Trastornos de la personalidad y del comportamiento en adultos	6.1 Conducta	TRASTORNO ANANCASTICO DE LA PERSONALIDAD	MENTALES	6.1 Conducta	0.241	1	284493	0
Morbilidad	Antioquia	Mujer	25 a 29	Mujer 25 a 29 Antioquia	F606 - TRASTORNO DE LA PERSONALIDAD ANSIOSA (EVASIVA, ELUSIVA)	F606	6. Trastornos de la personalidad y del comportamiento en adultos	6.1 Conducta	TRASTORNO DE LA PERSONALIDAD ANSIOSA (EVASIVA, ELUSIVA)	MENTALES	6.1 Conducta	0.241	4	284493	0
Morbilidad	Antioquia	Mujer	25 a 29	Mujer 25 a 29 Antioquia	F607 - TRASTORNO DE LA PERSONALIDAD DEPENDIENTE	F607	6. Trastornos de la personalidad y del comportamiento en adultos	6.1 Conducta	TRASTORNO DE LA PERSONALIDAD DEPENDIENTE	MENTALES	6.1 Conducta	0.241	9	284493	0
Morbilidad	Antioquia	Mujer	25 a 29	Mujer 25 a 29 Antioquia	F61X - TRASTORNOS MIXTOS Y OTROS TRASTORNOS DE LA PERSONALIDAD	F61X	6. Trastornos de la personalidad y del comportamiento en adultos	6.1 Conducta	TRASTORNOS MIXTOS Y OTROS TRASTORNOS DE LA PERSONALIDAD	MENTALES	6.1 Conducta	0.241	1	284493	0
Morbilidad	Antioquia	Mujer	25 a 29	Mujer 25 a 29 Antioquia	F620 - CAMBIO PERDURABLE DE LA PERSONALIDAD DESPUES DE UNA EXPERIENCIA CATASTROFICA	F620	6. Trastornos de la personalidad y del comportamiento en adultos	6.1 Conducta	CAMBIO PERDURABLE DE LA PERSONALIDAD DESPUES DE UNA EXPERIENCIA CATASTROFICA	MENTALES	6.1 Conducta	0.241	2	284493	0
Morbilidad	Antioquia	Mujer	25 a 29	Mujer 25 a 29 Antioquia	F630 - JUEGO PATOLOGICO	F630	6. Trastornos de la personalidad y del comportamiento en adultos	6.1 Conducta	JUEGO PATOLOGICO	MENTALES	6.1 Conducta	0.241	2	284493	0
Morbilidad	Antioquia	Mujer	25 a 29	Mujer 25 a 29 Antioquia	F632 - HURTO PATOLOGICO (CLEPTOMANIA)	F632	6. Trastornos de la personalidad y del comportamiento en adultos	6.1 Conducta	HURTO PATOLOGICO (CLEPTOMANIA)	MENTALES	6.1 Conducta	0.241	1	284493	0
Morbilidad	Antioquia	Mujer	25 a 29	Mujer 25 a 29 Antioquia	F633 - TRICOTILOMANIA	F633	6. Trastornos de la personalidad y del comportamiento en adultos	6.1 Conducta	TRICOTILOMANIA	MENTALES	6.1 Conducta	0.241	6	284493	0
Morbilidad	Antioquia	Mujer	25 a 29	Mujer 25 a 29 Antioquia	F700 - RETRASO MENTAL LEVE: DETERIORO DEL COMPORTAMIENTO NULO O MINIMO	F700	7. Retraso mental	7.1 Retraso mental	RETRASO MENTAL LEVE: DETERIORO DEL COMPORTAMIENTO NULO O MINIMO	MENTALES	RETRASO MENTAL LEVE	0.043	34	284493	0
Morbilidad	Antioquia	Mujer	25 a 29	Mujer 25 a 29 Antioquia	F701 - RETRASO MENTAL LEVE: DETERIORO DEL COMPORTAMIENTO SIGNIFICATIVO, QUE REQUIERE ATENCION O TRATAMIENTO	F701	7. Retraso mental	7.1 Retraso mental	RETRASO MENTAL LEVE: DETERIORO DEL COMPORTAMIENTO SIGNIFICATIVO, QUE REQUIERE ATENCION O TRATAMIENTO	MENTALES	RETRASO MENTAL LEVE	0.043	18	284493	0
Morbilidad	Antioquia	Mujer	25 a 29	Mujer 25 a 29 Antioquia	F708 - RETRASO MENTAL LEVE: OTROS DETERIOROS DEL COMPORTAMIENTO	F708	7. Retraso mental	7.1 Retraso mental	RETRASO MENTAL LEVE: OTROS DETERIOROS DEL COMPORTAMIENTO	MENTALES	RETRASO MENTAL LEVE	0.043	10	284493	0
Morbilidad	Antioquia	Mujer	25 a 29	Mujer 25 a 29 Antioquia	F709 - RETRASO MENTAL LEVE: DETERIORO DEL COMPORTAMIENTO DE GRADO NO ESPECIFICADO	F709	7. Retraso mental	7.1 Retraso mental	RETRASO MENTAL LEVE: DETERIORO DEL COMPORTAMIENTO DE GRADO NO ESPECIFICADO	MENTALES	RETRASO MENTAL LEVE	0.043	9	284493	0
Morbilidad	Antioquia	Mujer	25 a 29	Mujer 25 a 29 Antioquia	F710 - RETRASO MENTAL MODERADO: DETERIORO DEL COMPORTAMIENTO NULO O MINIMO	F710	7. Retraso mental	7.1 Retraso mental	RETRASO MENTAL MODERADO: DETERIORO DEL COMPORTAMIENTO NULO O MINIMO	MENTALES	RETRASO MENTAL MODERADO	0.1	31	284493	0
Morbilidad	Antioquia	Mujer	25 a 29	Mujer 25 a 29 Antioquia	F711 - RETRASO MENTAL MODERADO: DETERIORO DEL COMPORTAMIENTO SIGNIFICATIVO, QUE REQUIERE ATENCION O TRATAMIENTO	F711	7. Retraso mental	7.1 Retraso mental	RETRASO MENTAL MODERADO: DETERIORO DEL COMPORTAMIENTO SIGNIFICATIVO, QUE REQUIERE ATENCION O TRATAMIENTO	MENTALES	RETRASO MENTAL MODERADO	0.1	47	284493	0
Morbilidad	Antioquia	Mujer	25 a 29	Mujer 25 a 29 Antioquia	F720 - RETRASO MENTAL GRAVE: DETERIORO DEL COMPORTAMIENTO NULO O MINIMO	F720	7. Retraso mental	7.1 Retraso mental	RETRASO MENTAL GRAVE: DETERIORO DEL COMPORTAMIENTO NULO O MINIMO	MENTALES	RETRASO MENTAL GRAVE	0.16	11	284493	0
Morbilidad	Antioquia	Mujer	25 a 29	Mujer 25 a 29 Antioquia	F721 - RETRASO MENTAL GRAVE: DETERIORO DEL COMPORTAMIENTO SIGNIFICATIVO, QUE REQUIERE ATENCION O TRATAMIENTO	F721	7. Retraso mental	7.1 Retraso mental	RETRASO MENTAL GRAVE: DETERIORO DEL COMPORTAMIENTO SIGNIFICATIVO, QUE REQUIERE ATENCION O TRATAMIENTO	MENTALES	RETRASO MENTAL GRAVE	0.16	30	284493	0
Morbilidad	Antioquia	Mujer	25 a 29	Mujer 25 a 29 Antioquia	F730 - RETRASO MENTAL PROFUNDO: DETERIORO DEL COMPORTAMIENTO NULO O MINIMO	F730	7. Retraso mental	7.1 Retraso mental	RETRASO MENTAL PROFUNDO: DETERIORO DEL COMPORTAMIENTO NULO O MINIMO	MENTALES	RETRASO MENTAL PROFUNDO	0.2	3	284493	0
Morbilidad	Antioquia	Mujer	25 a 29	Mujer 25 a 29 Antioquia	F731 - RETRASO MENTAL PROFUNDO: DETERIORO DEL COMPORTAMIENTO SIGNIFICATIVO, QUE REQUIERE ATENCION O TRATAMIENTO	F731	7. Retraso mental	7.1 Retraso mental	RETRASO MENTAL PROFUNDO: DETERIORO DEL COMPORTAMIENTO SIGNIFICATIVO, QUE REQUIERE ATENCION O TRATAMIENTO	MENTALES	RETRASO MENTAL PROFUNDO	0.2	3	284493	0
Morbilidad	Antioquia	Mujer	25 a 29	Mujer 25 a 29 Antioquia	F780 - OTROS TIPOS DE RETRASO MENTAL PROFUNDO: DETERIORO DEL COMPORTAMIENTO NULO O MINIMO	F780	7. Retraso mental	7.1 Retraso mental	OTROS TIPOS DE RETRASO MENTAL PROFUNDO: DETERIORO DEL COMPORTAMIENTO NULO O MINIMO	MENTALES	RETRASO MENTAL PROFUNDO	0.2	1	284493	0
Morbilidad	Antioquia	Mujer	25 a 29	Mujer 25 a 29 Antioquia	F781 - OTROS TIPOS DE RETRASO MENTAL PROFUNDO: DETERIORO DEL COMPORTAMIENTO SIGNIFICATIVO, QUE REQUIERE ATENCION O TRATAMIENTO	F781	7. Retraso mental	7.1 Retraso mental	OTROS TIPOS DE RETRASO MENTAL PROFUNDO: DETERIORO DEL COMPORTAMIENTO SIGNIFICATIVO, QUE REQUIERE ATENCION O TRATAMIENTO	MENTALES	RETRASO MENTAL PROFUNDO	0.2	1	284493	0
Morbilidad	Antioquia	Mujer	25 a 29	Mujer 25 a 29 Antioquia	F790 - RETRASO MENTAL, NO ESPECIFICADO: DETERIORO DEL COMPORTAMIENTO NULO O MINIMO	F790	7. Retraso mental	7.1 Retraso mental	RETRASO MENTAL, NO ESPECIFICADO: DETERIORO DEL COMPORTAMIENTO NULO O MINIMO	MENTALES	RETRASO MENTAL LEVE	0.043	6	284493	0
Morbilidad	Antioquia	Mujer	25 a 29	Mujer 25 a 29 Antioquia	F791 - RETRASO MENTAL, NO ESPECIFICADO: DETERIORO DEL COMPORTAMIENTO SIGNIFICATIVO, QUE REQUIERE ATENCION O TRATAMIENTO	F791	7. Retraso mental	7.1 Retraso mental	RETRASO MENTAL, NO ESPECIFICADO: DETERIORO DEL COMPORTAMIENTO SIGNIFICATIVO, QUE REQUIERE ATENCION O TRATAMIENTO	MENTALES	RETRASO MENTAL MODERADO	0.1	7	284493	0
Morbilidad	Antioquia	Mujer	25 a 29	Mujer 25 a 29 Antioquia	F840 - AUTISMO EN LA NIÑEZ	F840	8. Trastornos del desarrollo psicológico	8.1 Autismo	AUTISMO EN LA NIÑEZ	MENTALES	AUTISMO CON DISCAPACIDAD MODERADA	0.216	1	284493	0
Morbilidad	Antioquia	Mujer	25 a 29	Mujer 25 a 29 Antioquia	F841 - AUTISMO ATIPICO	F841	8. Trastornos del desarrollo psicológico	8.1 Autismo	AUTISMO ATIPICO	MENTALES	AUTISMO CON DISCAPACIDAD MODERADA	0.216	7	284493	0
Morbilidad	Caquetá	Hombre	10 a 14	Hombre 10 a 14 Caquetá	F940 - MUTISMO ELECTIVO	F940	9. Trastornos emocionales y del comportamiento que aparecen habitualmente en la niñez y en la adolescencia	9.2 Conducta	MUTISMO ELECTIVO	MENTALES	9.2 Conducta	0.241	1	20688	0
Morbilidad	Cauca	Mujer	0 a 4	Mujer 0 a 4 Cauca	F940 - MUTISMO ELECTIVO	F940	9. Trastornos emocionales y del comportamiento que aparecen habitualmente en la niñez y en la adolescencia	9.2 Conducta	MUTISMO ELECTIVO	MENTALES	9.2 Conducta	0.241	3	56478	0
Morbilidad	Antioquia	Mujer	30 a 34	Mujer 30 a 34 Antioquia	F100 - TRASTORNOS MENTALES Y DEL COMPORTAMIENTO DEBIDOS AL USO DEL ALCOHOL: INTOXICACION AGUDA	F100	1. Trastornos mentales y del comportamiento debidos al uso de sustancias psicoactivas	1.1 TMyC debidos al uso de alcohol	TRASTORNOS MENTALES Y DEL COMPORTAMIENTO DEBIDOS AL USO DEL ALCOHOL: INTOXICACION AGUDA	SUSTANCIAS	ALCOHOL LEVE	0.235	3	261251	0
Morbilidad	Antioquia	Mujer	30 a 34	Mujer 30 a 34 Antioquia	F101 - TRASTORNOS MENTALES Y DEL COMPORTAMIENTO DEBIDOS AL USO DEL ALCOHOL: USO NOCIVO	F101	1. Trastornos mentales y del comportamiento debidos al uso de sustancias psicoactivas	1.1 TMyC debidos al uso de alcohol	TRASTORNOS MENTALES Y DEL COMPORTAMIENTO DEBIDOS AL USO DEL ALCOHOL: USO NOCIVO	SUSTANCIAS	ALCOHOL MODERADO	0.373	11	261251	0
Morbilidad	Antioquia	Mujer	30 a 34	Mujer 30 a 34 Antioquia	F102 - TRASTORNOS MENTALES Y DEL COMPORTAMIENTO DEBIDOS AL USO DEL ALCOHOL: SINDROME DE DEPENDENCIA	F102	1. Trastornos mentales y del comportamiento debidos al uso de sustancias psicoactivas	1.1 TMyC debidos al uso de alcohol	TRASTORNOS MENTALES Y DEL COMPORTAMIENTO DEBIDOS AL USO DEL ALCOHOL: SINDROME DE DEPENDENCIA	SUSTANCIAS	ALCOHOL MODERADO	0.373	25	261251	0
Morbilidad	Antioquia	Mujer	30 a 34	Mujer 30 a 34 Antioquia	F103 - TRASTORNOS MENTALES Y DEL COMPORTAMIENTO DEBIDOS AL USO DEL ALCOHOL: ESTADO DE ABSTINENCIA	F103	1. Trastornos mentales y del comportamiento debidos al uso de sustancias psicoactivas	1.1 TMyC debidos al uso de alcohol	TRASTORNOS MENTALES Y DEL COMPORTAMIENTO DEBIDOS AL USO DEL ALCOHOL: ESTADO DE ABSTINENCIA	SUSTANCIAS	ALCOHOL SEVERO	0.57	5	261251	0
Morbilidad	Antioquia	Mujer	30 a 34	Mujer 30 a 34 Antioquia	F110 - TRASTORNOS MENTALES Y DEL COMPORTAMIENTO DEBIDOS AL USO DE OPIACEOS: INTOXICACION AGUDA	F110	1. Trastornos mentales y del comportamiento debidos al uso de sustancias psicoactivas	1.2 TMyC debido a opiaceos	TRASTORNOS MENTALES Y DEL COMPORTAMIENTO DEBIDOS AL USO DE OPIACEOS: INTOXICACION AGUDA	SUSTANCIAS	OPIOIDES LEVE	0.335	2	261251	0
Morbilidad	Antioquia	Mujer	30 a 34	Mujer 30 a 34 Antioquia	F111 - TRASTORNOS MENTALES Y DEL COMPORTAMIENTO DEBIDOS AL USO DE OPIACEOS: USO NOCIVO	F111	1. Trastornos mentales y del comportamiento debidos al uso de sustancias psicoactivas	1.2 TMyC debido a opiaceos	TRASTORNOS MENTALES Y DEL COMPORTAMIENTO DEBIDOS AL USO DE OPIACEOS: USO NOCIVO	SUSTANCIAS	OPIOIDES SEVERO	0.697	3	261251	0
Morbilidad	Antioquia	Mujer	30 a 34	Mujer 30 a 34 Antioquia	F112 - TRASTORNOS MENTALES Y DEL COMPORTAMIENTO DEBIDOS AL USO DE OPIACEOS: SINDROME DE DEPENDENCIA	F112	1. Trastornos mentales y del comportamiento debidos al uso de sustancias psicoactivas	1.2 TMyC debido a opiaceos	TRASTORNOS MENTALES Y DEL COMPORTAMIENTO DEBIDOS AL USO DE OPIACEOS: SINDROME DE DEPENDENCIA	SUSTANCIAS	OPIOIDES SEVERO	0.697	40	261251	0
Morbilidad	Antioquia	Mujer	30 a 34	Mujer 30 a 34 Antioquia	F113 - TRASTORNOS MENTALES Y DEL COMPORTAMIENTO DEBIDOS AL USO DE OPIACEOS: ESTADO DE ABSTINENCIA	F113	1. Trastornos mentales y del comportamiento debidos al uso de sustancias psicoactivas	1.2 TMyC debido a opiaceos	TRASTORNOS MENTALES Y DEL COMPORTAMIENTO DEBIDOS AL USO DE OPIACEOS: ESTADO DE ABSTINENCIA	SUSTANCIAS	OPIOIDES SEVERO	0.697	3	261251	0
Morbilidad	Antioquia	Mujer	30 a 34	Mujer 30 a 34 Antioquia	F114 - TRASTORNOS MENTALES Y DEL COMPORTAMIENTO DEBIDOS AL USO DE OPIACEOS: ESTADO DE ABSTINENCIA CON DELIRIO	F114	1. Trastornos mentales y del comportamiento debidos al uso de sustancias psicoactivas	1.2 TMyC debido a opiaceos	TRASTORNOS MENTALES Y DEL COMPORTAMIENTO DEBIDOS AL USO DE OPIACEOS: ESTADO DE ABSTINENCIA CON DELIRIO	SUSTANCIAS	OPIOIDES SEVERO	0.697	1	261251	0
Morbilidad	Antioquia	Mujer	30 a 34	Mujer 30 a 34 Antioquia	F120 - TRASTORNOS MENTALES Y DEL COMPORTAMIENTO DEBIDOS AL USO DE CANNABINOIDES: INTOXICACION AGUDA	F120	1. Trastornos mentales y del comportamiento debidos al uso de sustancias psicoactivas	1.3 TMyC debido a cannabinoides	TRASTORNOS MENTALES Y DEL COMPORTAMIENTO DEBIDOS AL USO DE CANNABINOIDES: INTOXICACION AGUDA	SUSTANCIAS	CANNABIS LEVE	0.039	2	261251	0
Morbilidad	Antioquia	Mujer	30 a 34	Mujer 30 a 34 Antioquia	F121 - TRASTORNOS MENTALES Y DEL COMPORTAMIENTO DEBIDOS AL USO DE CANNABINOIDES: USO NOCIVO	F121	1. Trastornos mentales y del comportamiento debidos al uso de sustancias psicoactivas	1.3 TMyC debido a cannabinoides	TRASTORNOS MENTALES Y DEL COMPORTAMIENTO DEBIDOS AL USO DE CANNABINOIDES: USO NOCIVO	SUSTANCIAS	CANNABIS SEVERO	0.266	6	261251	0
Morbilidad	Antioquia	Mujer	30 a 34	Mujer 30 a 34 Antioquia	F122 - TRASTORNOS MENTALES Y DEL COMPORTAMIENTO DEBIDOS AL USO DE CANNABINOIDES: SINDROME DE DEPENDENCIA	F122	1. Trastornos mentales y del comportamiento debidos al uso de sustancias psicoactivas	1.3 TMyC debido a cannabinoides	TRASTORNOS MENTALES Y DEL COMPORTAMIENTO DEBIDOS AL USO DE CANNABINOIDES: SINDROME DE DEPENDENCIA	SUSTANCIAS	CANNABIS SEVERO	0.266	45	261251	0
Morbilidad	Antioquia	Mujer	30 a 34	Mujer 30 a 34 Antioquia	F123 - TRASTORNOS MENTALES Y DEL COMPORTAMIENTO DEBIDOS AL USO DE CANNABINOIDES: ESTADO DE ABSTINENCIA	F123	1. Trastornos mentales y del comportamiento debidos al uso de sustancias psicoactivas	1.3 TMyC debido a cannabinoides	TRASTORNOS MENTALES Y DEL COMPORTAMIENTO DEBIDOS AL USO DE CANNABINOIDES: ESTADO DE ABSTINENCIA	SUSTANCIAS	CANNABIS SEVERO	0.266	4	261251	0
Morbilidad	Antioquia	Mujer	30 a 34	Mujer 30 a 34 Antioquia	F124 - TRASTORNOS MENTALES Y DEL COMPORTAMIENTO DEBIDOS AL USO DE CANNABINOIDES: ESTADO DE ABSTINENCIA CON DELIRIO	F124	1. Trastornos mentales y del comportamiento debidos al uso de sustancias psicoactivas	1.3 TMyC debido a cannabinoides	TRASTORNOS MENTALES Y DEL COMPORTAMIENTO DEBIDOS AL USO DE CANNABINOIDES: ESTADO DE ABSTINENCIA CON DELIRIO	SUSTANCIAS	CANNABIS SEVERO	0.266	1	261251	0
Morbilidad	Antioquia	Mujer	30 a 34	Mujer 30 a 34 Antioquia	F125 - TRASTORNOS MENTALES Y DEL COMPORTAMIENTO DEBIDOS AL USO DE CANNABINOIDES: TRASTORNO PSICOTICO	F125	1. Trastornos mentales y del comportamiento debidos al uso de sustancias psicoactivas	1.3 TMyC debido a cannabinoides	TRASTORNOS MENTALES Y DEL COMPORTAMIENTO DEBIDOS AL USO DE CANNABINOIDES: TRASTORNO PSICOTICO	SUSTANCIAS	CANNABIS SEVERO	0.266	1	261251	0
Morbilidad	Antioquia	Mujer	30 a 34	Mujer 30 a 34 Antioquia	F140 - TRASTORNOS MENTALES Y DEL COMPORTAMIENTO DEBIDOS AL USO DE COCAINA: INTOXICACION AGUDA	F140	1. Trastornos mentales y del comportamiento debidos al uso de sustancias psicoactivas	1.4 TMyC debido a Cocaína	TRASTORNOS MENTALES Y DEL COMPORTAMIENTO DEBIDOS AL USO DE COCAINA: INTOXICACION AGUDA	SUSTANCIAS	COCAINA LEVE	0.116	6	261251	0
Morbilidad	Antioquia	Mujer	30 a 34	Mujer 30 a 34 Antioquia	F141 - TRASTORNOS MENTALES Y DEL COMPORTAMIENTO DEBIDOS AL USO DE COCAINA: USO NOCIVO	F141	1. Trastornos mentales y del comportamiento debidos al uso de sustancias psicoactivas	1.4 TMyC debido a Cocaína	TRASTORNOS MENTALES Y DEL COMPORTAMIENTO DEBIDOS AL USO DE COCAINA: USO NOCIVO	SUSTANCIAS	COCAINA SEVERA	0.479	3	261251	0
Morbilidad	Antioquia	Mujer	30 a 34	Mujer 30 a 34 Antioquia	F142 - TRASTORNOS MENTALES Y DEL COMPORTAMIENTO DEBIDOS AL USO DE COCAINA: SINDROME DE DEPENDENCIA	F142	1. Trastornos mentales y del comportamiento debidos al uso de sustancias psicoactivas	1.4 TMyC debido a Cocaína	TRASTORNOS MENTALES Y DEL COMPORTAMIENTO DEBIDOS AL USO DE COCAINA: SINDROME DE DEPENDENCIA	SUSTANCIAS	COCAINA SEVERA	0.479	31	261251	0
Morbilidad	Antioquia	Mujer	30 a 34	Mujer 30 a 34 Antioquia	F143 - TRASTORNOS MENTALES Y DEL COMPORTAMIENTO DEBIDOS AL USO DE COCAINA: ESTADO DE ABSTINENCIA	F143	1. Trastornos mentales y del comportamiento debidos al uso de sustancias psicoactivas	1.4 TMyC debido a Cocaína	TRASTORNOS MENTALES Y DEL COMPORTAMIENTO DEBIDOS AL USO DE COCAINA: ESTADO DE ABSTINENCIA	SUSTANCIAS	COCAINA SEVERA	0.479	3	261251	0
Morbilidad	Antioquia	Mujer	30 a 34	Mujer 30 a 34 Antioquia	F147 - TRASTORNOS MENTALES Y DEL COMPORTAMIENTO DEBIDOS AL USO DE COCAINA: TRASTORNO PSICOTICO RESIDUAL Y DE COMIENZO TARDIO	F147	1. Trastornos mentales y del comportamiento debidos al uso de sustancias psicoactivas	1.4 TMyC debido a Cocaína	TRASTORNOS MENTALES Y DEL COMPORTAMIENTO DEBIDOS AL USO DE COCAINA: TRASTORNO PSICOTICO RESIDUAL Y DE COMIENZO TARDIO	SUSTANCIAS	COCAINA SEVERA	0.479	1	261251	0
Morbilidad	Antioquia	Mujer	30 a 34	Mujer 30 a 34 Antioquia	F200 - ESQUIZOFRENIA PARANOIDE	F200	2. Esquizofrenia, trastornos esquizotípicos y trastornos Delirantes	2.1 Esquizofrenia	ESQUIZOFRENIA PARANOIDE	MENTALES	2.1 Esquizofrenia	0.778	78	261251	0
Morbilidad	Antioquia	Mujer	30 a 34	Mujer 30 a 34 Antioquia	F202 - ESQUIZOFRENIA CATATONICA	F202	2. Esquizofrenia, trastornos esquizotípicos y trastornos Delirantes	2.1 Esquizofrenia	ESQUIZOFRENIA CATATONICA	MENTALES	2.1 Esquizofrenia	0.778	4	261251	0
Morbilidad	Antioquia	Mujer	30 a 34	Mujer 30 a 34 Antioquia	F203 - ESQUIZOFRENIA INDIFERENCIADA	F203	2. Esquizofrenia, trastornos esquizotípicos y trastornos Delirantes	2.1 Esquizofrenia	ESQUIZOFRENIA INDIFERENCIADA	MENTALES	2.1 Esquizofrenia	0.778	1	261251	0
Morbilidad	Antioquia	Mujer	30 a 34	Mujer 30 a 34 Antioquia	F204 - DEPRESION POSTESQUIZOFRENICA	F204	2. Esquizofrenia, trastornos esquizotípicos y trastornos Delirantes	2.1 Esquizofrenia	DEPRESION POSTESQUIZOFRENICA	MENTALES	2.1 Esquizofrenia	0.778	2	261251	0
Morbilidad	Antioquia	Mujer	30 a 34	Mujer 30 a 34 Antioquia	F205 - ESQUIZOFRENIA RESIDUAL	F205	2. Esquizofrenia, trastornos esquizotípicos y trastornos Delirantes	2.1 Esquizofrenia	ESQUIZOFRENIA RESIDUAL	MENTALES	2.1 Esquizofrenia	0.778	4	261251	0
Morbilidad	Antioquia	Mujer	30 a 34	Mujer 30 a 34 Antioquia	F206 - ESQUIZOFRENIA SIMPLE	F206	2. Esquizofrenia, trastornos esquizotípicos y trastornos Delirantes	2.1 Esquizofrenia	ESQUIZOFRENIA SIMPLE	MENTALES	2.1 Esquizofrenia	0.778	5	261251	0
Morbilidad	Antioquia	Mujer	30 a 34	Mujer 30 a 34 Antioquia	F232 - TRASTORNO PSICOTICO AGUDO DE TIPO ESQUIZOFRENICO	F232	2. Esquizofrenia, trastornos esquizotípicos y trastornos Delirantes	2.1 Esquizofrenia	TRASTORNO PSICOTICO AGUDO DE TIPO ESQUIZOFRENICO	MENTALES	2.1 Esquizofrenia	0.778	9	261251	0
Morbilidad	Antioquia	Mujer	30 a 34	Mujer 30 a 34 Antioquia	F310 - TRASTORNO AFECTIVO BIPOLAR, EPISODIO HIPOMANIACO PRESENTE	F310	3. trastornos del humor (afectivos)	3.1 Bipolar	TRASTORNO AFECTIVO BIPOLAR, EPISODIO HIPOMANIACO PRESENTE	MENTALES	DESORDEN BIPOLAR MANIACO	0.492	27	261251	0
Morbilidad	Antioquia	Mujer	30 a 34	Mujer 30 a 34 Antioquia	F311 - TRASTORNO AFECTIVO BIPOLAR, EPISODIO MANIACO PRESENTE SIN SINTOMAS PSICOTICOS	F311	3. trastornos del humor (afectivos)	3.1 Bipolar	TRASTORNO AFECTIVO BIPOLAR, EPISODIO MANIACO PRESENTE SIN SINTOMAS PSICOTICOS	MENTALES	DESORDEN BIPOLAR MANIACO	0.492	20	261251	0
Morbilidad	Antioquia	Mujer	30 a 34	Mujer 30 a 34 Antioquia	F312 - TRASTORNO AFECTIVO BIPOLAR, EPISODIO MANIACO PRESENTE CON SINTOMAS PSICOTICOS	F312	3. trastornos del humor (afectivos)	3.1 Bipolar	TRASTORNO AFECTIVO BIPOLAR, EPISODIO MANIACO PRESENTE CON SINTOMAS PSICOTICOS	MENTALES	DESORDEN BIPOLAR MANIACO	0.492	64	261251	0
Morbilidad	Antioquia	Mujer	30 a 34	Mujer 30 a 34 Antioquia	F313 - TRASTORNO AFECTIVO BIPOLAR, EPISODIO DEPRESIVO PRESENTE LEVE O MODERADO	F313	3. trastornos del humor (afectivos)	3.1 Bipolar	TRASTORNO AFECTIVO BIPOLAR, EPISODIO DEPRESIVO PRESENTE LEVE O MODERADO	MENTALES	DESORDEN BIPOLAR DEPRESIVO	0.396	47	261251	0
Morbilidad	Antioquia	Mujer	30 a 34	Mujer 30 a 34 Antioquia	F314 - TRASTORNO AFECTIVO BIPOLAR, EPISODIO DEPRESIVO GRAVE PRESENTE SIN SINTOMAS PSICOTICOS	F314	3. trastornos del humor (afectivos)	3.1 Bipolar	TRASTORNO AFECTIVO BIPOLAR, EPISODIO DEPRESIVO GRAVE PRESENTE SIN SINTOMAS PSICOTICOS	MENTALES	DESORDEN BIPOLAR DEPRESIVO	0.396	27	261251	0
Morbilidad	Antioquia	Mujer	30 a 34	Mujer 30 a 34 Antioquia	F315 - TRASTORNO AFECTIVO BIPOLAR, EPISODIO DEPRESIVO GRAVE PRESENTE CON SINTOMAS PSICOTICOS	F315	3. trastornos del humor (afectivos)	3.1 Bipolar	TRASTORNO AFECTIVO BIPOLAR, EPISODIO DEPRESIVO GRAVE PRESENTE CON SINTOMAS PSICOTICOS	MENTALES	DESORDEN BIPOLAR DEPRESIVO	0.396	17	261251	0
Morbilidad	Antioquia	Mujer	30 a 34	Mujer 30 a 34 Antioquia	F316 - TRASTORNO AFECTIVO BIPOLAR, EPISODIO MIXTO PRESENTE	F316	3. trastornos del humor (afectivos)	3.1 Bipolar	TRASTORNO AFECTIVO BIPOLAR, EPISODIO MIXTO PRESENTE	MENTALES	DESORDEN BIPOLAR DEPRESIVO	0.396	31	261251	0
Morbilidad	Antioquia	Mujer	30 a 34	Mujer 30 a 34 Antioquia	F317 - TRASTORNO AFECTIVO BIPOLAR, ACTUALMENTE EN REMISION	F317	3. trastornos del humor (afectivos)	3.1 Bipolar	TRASTORNO AFECTIVO BIPOLAR, ACTUALMENTE EN REMISION	MENTALES	DESORDEN BIPOLAR DEPRESIVO	0.396	154	261251	0
Morbilidad	Antioquia	Mujer	30 a 34	Mujer 30 a 34 Antioquia	F330 - TRASTORNO DEPRESIVO RECURRENTE, EPISODIO LEVE PRESENTE	F330	3. trastornos del humor (afectivos)	3.2 Depresión	TRASTORNO DEPRESIVO RECURRENTE, EPISODIO LEVE PRESENTE	MENTALES	DEPRESIÓN MAYOR LEVE	0.145	28	261251	0
Morbilidad	Antioquia	Mujer	30 a 34	Mujer 30 a 34 Antioquia	F331 - TRASTORNO DEPRESIVO RECURRENTE, EPISODIO MODERADO PRESENTE	F331	3. trastornos del humor (afectivos)	3.2 Depresión	TRASTORNO DEPRESIVO RECURRENTE, EPISODIO MODERADO PRESENTE	MENTALES	DEPRESIÓN MAYOR MODERADO	0.396	164	261251	0
Morbilidad	Antioquia	Mujer	30 a 34	Mujer 30 a 34 Antioquia	F332 - TRASTORNO DEPRESIVO RECURRENTE, EPISODIO DEPRESIVO GRAVE PRESENTE SIN SINTOMAS PSICOTICOS	F332	3. trastornos del humor (afectivos)	3.2 Depresión	TRASTORNO DEPRESIVO RECURRENTE, EPISODIO DEPRESIVO GRAVE PRESENTE SIN SINTOMAS PSICOTICOS	MENTALES	DEPRESIÓN MAYOR SEVERO	0.658	42	261251	0
Morbilidad	Antioquia	Mujer	30 a 34	Mujer 30 a 34 Antioquia	F333 - TRASTORNO DEPRESIVO RECURRENTE, EPISODIO DEPRESIVO GRAVE PRESENTE, CON SINTOMAS PSICOTICOS	F333	3. trastornos del humor (afectivos)	3.2 Depresión	TRASTORNO DEPRESIVO RECURRENTE, EPISODIO DEPRESIVO GRAVE PRESENTE, CON SINTOMAS PSICOTICOS	MENTALES	DEPRESIÓN MAYOR SEVERO	0.658	11	261251	0
Morbilidad	Antioquia	Mujer	30 a 34	Mujer 30 a 34 Antioquia	F334 - TRASTORNO DEPRESIVO RECURRENTE ACTUALMENTE EN REMISION	F334	3. trastornos del humor (afectivos)	3.2 Depresión	TRASTORNO DEPRESIVO RECURRENTE ACTUALMENTE EN REMISION	MENTALES	DEPRESIÓN MAYOR SEVERO	0.658	39	261251	0
Morbilidad	Antioquia	Mujer	30 a 34	Mujer 30 a 34 Antioquia	F341 - DISTIMIA	F341	3. trastornos del humor (afectivos)	3.3 Distimia	DISTIMIA	MENTALES	DISTIMIA	0.145	46	261251	0
Morbilidad	Antioquia	Mujer	30 a 34	Mujer 30 a 34 Antioquia	F410 - TRASTORNO DE PANICO [ANSIEDAD PAROXISTICA EPISODICA]	F410	4. Trastornos neuróticos, trastornos relacionados con el estrés y trastornos somatomorfos	4.1 Ansiedad	TRASTORNO DE PANICO [ANSIEDAD PAROXISTICA EPISODICA]	MENTALES	ANSIEDAD LEVE	0.03	224	261251	0
Morbilidad	Antioquia	Mujer	30 a 34	Mujer 30 a 34 Antioquia	F411 - TRASTORNO DE ANSIEDAD GENERALIZADA	F411	4. Trastornos neuróticos, trastornos relacionados con el estrés y trastornos somatomorfos	4.1 Ansiedad	TRASTORNO DE ANSIEDAD GENERALIZADA	MENTALES	ANSIEDAD MODERADA	0.133	858	261251	0
Morbilidad	Antioquia	Mujer	30 a 34	Mujer 30 a 34 Antioquia	F412 - TRASTORNO MIXTO DE ANSIEDAD Y DEPRESION	F412	4. Trastornos neuróticos, trastornos relacionados con el estrés y trastornos somatomorfos	4.1 Ansiedad	TRASTORNO MIXTO DE ANSIEDAD Y DEPRESION	MENTALES	ANSIEDAD SEVERA	0.523	1813	261251	0
Morbilidad	Antioquia	Mujer	30 a 34	Mujer 30 a 34 Antioquia	F413 - OTROS TRASTORNOS DE ANSIEDAD MIXTOS	F413	4. Trastornos neuróticos, trastornos relacionados con el estrés y trastornos somatomorfos	4.1 Ansiedad	OTROS TRASTORNOS DE ANSIEDAD MIXTOS	MENTALES	ANSIEDAD SEVERA	0.523	112	261251	0
Morbilidad	Antioquia	Mujer	30 a 34	Mujer 30 a 34 Antioquia	F500 - ANOREXIA NERVIOSA	F500	5. Síndromes del comportamiento asociados con alteraciones fisiológicas y factores físicos	5.2 Anorexia	ANOREXIA NERVIOSA	MENTALES	ALIMENTICIOS ANOREXIA NERVIOSA	0.224	8	261251	0
Morbilidad	Antioquia	Mujer	30 a 34	Mujer 30 a 34 Antioquia	F502 - BULIMIA NERVIOSA	F502	5. Síndromes del comportamiento asociados con alteraciones fisiológicas y factores físicos	5.1 Bulimia	BULIMIA NERVIOSA	MENTALES	ALIMENTICIOS BULIMIA NERVIOSA	0.223	14	261251	0
Morbilidad	Antioquia	Mujer	30 a 34	Mujer 30 a 34 Antioquia	F600 - TRASTORNO PARANOIDE DE LA PERSONALIDAD	F600	6. Trastornos de la personalidad y del comportamiento en adultos	6.1 Conducta	TRASTORNO PARANOIDE DE LA PERSONALIDAD	MENTALES	6.1 Conducta	0.241	4	261251	0
Morbilidad	Antioquia	Mujer	30 a 34	Mujer 30 a 34 Antioquia	F602 - TRASTORNO ASOCIAL DE LA PERSONALIDAD	F602	6. Trastornos de la personalidad y del comportamiento en adultos	6.1 Conducta	TRASTORNO ASOCIAL DE LA PERSONALIDAD	MENTALES	6.1 Conducta	0.241	1	261251	0
Morbilidad	Antioquia	Mujer	30 a 34	Mujer 30 a 34 Antioquia	F603 - TRASTORNO DE LA PERSONALIDAD EMOCIONALMENTE INESTABLE	F603	6. Trastornos de la personalidad y del comportamiento en adultos	6.1 Conducta	TRASTORNO DE LA PERSONALIDAD EMOCIONALMENTE INESTABLE	MENTALES	6.1 Conducta	0.241	80	261251	0
Morbilidad	Antioquia	Mujer	30 a 34	Mujer 30 a 34 Antioquia	F604 - TRASTORNO HISTRIONICO DE LA PERSONALIDAD	F604	6. Trastornos de la personalidad y del comportamiento en adultos	6.1 Conducta	TRASTORNO HISTRIONICO DE LA PERSONALIDAD	MENTALES	6.1 Conducta	0.241	1	261251	0
Morbilidad	Antioquia	Mujer	30 a 34	Mujer 30 a 34 Antioquia	F605 - TRASTORNO ANANCASTICO DE LA PERSONALIDAD	F605	6. Trastornos de la personalidad y del comportamiento en adultos	6.1 Conducta	TRASTORNO ANANCASTICO DE LA PERSONALIDAD	MENTALES	6.1 Conducta	0.241	2	261251	0
Morbilidad	Antioquia	Mujer	30 a 34	Mujer 30 a 34 Antioquia	F606 - TRASTORNO DE LA PERSONALIDAD ANSIOSA (EVASIVA, ELUSIVA)	F606	6. Trastornos de la personalidad y del comportamiento en adultos	6.1 Conducta	TRASTORNO DE LA PERSONALIDAD ANSIOSA (EVASIVA, ELUSIVA)	MENTALES	6.1 Conducta	0.241	2	261251	0
Morbilidad	Antioquia	Mujer	30 a 34	Mujer 30 a 34 Antioquia	F607 - TRASTORNO DE LA PERSONALIDAD DEPENDIENTE	F607	6. Trastornos de la personalidad y del comportamiento en adultos	6.1 Conducta	TRASTORNO DE LA PERSONALIDAD DEPENDIENTE	MENTALES	6.1 Conducta	0.241	10	261251	0
Morbilidad	Antioquia	Mujer	30 a 34	Mujer 30 a 34 Antioquia	F630 - JUEGO PATOLOGICO	F630	6. Trastornos de la personalidad y del comportamiento en adultos	6.1 Conducta	JUEGO PATOLOGICO	MENTALES	6.1 Conducta	0.241	2	261251	0
Morbilidad	Antioquia	Mujer	30 a 34	Mujer 30 a 34 Antioquia	F632 - HURTO PATOLOGICO (CLEPTOMANIA)	F632	6. Trastornos de la personalidad y del comportamiento en adultos	6.1 Conducta	HURTO PATOLOGICO (CLEPTOMANIA)	MENTALES	6.1 Conducta	0.241	1	261251	0
Morbilidad	Antioquia	Mujer	30 a 34	Mujer 30 a 34 Antioquia	F633 - TRICOTILOMANIA	F633	6. Trastornos de la personalidad y del comportamiento en adultos	6.1 Conducta	TRICOTILOMANIA	MENTALES	6.1 Conducta	0.241	2	261251	0
Morbilidad	Antioquia	Mujer	30 a 34	Mujer 30 a 34 Antioquia	F700 - RETRASO MENTAL LEVE: DETERIORO DEL COMPORTAMIENTO NULO O MINIMO	F700	7. Retraso mental	7.1 Retraso mental	RETRASO MENTAL LEVE: DETERIORO DEL COMPORTAMIENTO NULO O MINIMO	MENTALES	RETRASO MENTAL LEVE	0.043	16	261251	0
Morbilidad	Antioquia	Mujer	30 a 34	Mujer 30 a 34 Antioquia	F701 - RETRASO MENTAL LEVE: DETERIORO DEL COMPORTAMIENTO SIGNIFICATIVO, QUE REQUIERE ATENCION O TRATAMIENTO	F701	7. Retraso mental	7.1 Retraso mental	RETRASO MENTAL LEVE: DETERIORO DEL COMPORTAMIENTO SIGNIFICATIVO, QUE REQUIERE ATENCION O TRATAMIENTO	MENTALES	RETRASO MENTAL LEVE	0.043	9	261251	0
Morbilidad	Antioquia	Mujer	30 a 34	Mujer 30 a 34 Antioquia	F708 - RETRASO MENTAL LEVE: OTROS DETERIOROS DEL COMPORTAMIENTO	F708	7. Retraso mental	7.1 Retraso mental	RETRASO MENTAL LEVE: OTROS DETERIOROS DEL COMPORTAMIENTO	MENTALES	RETRASO MENTAL LEVE	0.043	7	261251	0
Morbilidad	Antioquia	Mujer	30 a 34	Mujer 30 a 34 Antioquia	F709 - RETRASO MENTAL LEVE: DETERIORO DEL COMPORTAMIENTO DE GRADO NO ESPECIFICADO	F709	7. Retraso mental	7.1 Retraso mental	RETRASO MENTAL LEVE: DETERIORO DEL COMPORTAMIENTO DE GRADO NO ESPECIFICADO	MENTALES	RETRASO MENTAL LEVE	0.043	6	261251	0
Morbilidad	Antioquia	Mujer	30 a 34	Mujer 30 a 34 Antioquia	F710 - RETRASO MENTAL MODERADO: DETERIORO DEL COMPORTAMIENTO NULO O MINIMO	F710	7. Retraso mental	7.1 Retraso mental	RETRASO MENTAL MODERADO: DETERIORO DEL COMPORTAMIENTO NULO O MINIMO	MENTALES	RETRASO MENTAL MODERADO	0.1	15	261251	0
Morbilidad	Antioquia	Mujer	30 a 34	Mujer 30 a 34 Antioquia	F711 - RETRASO MENTAL MODERADO: DETERIORO DEL COMPORTAMIENTO SIGNIFICATIVO, QUE REQUIERE ATENCION O TRATAMIENTO	F711	7. Retraso mental	7.1 Retraso mental	RETRASO MENTAL MODERADO: DETERIORO DEL COMPORTAMIENTO SIGNIFICATIVO, QUE REQUIERE ATENCION O TRATAMIENTO	MENTALES	RETRASO MENTAL MODERADO	0.1	42	261251	0
Morbilidad	Antioquia	Mujer	30 a 34	Mujer 30 a 34 Antioquia	F720 - RETRASO MENTAL GRAVE: DETERIORO DEL COMPORTAMIENTO NULO O MINIMO	F720	7. Retraso mental	7.1 Retraso mental	RETRASO MENTAL GRAVE: DETERIORO DEL COMPORTAMIENTO NULO O MINIMO	MENTALES	RETRASO MENTAL GRAVE	0.16	11	261251	0
Morbilidad	Antioquia	Mujer	30 a 34	Mujer 30 a 34 Antioquia	F721 - RETRASO MENTAL GRAVE: DETERIORO DEL COMPORTAMIENTO SIGNIFICATIVO, QUE REQUIERE ATENCION O TRATAMIENTO	F721	7. Retraso mental	7.1 Retraso mental	RETRASO MENTAL GRAVE: DETERIORO DEL COMPORTAMIENTO SIGNIFICATIVO, QUE REQUIERE ATENCION O TRATAMIENTO	MENTALES	RETRASO MENTAL GRAVE	0.16	25	261251	0
Morbilidad	Antioquia	Mujer	30 a 34	Mujer 30 a 34 Antioquia	F730 - RETRASO MENTAL PROFUNDO: DETERIORO DEL COMPORTAMIENTO NULO O MINIMO	F730	7. Retraso mental	7.1 Retraso mental	RETRASO MENTAL PROFUNDO: DETERIORO DEL COMPORTAMIENTO NULO O MINIMO	MENTALES	RETRASO MENTAL PROFUNDO	0.2	2	261251	0
Morbilidad	Antioquia	Mujer	30 a 34	Mujer 30 a 34 Antioquia	F731 - RETRASO MENTAL PROFUNDO: DETERIORO DEL COMPORTAMIENTO SIGNIFICATIVO, QUE REQUIERE ATENCION O TRATAMIENTO	F731	7. Retraso mental	7.1 Retraso mental	RETRASO MENTAL PROFUNDO: DETERIORO DEL COMPORTAMIENTO SIGNIFICATIVO, QUE REQUIERE ATENCION O TRATAMIENTO	MENTALES	RETRASO MENTAL PROFUNDO	0.2	4	261251	0
Morbilidad	Antioquia	Mujer	30 a 34	Mujer 30 a 34 Antioquia	F781 - OTROS TIPOS DE RETRASO MENTAL PROFUNDO: DETERIORO DEL COMPORTAMIENTO SIGNIFICATIVO, QUE REQUIERE ATENCION O TRATAMIENTO	F781	7. Retraso mental	7.1 Retraso mental	OTROS TIPOS DE RETRASO MENTAL PROFUNDO: DETERIORO DEL COMPORTAMIENTO SIGNIFICATIVO, QUE REQUIERE ATENCION O TRATAMIENTO	MENTALES	RETRASO MENTAL PROFUNDO	0.2	2	261251	0
Morbilidad	Antioquia	Mujer	30 a 34	Mujer 30 a 34 Antioquia	F790 - RETRASO MENTAL, NO ESPECIFICADO: DETERIORO DEL COMPORTAMIENTO NULO O MINIMO	F790	7. Retraso mental	7.1 Retraso mental	RETRASO MENTAL, NO ESPECIFICADO: DETERIORO DEL COMPORTAMIENTO NULO O MINIMO	MENTALES	RETRASO MENTAL LEVE	0.043	3	261251	0
Morbilidad	Antioquia	Mujer	30 a 34	Mujer 30 a 34 Antioquia	F791 - RETRASO MENTAL, NO ESPECIFICADO: DETERIORO DEL COMPORTAMIENTO SIGNIFICATIVO, QUE REQUIERE ATENCION O TRATAMIENTO	F791	7. Retraso mental	7.1 Retraso mental	RETRASO MENTAL, NO ESPECIFICADO: DETERIORO DEL COMPORTAMIENTO SIGNIFICATIVO, QUE REQUIERE ATENCION O TRATAMIENTO	MENTALES	RETRASO MENTAL MODERADO	0.1	7	261251	0
Morbilidad	Antioquia	Mujer	30 a 34	Mujer 30 a 34 Antioquia	F840 - AUTISMO EN LA NIÑEZ	F840	8. Trastornos del desarrollo psicológico	8.1 Autismo	AUTISMO EN LA NIÑEZ	MENTALES	AUTISMO CON DISCAPACIDAD MODERADA	0.216	1	261251	0
Morbilidad	Antioquia	Mujer	30 a 34	Mujer 30 a 34 Antioquia	F841 - AUTISMO ATIPICO	F841	8. Trastornos del desarrollo psicológico	8.1 Autismo	AUTISMO ATIPICO	MENTALES	AUTISMO CON DISCAPACIDAD MODERADA	0.216	7	261251	0
Morbilidad	Antioquia	Mujer	30 a 34	Mujer 30 a 34 Antioquia	F842 - SINDROME DE RETT	F842	8. Trastornos del desarrollo psicológico	8.1 Autismo	SINDROME DE RETT	MENTALES	AUTISMO CON DISCAPACIDAD MODERADA	0.216	1	261251	0
Morbilidad	Cauca	Mujer	5 a 9	Mujer 5 a 9 Cauca	F940 - MUTISMO ELECTIVO	F940	9. Trastornos emocionales y del comportamiento que aparecen habitualmente en la niñez y en la adolescencia	9.2 Conducta	MUTISMO ELECTIVO	MENTALES	9.2 Conducta	0.241	2	60538	0
Morbilidad	Cauca	Mujer	10 a 14	Mujer 10 a 14 Cauca	F940 - MUTISMO ELECTIVO	F940	9. Trastornos emocionales y del comportamiento que aparecen habitualmente en la niñez y en la adolescencia	9.2 Conducta	MUTISMO ELECTIVO	MENTALES	9.2 Conducta	0.241	1	63925	0
Morbilidad	Cauca	Mujer	15 a 19	Mujer 15 a 19 Cauca	F940 - MUTISMO ELECTIVO	F940	9. Trastornos emocionales y del comportamiento que aparecen habitualmente en la niñez y en la adolescencia	9.2 Conducta	MUTISMO ELECTIVO	MENTALES	9.2 Conducta	0.241	2	67635	0
Morbilidad	Cauca	Hombre	5 a 9	Hombre 5 a 9 Cauca	F940 - MUTISMO ELECTIVO	F940	9. Trastornos emocionales y del comportamiento que aparecen habitualmente en la niñez y en la adolescencia	9.2 Conducta	MUTISMO ELECTIVO	MENTALES	9.2 Conducta	0.241	2	62861	0
Morbilidad	Antioquia	Mujer	35 a 39	Mujer 35 a 39 Antioquia	F100 - TRASTORNOS MENTALES Y DEL COMPORTAMIENTO DEBIDOS AL USO DEL ALCOHOL: INTOXICACION AGUDA	F100	1. Trastornos mentales y del comportamiento debidos al uso de sustancias psicoactivas	1.1 TMyC debidos al uso de alcohol	TRASTORNOS MENTALES Y DEL COMPORTAMIENTO DEBIDOS AL USO DEL ALCOHOL: INTOXICACION AGUDA	SUSTANCIAS	ALCOHOL LEVE	0.235	7	241534	0
Morbilidad	Antioquia	Mujer	35 a 39	Mujer 35 a 39 Antioquia	F101 - TRASTORNOS MENTALES Y DEL COMPORTAMIENTO DEBIDOS AL USO DEL ALCOHOL: USO NOCIVO	F101	1. Trastornos mentales y del comportamiento debidos al uso de sustancias psicoactivas	1.1 TMyC debidos al uso de alcohol	TRASTORNOS MENTALES Y DEL COMPORTAMIENTO DEBIDOS AL USO DEL ALCOHOL: USO NOCIVO	SUSTANCIAS	ALCOHOL MODERADO	0.373	9	241534	0
Morbilidad	Antioquia	Mujer	35 a 39	Mujer 35 a 39 Antioquia	F102 - TRASTORNOS MENTALES Y DEL COMPORTAMIENTO DEBIDOS AL USO DEL ALCOHOL: SINDROME DE DEPENDENCIA	F102	1. Trastornos mentales y del comportamiento debidos al uso de sustancias psicoactivas	1.1 TMyC debidos al uso de alcohol	TRASTORNOS MENTALES Y DEL COMPORTAMIENTO DEBIDOS AL USO DEL ALCOHOL: SINDROME DE DEPENDENCIA	SUSTANCIAS	ALCOHOL MODERADO	0.373	39	241534	0
Morbilidad	Antioquia	Mujer	35 a 39	Mujer 35 a 39 Antioquia	F105 - TRASTORNOS MENTALES Y DEL COMPORTAMIENTO DEBIDOS AL USO DEL ALCOHOL: TRASTORNO PSICOTICO	F105	1. Trastornos mentales y del comportamiento debidos al uso de sustancias psicoactivas	1.1 TMyC debidos al uso de alcohol	TRASTORNOS MENTALES Y DEL COMPORTAMIENTO DEBIDOS AL USO DEL ALCOHOL: TRASTORNO PSICOTICO	SUSTANCIAS	ALCOHOL SEVERO	0.57	2	241534	0
Morbilidad	Antioquia	Mujer	35 a 39	Mujer 35 a 39 Antioquia	F110 - TRASTORNOS MENTALES Y DEL COMPORTAMIENTO DEBIDOS AL USO DE OPIACEOS: INTOXICACION AGUDA	F110	1. Trastornos mentales y del comportamiento debidos al uso de sustancias psicoactivas	1.2 TMyC debido a opiaceos	TRASTORNOS MENTALES Y DEL COMPORTAMIENTO DEBIDOS AL USO DE OPIACEOS: INTOXICACION AGUDA	SUSTANCIAS	OPIOIDES LEVE	0.335	2	241534	0
Morbilidad	Antioquia	Mujer	35 a 39	Mujer 35 a 39 Antioquia	F111 - TRASTORNOS MENTALES Y DEL COMPORTAMIENTO DEBIDOS AL USO DE OPIACEOS: USO NOCIVO	F111	1. Trastornos mentales y del comportamiento debidos al uso de sustancias psicoactivas	1.2 TMyC debido a opiaceos	TRASTORNOS MENTALES Y DEL COMPORTAMIENTO DEBIDOS AL USO DE OPIACEOS: USO NOCIVO	SUSTANCIAS	OPIOIDES SEVERO	0.697	2	241534	0
Morbilidad	Antioquia	Mujer	35 a 39	Mujer 35 a 39 Antioquia	F112 - TRASTORNOS MENTALES Y DEL COMPORTAMIENTO DEBIDOS AL USO DE OPIACEOS: SINDROME DE DEPENDENCIA	F112	1. Trastornos mentales y del comportamiento debidos al uso de sustancias psicoactivas	1.2 TMyC debido a opiaceos	TRASTORNOS MENTALES Y DEL COMPORTAMIENTO DEBIDOS AL USO DE OPIACEOS: SINDROME DE DEPENDENCIA	SUSTANCIAS	OPIOIDES SEVERO	0.697	31	241534	0
Morbilidad	Antioquia	Mujer	35 a 39	Mujer 35 a 39 Antioquia	F113 - TRASTORNOS MENTALES Y DEL COMPORTAMIENTO DEBIDOS AL USO DE OPIACEOS: ESTADO DE ABSTINENCIA	F113	1. Trastornos mentales y del comportamiento debidos al uso de sustancias psicoactivas	1.2 TMyC debido a opiaceos	TRASTORNOS MENTALES Y DEL COMPORTAMIENTO DEBIDOS AL USO DE OPIACEOS: ESTADO DE ABSTINENCIA	SUSTANCIAS	OPIOIDES SEVERO	0.697	4	241534	0
Morbilidad	Antioquia	Mujer	35 a 39	Mujer 35 a 39 Antioquia	F120 - TRASTORNOS MENTALES Y DEL COMPORTAMIENTO DEBIDOS AL USO DE CANNABINOIDES: INTOXICACION AGUDA	F120	1. Trastornos mentales y del comportamiento debidos al uso de sustancias psicoactivas	1.3 TMyC debido a cannabinoides	TRASTORNOS MENTALES Y DEL COMPORTAMIENTO DEBIDOS AL USO DE CANNABINOIDES: INTOXICACION AGUDA	SUSTANCIAS	CANNABIS LEVE	0.039	2	241534	0
Morbilidad	Antioquia	Mujer	35 a 39	Mujer 35 a 39 Antioquia	F121 - TRASTORNOS MENTALES Y DEL COMPORTAMIENTO DEBIDOS AL USO DE CANNABINOIDES: USO NOCIVO	F121	1. Trastornos mentales y del comportamiento debidos al uso de sustancias psicoactivas	1.3 TMyC debido a cannabinoides	TRASTORNOS MENTALES Y DEL COMPORTAMIENTO DEBIDOS AL USO DE CANNABINOIDES: USO NOCIVO	SUSTANCIAS	CANNABIS SEVERO	0.266	5	241534	0
Morbilidad	Antioquia	Mujer	35 a 39	Mujer 35 a 39 Antioquia	F122 - TRASTORNOS MENTALES Y DEL COMPORTAMIENTO DEBIDOS AL USO DE CANNABINOIDES: SINDROME DE DEPENDENCIA	F122	1. Trastornos mentales y del comportamiento debidos al uso de sustancias psicoactivas	1.3 TMyC debido a cannabinoides	TRASTORNOS MENTALES Y DEL COMPORTAMIENTO DEBIDOS AL USO DE CANNABINOIDES: SINDROME DE DEPENDENCIA	SUSTANCIAS	CANNABIS SEVERO	0.266	27	241534	0
Morbilidad	Antioquia	Mujer	35 a 39	Mujer 35 a 39 Antioquia	F123 - TRASTORNOS MENTALES Y DEL COMPORTAMIENTO DEBIDOS AL USO DE CANNABINOIDES: ESTADO DE ABSTINENCIA	F123	1. Trastornos mentales y del comportamiento debidos al uso de sustancias psicoactivas	1.3 TMyC debido a cannabinoides	TRASTORNOS MENTALES Y DEL COMPORTAMIENTO DEBIDOS AL USO DE CANNABINOIDES: ESTADO DE ABSTINENCIA	SUSTANCIAS	CANNABIS SEVERO	0.266	1	241534	0
Morbilidad	Antioquia	Mujer	35 a 39	Mujer 35 a 39 Antioquia	F124 - TRASTORNOS MENTALES Y DEL COMPORTAMIENTO DEBIDOS AL USO DE CANNABINOIDES: ESTADO DE ABSTINENCIA CON DELIRIO	F124	1. Trastornos mentales y del comportamiento debidos al uso de sustancias psicoactivas	1.3 TMyC debido a cannabinoides	TRASTORNOS MENTALES Y DEL COMPORTAMIENTO DEBIDOS AL USO DE CANNABINOIDES: ESTADO DE ABSTINENCIA CON DELIRIO	SUSTANCIAS	CANNABIS SEVERO	0.266	2	241534	0
Morbilidad	Antioquia	Mujer	35 a 39	Mujer 35 a 39 Antioquia	F140 - TRASTORNOS MENTALES Y DEL COMPORTAMIENTO DEBIDOS AL USO DE COCAINA: INTOXICACION AGUDA	F140	1. Trastornos mentales y del comportamiento debidos al uso de sustancias psicoactivas	1.4 TMyC debido a Cocaína	TRASTORNOS MENTALES Y DEL COMPORTAMIENTO DEBIDOS AL USO DE COCAINA: INTOXICACION AGUDA	SUSTANCIAS	COCAINA LEVE	0.116	2	241534	0
Morbilidad	Antioquia	Mujer	35 a 39	Mujer 35 a 39 Antioquia	F141 - TRASTORNOS MENTALES Y DEL COMPORTAMIENTO DEBIDOS AL USO DE COCAINA: USO NOCIVO	F141	1. Trastornos mentales y del comportamiento debidos al uso de sustancias psicoactivas	1.4 TMyC debido a Cocaína	TRASTORNOS MENTALES Y DEL COMPORTAMIENTO DEBIDOS AL USO DE COCAINA: USO NOCIVO	SUSTANCIAS	COCAINA SEVERA	0.479	3	241534	0
Morbilidad	Antioquia	Mujer	35 a 39	Mujer 35 a 39 Antioquia	F142 - TRASTORNOS MENTALES Y DEL COMPORTAMIENTO DEBIDOS AL USO DE COCAINA: SINDROME DE DEPENDENCIA	F142	1. Trastornos mentales y del comportamiento debidos al uso de sustancias psicoactivas	1.4 TMyC debido a Cocaína	TRASTORNOS MENTALES Y DEL COMPORTAMIENTO DEBIDOS AL USO DE COCAINA: SINDROME DE DEPENDENCIA	SUSTANCIAS	COCAINA SEVERA	0.479	25	241534	0
Morbilidad	Antioquia	Mujer	35 a 39	Mujer 35 a 39 Antioquia	F143 - TRASTORNOS MENTALES Y DEL COMPORTAMIENTO DEBIDOS AL USO DE COCAINA: ESTADO DE ABSTINENCIA	F143	1. Trastornos mentales y del comportamiento debidos al uso de sustancias psicoactivas	1.4 TMyC debido a Cocaína	TRASTORNOS MENTALES Y DEL COMPORTAMIENTO DEBIDOS AL USO DE COCAINA: ESTADO DE ABSTINENCIA	SUSTANCIAS	COCAINA SEVERA	0.479	1	241534	0
Morbilidad	Antioquia	Mujer	35 a 39	Mujer 35 a 39 Antioquia	F144 - TRASTORNOS MENTALES Y DEL COMPORTAMIENTO DEBIDOS AL USO DE COCAINA: ESTADO DE ABSTINENCIA CON DELIRIO	F144	1. Trastornos mentales y del comportamiento debidos al uso de sustancias psicoactivas	1.4 TMyC debido a Cocaína	TRASTORNOS MENTALES Y DEL COMPORTAMIENTO DEBIDOS AL USO DE COCAINA: ESTADO DE ABSTINENCIA CON DELIRIO	SUSTANCIAS	COCAINA SEVERA	0.479	1	241534	0
Morbilidad	Antioquia	Mujer	35 a 39	Mujer 35 a 39 Antioquia	F145 - TRASTORNOS MENTALES Y DEL COMPORTAMIENTO DEBIDOS AL USO DE COCAINA: TRASTORNO PSICOTICO	F145	1. Trastornos mentales y del comportamiento debidos al uso de sustancias psicoactivas	1.4 TMyC debido a Cocaína	TRASTORNOS MENTALES Y DEL COMPORTAMIENTO DEBIDOS AL USO DE COCAINA: TRASTORNO PSICOTICO	SUSTANCIAS	COCAINA SEVERA	0.479	2	241534	0
Morbilidad	Antioquia	Mujer	35 a 39	Mujer 35 a 39 Antioquia	F200 - ESQUIZOFRENIA PARANOIDE	F200	2. Esquizofrenia, trastornos esquizotípicos y trastornos Delirantes	2.1 Esquizofrenia	ESQUIZOFRENIA PARANOIDE	MENTALES	2.1 Esquizofrenia	0.778	100	241534	0
Morbilidad	Antioquia	Mujer	35 a 39	Mujer 35 a 39 Antioquia	F201 - ESQUIZOFRENIA HEBEFRENICA	F201	2. Esquizofrenia, trastornos esquizotípicos y trastornos Delirantes	2.1 Esquizofrenia	ESQUIZOFRENIA HEBEFRENICA	MENTALES	2.1 Esquizofrenia	0.778	1	241534	0
Morbilidad	Antioquia	Mujer	35 a 39	Mujer 35 a 39 Antioquia	F203 - ESQUIZOFRENIA INDIFERENCIADA	F203	2. Esquizofrenia, trastornos esquizotípicos y trastornos Delirantes	2.1 Esquizofrenia	ESQUIZOFRENIA INDIFERENCIADA	MENTALES	2.1 Esquizofrenia	0.778	2	241534	0
Morbilidad	Antioquia	Mujer	35 a 39	Mujer 35 a 39 Antioquia	F205 - ESQUIZOFRENIA RESIDUAL	F205	2. Esquizofrenia, trastornos esquizotípicos y trastornos Delirantes	2.1 Esquizofrenia	ESQUIZOFRENIA RESIDUAL	MENTALES	2.1 Esquizofrenia	0.778	9	241534	0
Morbilidad	Antioquia	Mujer	35 a 39	Mujer 35 a 39 Antioquia	F206 - ESQUIZOFRENIA SIMPLE	F206	2. Esquizofrenia, trastornos esquizotípicos y trastornos Delirantes	2.1 Esquizofrenia	ESQUIZOFRENIA SIMPLE	MENTALES	2.1 Esquizofrenia	0.778	2	241534	0
Morbilidad	Antioquia	Mujer	35 a 39	Mujer 35 a 39 Antioquia	F21X - TRASTORNO ESQUIZOTIPICO	F21X	2. Esquizofrenia, trastornos esquizotípicos y trastornos Delirantes	2.1 Esquizofrenia	TRASTORNO ESQUIZOTIPICO	MENTALES	2.1 Esquizofrenia	0.778	1	241534	0
Morbilidad	Antioquia	Mujer	35 a 39	Mujer 35 a 39 Antioquia	F232 - TRASTORNO PSICOTICO AGUDO DE TIPO ESQUIZOFRENICO	F232	2. Esquizofrenia, trastornos esquizotípicos y trastornos Delirantes	2.1 Esquizofrenia	TRASTORNO PSICOTICO AGUDO DE TIPO ESQUIZOFRENICO	MENTALES	2.1 Esquizofrenia	0.778	2	241534	0
Morbilidad	Antioquia	Mujer	35 a 39	Mujer 35 a 39 Antioquia	F310 - TRASTORNO AFECTIVO BIPOLAR, EPISODIO HIPOMANIACO PRESENTE	F310	3. trastornos del humor (afectivos)	3.1 Bipolar	TRASTORNO AFECTIVO BIPOLAR, EPISODIO HIPOMANIACO PRESENTE	MENTALES	DESORDEN BIPOLAR MANIACO	0.492	22	241534	0
Morbilidad	Antioquia	Mujer	35 a 39	Mujer 35 a 39 Antioquia	F311 - TRASTORNO AFECTIVO BIPOLAR, EPISODIO MANIACO PRESENTE SIN SINTOMAS PSICOTICOS	F311	3. trastornos del humor (afectivos)	3.1 Bipolar	TRASTORNO AFECTIVO BIPOLAR, EPISODIO MANIACO PRESENTE SIN SINTOMAS PSICOTICOS	MENTALES	DESORDEN BIPOLAR MANIACO	0.492	19	241534	0
Morbilidad	Antioquia	Mujer	35 a 39	Mujer 35 a 39 Antioquia	F312 - TRASTORNO AFECTIVO BIPOLAR, EPISODIO MANIACO PRESENTE CON SINTOMAS PSICOTICOS	F312	3. trastornos del humor (afectivos)	3.1 Bipolar	TRASTORNO AFECTIVO BIPOLAR, EPISODIO MANIACO PRESENTE CON SINTOMAS PSICOTICOS	MENTALES	DESORDEN BIPOLAR MANIACO	0.492	70	241534	0
Morbilidad	Antioquia	Mujer	35 a 39	Mujer 35 a 39 Antioquia	F313 - TRASTORNO AFECTIVO BIPOLAR, EPISODIO DEPRESIVO PRESENTE LEVE O MODERADO	F313	3. trastornos del humor (afectivos)	3.1 Bipolar	TRASTORNO AFECTIVO BIPOLAR, EPISODIO DEPRESIVO PRESENTE LEVE O MODERADO	MENTALES	DESORDEN BIPOLAR DEPRESIVO	0.396	72	241534	0
Morbilidad	Antioquia	Mujer	35 a 39	Mujer 35 a 39 Antioquia	F314 - TRASTORNO AFECTIVO BIPOLAR, EPISODIO DEPRESIVO GRAVE PRESENTE SIN SINTOMAS PSICOTICOS	F314	3. trastornos del humor (afectivos)	3.1 Bipolar	TRASTORNO AFECTIVO BIPOLAR, EPISODIO DEPRESIVO GRAVE PRESENTE SIN SINTOMAS PSICOTICOS	MENTALES	DESORDEN BIPOLAR DEPRESIVO	0.396	28	241534	0
Morbilidad	Antioquia	Mujer	35 a 39	Mujer 35 a 39 Antioquia	F315 - TRASTORNO AFECTIVO BIPOLAR, EPISODIO DEPRESIVO GRAVE PRESENTE CON SINTOMAS PSICOTICOS	F315	3. trastornos del humor (afectivos)	3.1 Bipolar	TRASTORNO AFECTIVO BIPOLAR, EPISODIO DEPRESIVO GRAVE PRESENTE CON SINTOMAS PSICOTICOS	MENTALES	DESORDEN BIPOLAR DEPRESIVO	0.396	14	241534	0
Morbilidad	Antioquia	Mujer	35 a 39	Mujer 35 a 39 Antioquia	F316 - TRASTORNO AFECTIVO BIPOLAR, EPISODIO MIXTO PRESENTE	F316	3. trastornos del humor (afectivos)	3.1 Bipolar	TRASTORNO AFECTIVO BIPOLAR, EPISODIO MIXTO PRESENTE	MENTALES	DESORDEN BIPOLAR DEPRESIVO	0.396	48	241534	0
Morbilidad	Antioquia	Mujer	35 a 39	Mujer 35 a 39 Antioquia	F317 - TRASTORNO AFECTIVO BIPOLAR, ACTUALMENTE EN REMISION	F317	3. trastornos del humor (afectivos)	3.1 Bipolar	TRASTORNO AFECTIVO BIPOLAR, ACTUALMENTE EN REMISION	MENTALES	DESORDEN BIPOLAR DEPRESIVO	0.396	181	241534	0
Morbilidad	Antioquia	Mujer	35 a 39	Mujer 35 a 39 Antioquia	F330 - TRASTORNO DEPRESIVO RECURRENTE, EPISODIO LEVE PRESENTE	F330	3. trastornos del humor (afectivos)	3.2 Depresión	TRASTORNO DEPRESIVO RECURRENTE, EPISODIO LEVE PRESENTE	MENTALES	DEPRESIÓN MAYOR LEVE	0.145	54	241534	0
Morbilidad	Antioquia	Mujer	35 a 39	Mujer 35 a 39 Antioquia	F331 - TRASTORNO DEPRESIVO RECURRENTE, EPISODIO MODERADO PRESENTE	F331	3. trastornos del humor (afectivos)	3.2 Depresión	TRASTORNO DEPRESIVO RECURRENTE, EPISODIO MODERADO PRESENTE	MENTALES	DEPRESIÓN MAYOR MODERADO	0.396	189	241534	0
Morbilidad	Antioquia	Mujer	35 a 39	Mujer 35 a 39 Antioquia	F332 - TRASTORNO DEPRESIVO RECURRENTE, EPISODIO DEPRESIVO GRAVE PRESENTE SIN SINTOMAS PSICOTICOS	F332	3. trastornos del humor (afectivos)	3.2 Depresión	TRASTORNO DEPRESIVO RECURRENTE, EPISODIO DEPRESIVO GRAVE PRESENTE SIN SINTOMAS PSICOTICOS	MENTALES	DEPRESIÓN MAYOR SEVERO	0.658	57	241534	0
Morbilidad	Antioquia	Mujer	35 a 39	Mujer 35 a 39 Antioquia	F333 - TRASTORNO DEPRESIVO RECURRENTE, EPISODIO DEPRESIVO GRAVE PRESENTE, CON SINTOMAS PSICOTICOS	F333	3. trastornos del humor (afectivos)	3.2 Depresión	TRASTORNO DEPRESIVO RECURRENTE, EPISODIO DEPRESIVO GRAVE PRESENTE, CON SINTOMAS PSICOTICOS	MENTALES	DEPRESIÓN MAYOR SEVERO	0.658	16	241534	0
Morbilidad	Antioquia	Mujer	35 a 39	Mujer 35 a 39 Antioquia	F334 - TRASTORNO DEPRESIVO RECURRENTE ACTUALMENTE EN REMISION	F334	3. trastornos del humor (afectivos)	3.2 Depresión	TRASTORNO DEPRESIVO RECURRENTE ACTUALMENTE EN REMISION	MENTALES	DEPRESIÓN MAYOR SEVERO	0.658	49	241534	0
Morbilidad	Antioquia	Mujer	35 a 39	Mujer 35 a 39 Antioquia	F341 - DISTIMIA	F341	3. trastornos del humor (afectivos)	3.3 Distimia	DISTIMIA	MENTALES	DISTIMIA	0.145	38	241534	0
Morbilidad	Antioquia	Mujer	35 a 39	Mujer 35 a 39 Antioquia	F410 - TRASTORNO DE PANICO [ANSIEDAD PAROXISTICA EPISODICA]	F410	4. Trastornos neuróticos, trastornos relacionados con el estrés y trastornos somatomorfos	4.1 Ansiedad	TRASTORNO DE PANICO [ANSIEDAD PAROXISTICA EPISODICA]	MENTALES	ANSIEDAD LEVE	0.03	224	241534	0
Morbilidad	Antioquia	Mujer	35 a 39	Mujer 35 a 39 Antioquia	F411 - TRASTORNO DE ANSIEDAD GENERALIZADA	F411	4. Trastornos neuróticos, trastornos relacionados con el estrés y trastornos somatomorfos	4.1 Ansiedad	TRASTORNO DE ANSIEDAD GENERALIZADA	MENTALES	ANSIEDAD MODERADA	0.133	850	241534	0
Morbilidad	Antioquia	Mujer	35 a 39	Mujer 35 a 39 Antioquia	F412 - TRASTORNO MIXTO DE ANSIEDAD Y DEPRESION	F412	4. Trastornos neuróticos, trastornos relacionados con el estrés y trastornos somatomorfos	4.1 Ansiedad	TRASTORNO MIXTO DE ANSIEDAD Y DEPRESION	MENTALES	ANSIEDAD SEVERA	0.523	1679	241534	0
Morbilidad	Antioquia	Mujer	35 a 39	Mujer 35 a 39 Antioquia	F413 - OTROS TRASTORNOS DE ANSIEDAD MIXTOS	F413	4. Trastornos neuróticos, trastornos relacionados con el estrés y trastornos somatomorfos	4.1 Ansiedad	OTROS TRASTORNOS DE ANSIEDAD MIXTOS	MENTALES	ANSIEDAD SEVERA	0.523	120	241534	0
Morbilidad	Antioquia	Mujer	35 a 39	Mujer 35 a 39 Antioquia	F500 - ANOREXIA NERVIOSA	F500	5. Síndromes del comportamiento asociados con alteraciones fisiológicas y factores físicos	5.2 Anorexia	ANOREXIA NERVIOSA	MENTALES	ALIMENTICIOS ANOREXIA NERVIOSA	0.224	5	241534	0
Morbilidad	Antioquia	Mujer	35 a 39	Mujer 35 a 39 Antioquia	F502 - BULIMIA NERVIOSA	F502	5. Síndromes del comportamiento asociados con alteraciones fisiológicas y factores físicos	5.1 Bulimia	BULIMIA NERVIOSA	MENTALES	ALIMENTICIOS BULIMIA NERVIOSA	0.223	3	241534	0
Morbilidad	Antioquia	Mujer	35 a 39	Mujer 35 a 39 Antioquia	F601 - TRASTORNO ESQUIZOIDE DE LA PERSONALIDAD	F601	6. Trastornos de la personalidad y del comportamiento en adultos	6.1 Conducta	TRASTORNO ESQUIZOIDE DE LA PERSONALIDAD	MENTALES	6.1 Conducta	0.241	2	241534	0
Morbilidad	Antioquia	Mujer	35 a 39	Mujer 35 a 39 Antioquia	F603 - TRASTORNO DE LA PERSONALIDAD EMOCIONALMENTE INESTABLE	F603	6. Trastornos de la personalidad y del comportamiento en adultos	6.1 Conducta	TRASTORNO DE LA PERSONALIDAD EMOCIONALMENTE INESTABLE	MENTALES	6.1 Conducta	0.241	68	241534	0
Morbilidad	Antioquia	Mujer	35 a 39	Mujer 35 a 39 Antioquia	F604 - TRASTORNO HISTRIONICO DE LA PERSONALIDAD	F604	6. Trastornos de la personalidad y del comportamiento en adultos	6.1 Conducta	TRASTORNO HISTRIONICO DE LA PERSONALIDAD	MENTALES	6.1 Conducta	0.241	1	241534	0
Morbilidad	Antioquia	Mujer	35 a 39	Mujer 35 a 39 Antioquia	F605 - TRASTORNO ANANCASTICO DE LA PERSONALIDAD	F605	6. Trastornos de la personalidad y del comportamiento en adultos	6.1 Conducta	TRASTORNO ANANCASTICO DE LA PERSONALIDAD	MENTALES	6.1 Conducta	0.241	2	241534	0
Morbilidad	Antioquia	Mujer	35 a 39	Mujer 35 a 39 Antioquia	F606 - TRASTORNO DE LA PERSONALIDAD ANSIOSA (EVASIVA, ELUSIVA)	F606	6. Trastornos de la personalidad y del comportamiento en adultos	6.1 Conducta	TRASTORNO DE LA PERSONALIDAD ANSIOSA (EVASIVA, ELUSIVA)	MENTALES	6.1 Conducta	0.241	4	241534	0
Morbilidad	Antioquia	Mujer	35 a 39	Mujer 35 a 39 Antioquia	F607 - TRASTORNO DE LA PERSONALIDAD DEPENDIENTE	F607	6. Trastornos de la personalidad y del comportamiento en adultos	6.1 Conducta	TRASTORNO DE LA PERSONALIDAD DEPENDIENTE	MENTALES	6.1 Conducta	0.241	5	241534	0
Morbilidad	Antioquia	Mujer	35 a 39	Mujer 35 a 39 Antioquia	F630 - JUEGO PATOLOGICO	F630	6. Trastornos de la personalidad y del comportamiento en adultos	6.1 Conducta	JUEGO PATOLOGICO	MENTALES	6.1 Conducta	0.241	1	241534	0
Morbilidad	Antioquia	Mujer	35 a 39	Mujer 35 a 39 Antioquia	F633 - TRICOTILOMANIA	F633	6. Trastornos de la personalidad y del comportamiento en adultos	6.1 Conducta	TRICOTILOMANIA	MENTALES	6.1 Conducta	0.241	1	241534	0
Morbilidad	Antioquia	Mujer	35 a 39	Mujer 35 a 39 Antioquia	F700 - RETRASO MENTAL LEVE: DETERIORO DEL COMPORTAMIENTO NULO O MINIMO	F700	7. Retraso mental	7.1 Retraso mental	RETRASO MENTAL LEVE: DETERIORO DEL COMPORTAMIENTO NULO O MINIMO	MENTALES	RETRASO MENTAL LEVE	0.043	20	241534	0
Morbilidad	Antioquia	Mujer	35 a 39	Mujer 35 a 39 Antioquia	F701 - RETRASO MENTAL LEVE: DETERIORO DEL COMPORTAMIENTO SIGNIFICATIVO, QUE REQUIERE ATENCION O TRATAMIENTO	F701	7. Retraso mental	7.1 Retraso mental	RETRASO MENTAL LEVE: DETERIORO DEL COMPORTAMIENTO SIGNIFICATIVO, QUE REQUIERE ATENCION O TRATAMIENTO	MENTALES	RETRASO MENTAL LEVE	0.043	14	241534	0
Morbilidad	Antioquia	Mujer	35 a 39	Mujer 35 a 39 Antioquia	F708 - RETRASO MENTAL LEVE: OTROS DETERIOROS DEL COMPORTAMIENTO	F708	7. Retraso mental	7.1 Retraso mental	RETRASO MENTAL LEVE: OTROS DETERIOROS DEL COMPORTAMIENTO	MENTALES	RETRASO MENTAL LEVE	0.043	8	241534	0
Morbilidad	Antioquia	Mujer	35 a 39	Mujer 35 a 39 Antioquia	F709 - RETRASO MENTAL LEVE: DETERIORO DEL COMPORTAMIENTO DE GRADO NO ESPECIFICADO	F709	7. Retraso mental	7.1 Retraso mental	RETRASO MENTAL LEVE: DETERIORO DEL COMPORTAMIENTO DE GRADO NO ESPECIFICADO	MENTALES	RETRASO MENTAL LEVE	0.043	4	241534	0
Morbilidad	Antioquia	Mujer	35 a 39	Mujer 35 a 39 Antioquia	F710 - RETRASO MENTAL MODERADO: DETERIORO DEL COMPORTAMIENTO NULO O MINIMO	F710	7. Retraso mental	7.1 Retraso mental	RETRASO MENTAL MODERADO: DETERIORO DEL COMPORTAMIENTO NULO O MINIMO	MENTALES	RETRASO MENTAL MODERADO	0.1	31	241534	0
Morbilidad	Antioquia	Mujer	35 a 39	Mujer 35 a 39 Antioquia	F711 - RETRASO MENTAL MODERADO: DETERIORO DEL COMPORTAMIENTO SIGNIFICATIVO, QUE REQUIERE ATENCION O TRATAMIENTO	F711	7. Retraso mental	7.1 Retraso mental	RETRASO MENTAL MODERADO: DETERIORO DEL COMPORTAMIENTO SIGNIFICATIVO, QUE REQUIERE ATENCION O TRATAMIENTO	MENTALES	RETRASO MENTAL MODERADO	0.1	36	241534	0
Morbilidad	Antioquia	Mujer	35 a 39	Mujer 35 a 39 Antioquia	F720 - RETRASO MENTAL GRAVE: DETERIORO DEL COMPORTAMIENTO NULO O MINIMO	F720	7. Retraso mental	7.1 Retraso mental	RETRASO MENTAL GRAVE: DETERIORO DEL COMPORTAMIENTO NULO O MINIMO	MENTALES	RETRASO MENTAL GRAVE	0.16	8	241534	0
Morbilidad	Antioquia	Mujer	35 a 39	Mujer 35 a 39 Antioquia	F721 - RETRASO MENTAL GRAVE: DETERIORO DEL COMPORTAMIENTO SIGNIFICATIVO, QUE REQUIERE ATENCION O TRATAMIENTO	F721	7. Retraso mental	7.1 Retraso mental	RETRASO MENTAL GRAVE: DETERIORO DEL COMPORTAMIENTO SIGNIFICATIVO, QUE REQUIERE ATENCION O TRATAMIENTO	MENTALES	RETRASO MENTAL GRAVE	0.16	20	241534	0
Morbilidad	Antioquia	Mujer	35 a 39	Mujer 35 a 39 Antioquia	F730 - RETRASO MENTAL PROFUNDO: DETERIORO DEL COMPORTAMIENTO NULO O MINIMO	F730	7. Retraso mental	7.1 Retraso mental	RETRASO MENTAL PROFUNDO: DETERIORO DEL COMPORTAMIENTO NULO O MINIMO	MENTALES	RETRASO MENTAL PROFUNDO	0.2	4	241534	0
Morbilidad	Antioquia	Mujer	35 a 39	Mujer 35 a 39 Antioquia	F731 - RETRASO MENTAL PROFUNDO: DETERIORO DEL COMPORTAMIENTO SIGNIFICATIVO, QUE REQUIERE ATENCION O TRATAMIENTO	F731	7. Retraso mental	7.1 Retraso mental	RETRASO MENTAL PROFUNDO: DETERIORO DEL COMPORTAMIENTO SIGNIFICATIVO, QUE REQUIERE ATENCION O TRATAMIENTO	MENTALES	RETRASO MENTAL PROFUNDO	0.2	5	241534	0
Morbilidad	Antioquia	Mujer	35 a 39	Mujer 35 a 39 Antioquia	F780 - OTROS TIPOS DE RETRASO MENTAL PROFUNDO: DETERIORO DEL COMPORTAMIENTO NULO O MINIMO	F780	7. Retraso mental	7.1 Retraso mental	OTROS TIPOS DE RETRASO MENTAL PROFUNDO: DETERIORO DEL COMPORTAMIENTO NULO O MINIMO	MENTALES	RETRASO MENTAL PROFUNDO	0.2	1	241534	0
Morbilidad	Antioquia	Mujer	35 a 39	Mujer 35 a 39 Antioquia	F781 - OTROS TIPOS DE RETRASO MENTAL PROFUNDO: DETERIORO DEL COMPORTAMIENTO SIGNIFICATIVO, QUE REQUIERE ATENCION O TRATAMIENTO	F781	7. Retraso mental	7.1 Retraso mental	OTROS TIPOS DE RETRASO MENTAL PROFUNDO: DETERIORO DEL COMPORTAMIENTO SIGNIFICATIVO, QUE REQUIERE ATENCION O TRATAMIENTO	MENTALES	RETRASO MENTAL PROFUNDO	0.2	2	241534	0
Morbilidad	Antioquia	Mujer	35 a 39	Mujer 35 a 39 Antioquia	F790 - RETRASO MENTAL, NO ESPECIFICADO: DETERIORO DEL COMPORTAMIENTO NULO O MINIMO	F790	7. Retraso mental	7.1 Retraso mental	RETRASO MENTAL, NO ESPECIFICADO: DETERIORO DEL COMPORTAMIENTO NULO O MINIMO	MENTALES	RETRASO MENTAL LEVE	0.043	2	241534	0
Morbilidad	Antioquia	Mujer	35 a 39	Mujer 35 a 39 Antioquia	F791 - RETRASO MENTAL, NO ESPECIFICADO: DETERIORO DEL COMPORTAMIENTO SIGNIFICATIVO, QUE REQUIERE ATENCION O TRATAMIENTO	F791	7. Retraso mental	7.1 Retraso mental	RETRASO MENTAL, NO ESPECIFICADO: DETERIORO DEL COMPORTAMIENTO SIGNIFICATIVO, QUE REQUIERE ATENCION O TRATAMIENTO	MENTALES	RETRASO MENTAL MODERADO	0.1	3	241534	0
Morbilidad	Antioquia	Mujer	35 a 39	Mujer 35 a 39 Antioquia	F840 - AUTISMO EN LA NIÑEZ	F840	8. Trastornos del desarrollo psicológico	8.1 Autismo	AUTISMO EN LA NIÑEZ	MENTALES	AUTISMO CON DISCAPACIDAD MODERADA	0.216	2	241534	0
Morbilidad	Antioquia	Mujer	35 a 39	Mujer 35 a 39 Antioquia	F841 - AUTISMO ATIPICO	F841	8. Trastornos del desarrollo psicológico	8.1 Autismo	AUTISMO ATIPICO	MENTALES	AUTISMO CON DISCAPACIDAD MODERADA	0.216	4	241534	0
Morbilidad	Antioquia	Mujer	35 a 39	Mujer 35 a 39 Antioquia	F842 - SINDROME DE RETT	F842	8. Trastornos del desarrollo psicológico	8.1 Autismo	SINDROME DE RETT	MENTALES	AUTISMO CON DISCAPACIDAD MODERADA	0.216	1	241534	0
Morbilidad	Antioquia	Mujer	35 a 39	Mujer 35 a 39 Antioquia	F845 - SINDROME DE ASPERGER	F845	8. Trastornos del desarrollo psicológico	8.1 Autismo	SINDROME DE ASPERGER	MENTALES	AUTISMO CON DISCAPACIDAD MODERADA	0.216	1	241534	0
Morbilidad	Cauca	Hombre	10 a 14	Hombre 10 a 14 Cauca	F940 - MUTISMO ELECTIVO	F940	9. Trastornos emocionales y del comportamiento que aparecen habitualmente en la niñez y en la adolescencia	9.2 Conducta	MUTISMO ELECTIVO	MENTALES	9.2 Conducta	0.241	1	66116	0
Morbilidad	Cauca	Hombre	15 a 19	Hombre 15 a 19 Cauca	F940 - MUTISMO ELECTIVO	F940	9. Trastornos emocionales y del comportamiento que aparecen habitualmente en la niñez y en la adolescencia	9.2 Conducta	MUTISMO ELECTIVO	MENTALES	9.2 Conducta	0.241	1	69340	0
Morbilidad	Cesar	Mujer	0 a 4	Mujer 0 a 4 Cesar	F940 - MUTISMO ELECTIVO	F940	9. Trastornos emocionales y del comportamiento que aparecen habitualmente en la niñez y en la adolescencia	9.2 Conducta	MUTISMO ELECTIVO	MENTALES	9.2 Conducta	0.241	1	60752	0
Morbilidad	Antioquia	Mujer	40 a 44	Mujer 40 a 44 Antioquia	F100 - TRASTORNOS MENTALES Y DEL COMPORTAMIENTO DEBIDOS AL USO DEL ALCOHOL: INTOXICACION AGUDA	F100	1. Trastornos mentales y del comportamiento debidos al uso de sustancias psicoactivas	1.1 TMyC debidos al uso de alcohol	TRASTORNOS MENTALES Y DEL COMPORTAMIENTO DEBIDOS AL USO DEL ALCOHOL: INTOXICACION AGUDA	SUSTANCIAS	ALCOHOL LEVE	0.235	6	209717	0
Morbilidad	Antioquia	Mujer	40 a 44	Mujer 40 a 44 Antioquia	F101 - TRASTORNOS MENTALES Y DEL COMPORTAMIENTO DEBIDOS AL USO DEL ALCOHOL: USO NOCIVO	F101	1. Trastornos mentales y del comportamiento debidos al uso de sustancias psicoactivas	1.1 TMyC debidos al uso de alcohol	TRASTORNOS MENTALES Y DEL COMPORTAMIENTO DEBIDOS AL USO DEL ALCOHOL: USO NOCIVO	SUSTANCIAS	ALCOHOL MODERADO	0.373	8	209717	0
Morbilidad	Antioquia	Mujer	40 a 44	Mujer 40 a 44 Antioquia	F102 - TRASTORNOS MENTALES Y DEL COMPORTAMIENTO DEBIDOS AL USO DEL ALCOHOL: SINDROME DE DEPENDENCIA	F102	1. Trastornos mentales y del comportamiento debidos al uso de sustancias psicoactivas	1.1 TMyC debidos al uso de alcohol	TRASTORNOS MENTALES Y DEL COMPORTAMIENTO DEBIDOS AL USO DEL ALCOHOL: SINDROME DE DEPENDENCIA	SUSTANCIAS	ALCOHOL MODERADO	0.373	47	209717	0
Morbilidad	Antioquia	Mujer	40 a 44	Mujer 40 a 44 Antioquia	F103 - TRASTORNOS MENTALES Y DEL COMPORTAMIENTO DEBIDOS AL USO DEL ALCOHOL: ESTADO DE ABSTINENCIA	F103	1. Trastornos mentales y del comportamiento debidos al uso de sustancias psicoactivas	1.1 TMyC debidos al uso de alcohol	TRASTORNOS MENTALES Y DEL COMPORTAMIENTO DEBIDOS AL USO DEL ALCOHOL: ESTADO DE ABSTINENCIA	SUSTANCIAS	ALCOHOL SEVERO	0.57	5	209717	0
Morbilidad	Antioquia	Mujer	40 a 44	Mujer 40 a 44 Antioquia	F104 - TRASTORNOS MENTALES Y DEL COMPORTAMIENTO DEBIDOS AL USO DEL ALCOHOL: ESTADO DE ABSTINENCIA CON DELIRIO	F104	1. Trastornos mentales y del comportamiento debidos al uso de sustancias psicoactivas	1.1 TMyC debidos al uso de alcohol	TRASTORNOS MENTALES Y DEL COMPORTAMIENTO DEBIDOS AL USO DEL ALCOHOL: ESTADO DE ABSTINENCIA CON DELIRIO	SUSTANCIAS	ALCOHOL SEVERO	0.57	1	209717	0
Morbilidad	Antioquia	Mujer	40 a 44	Mujer 40 a 44 Antioquia	F105 - TRASTORNOS MENTALES Y DEL COMPORTAMIENTO DEBIDOS AL USO DEL ALCOHOL: TRASTORNO PSICOTICO	F105	1. Trastornos mentales y del comportamiento debidos al uso de sustancias psicoactivas	1.1 TMyC debidos al uso de alcohol	TRASTORNOS MENTALES Y DEL COMPORTAMIENTO DEBIDOS AL USO DEL ALCOHOL: TRASTORNO PSICOTICO	SUSTANCIAS	ALCOHOL SEVERO	0.57	2	209717	0
Morbilidad	Antioquia	Mujer	40 a 44	Mujer 40 a 44 Antioquia	F110 - TRASTORNOS MENTALES Y DEL COMPORTAMIENTO DEBIDOS AL USO DE OPIACEOS: INTOXICACION AGUDA	F110	1. Trastornos mentales y del comportamiento debidos al uso de sustancias psicoactivas	1.2 TMyC debido a opiaceos	TRASTORNOS MENTALES Y DEL COMPORTAMIENTO DEBIDOS AL USO DE OPIACEOS: INTOXICACION AGUDA	SUSTANCIAS	OPIOIDES LEVE	0.335	2	209717	0
Morbilidad	Antioquia	Mujer	40 a 44	Mujer 40 a 44 Antioquia	F111 - TRASTORNOS MENTALES Y DEL COMPORTAMIENTO DEBIDOS AL USO DE OPIACEOS: USO NOCIVO	F111	1. Trastornos mentales y del comportamiento debidos al uso de sustancias psicoactivas	1.2 TMyC debido a opiaceos	TRASTORNOS MENTALES Y DEL COMPORTAMIENTO DEBIDOS AL USO DE OPIACEOS: USO NOCIVO	SUSTANCIAS	OPIOIDES SEVERO	0.697	1	209717	0
Morbilidad	Antioquia	Mujer	40 a 44	Mujer 40 a 44 Antioquia	F112 - TRASTORNOS MENTALES Y DEL COMPORTAMIENTO DEBIDOS AL USO DE OPIACEOS: SINDROME DE DEPENDENCIA	F112	1. Trastornos mentales y del comportamiento debidos al uso de sustancias psicoactivas	1.2 TMyC debido a opiaceos	TRASTORNOS MENTALES Y DEL COMPORTAMIENTO DEBIDOS AL USO DE OPIACEOS: SINDROME DE DEPENDENCIA	SUSTANCIAS	OPIOIDES SEVERO	0.697	21	209717	0
Morbilidad	Antioquia	Mujer	40 a 44	Mujer 40 a 44 Antioquia	F113 - TRASTORNOS MENTALES Y DEL COMPORTAMIENTO DEBIDOS AL USO DE OPIACEOS: ESTADO DE ABSTINENCIA	F113	1. Trastornos mentales y del comportamiento debidos al uso de sustancias psicoactivas	1.2 TMyC debido a opiaceos	TRASTORNOS MENTALES Y DEL COMPORTAMIENTO DEBIDOS AL USO DE OPIACEOS: ESTADO DE ABSTINENCIA	SUSTANCIAS	OPIOIDES SEVERO	0.697	4	209717	0
Morbilidad	Antioquia	Mujer	40 a 44	Mujer 40 a 44 Antioquia	F114 - TRASTORNOS MENTALES Y DEL COMPORTAMIENTO DEBIDOS AL USO DE OPIACEOS: ESTADO DE ABSTINENCIA CON DELIRIO	F114	1. Trastornos mentales y del comportamiento debidos al uso de sustancias psicoactivas	1.2 TMyC debido a opiaceos	TRASTORNOS MENTALES Y DEL COMPORTAMIENTO DEBIDOS AL USO DE OPIACEOS: ESTADO DE ABSTINENCIA CON DELIRIO	SUSTANCIAS	OPIOIDES SEVERO	0.697	1	209717	0
Morbilidad	Antioquia	Mujer	40 a 44	Mujer 40 a 44 Antioquia	F120 - TRASTORNOS MENTALES Y DEL COMPORTAMIENTO DEBIDOS AL USO DE CANNABINOIDES: INTOXICACION AGUDA	F120	1. Trastornos mentales y del comportamiento debidos al uso de sustancias psicoactivas	1.3 TMyC debido a cannabinoides	TRASTORNOS MENTALES Y DEL COMPORTAMIENTO DEBIDOS AL USO DE CANNABINOIDES: INTOXICACION AGUDA	SUSTANCIAS	CANNABIS LEVE	0.039	2	209717	0
Morbilidad	Antioquia	Mujer	40 a 44	Mujer 40 a 44 Antioquia	F121 - TRASTORNOS MENTALES Y DEL COMPORTAMIENTO DEBIDOS AL USO DE CANNABINOIDES: USO NOCIVO	F121	1. Trastornos mentales y del comportamiento debidos al uso de sustancias psicoactivas	1.3 TMyC debido a cannabinoides	TRASTORNOS MENTALES Y DEL COMPORTAMIENTO DEBIDOS AL USO DE CANNABINOIDES: USO NOCIVO	SUSTANCIAS	CANNABIS SEVERO	0.266	1	209717	0
Morbilidad	Antioquia	Mujer	40 a 44	Mujer 40 a 44 Antioquia	F122 - TRASTORNOS MENTALES Y DEL COMPORTAMIENTO DEBIDOS AL USO DE CANNABINOIDES: SINDROME DE DEPENDENCIA	F122	1. Trastornos mentales y del comportamiento debidos al uso de sustancias psicoactivas	1.3 TMyC debido a cannabinoides	TRASTORNOS MENTALES Y DEL COMPORTAMIENTO DEBIDOS AL USO DE CANNABINOIDES: SINDROME DE DEPENDENCIA	SUSTANCIAS	CANNABIS SEVERO	0.266	13	209717	0
Morbilidad	Antioquia	Mujer	40 a 44	Mujer 40 a 44 Antioquia	F123 - TRASTORNOS MENTALES Y DEL COMPORTAMIENTO DEBIDOS AL USO DE CANNABINOIDES: ESTADO DE ABSTINENCIA	F123	1. Trastornos mentales y del comportamiento debidos al uso de sustancias psicoactivas	1.3 TMyC debido a cannabinoides	TRASTORNOS MENTALES Y DEL COMPORTAMIENTO DEBIDOS AL USO DE CANNABINOIDES: ESTADO DE ABSTINENCIA	SUSTANCIAS	CANNABIS SEVERO	0.266	1	209717	0
Morbilidad	Antioquia	Mujer	40 a 44	Mujer 40 a 44 Antioquia	F124 - TRASTORNOS MENTALES Y DEL COMPORTAMIENTO DEBIDOS AL USO DE CANNABINOIDES: ESTADO DE ABSTINENCIA CON DELIRIO	F124	1. Trastornos mentales y del comportamiento debidos al uso de sustancias psicoactivas	1.3 TMyC debido a cannabinoides	TRASTORNOS MENTALES Y DEL COMPORTAMIENTO DEBIDOS AL USO DE CANNABINOIDES: ESTADO DE ABSTINENCIA CON DELIRIO	SUSTANCIAS	CANNABIS SEVERO	0.266	1	209717	0
Morbilidad	Antioquia	Mujer	40 a 44	Mujer 40 a 44 Antioquia	F127 - TRASTORNOS MENTALES Y DEL COMPORTAMIENTO DEBIDOS AL USO DE CANNABINOIDES: TRASTORNO PSICOTICO RESIDUAL Y DE COMIENZO TARDIO	F127	1. Trastornos mentales y del comportamiento debidos al uso de sustancias psicoactivas	1.3 TMyC debido a cannabinoides	TRASTORNOS MENTALES Y DEL COMPORTAMIENTO DEBIDOS AL USO DE CANNABINOIDES: TRASTORNO PSICOTICO RESIDUAL Y DE COMIENZO TARDIO	SUSTANCIAS	CANNABIS SEVERO	0.266	1	209717	0
Morbilidad	Antioquia	Mujer	40 a 44	Mujer 40 a 44 Antioquia	F140 - TRASTORNOS MENTALES Y DEL COMPORTAMIENTO DEBIDOS AL USO DE COCAINA: INTOXICACION AGUDA	F140	1. Trastornos mentales y del comportamiento debidos al uso de sustancias psicoactivas	1.4 TMyC debido a Cocaína	TRASTORNOS MENTALES Y DEL COMPORTAMIENTO DEBIDOS AL USO DE COCAINA: INTOXICACION AGUDA	SUSTANCIAS	COCAINA LEVE	0.116	1	209717	0
Morbilidad	Antioquia	Mujer	40 a 44	Mujer 40 a 44 Antioquia	F141 - TRASTORNOS MENTALES Y DEL COMPORTAMIENTO DEBIDOS AL USO DE COCAINA: USO NOCIVO	F141	1. Trastornos mentales y del comportamiento debidos al uso de sustancias psicoactivas	1.4 TMyC debido a Cocaína	TRASTORNOS MENTALES Y DEL COMPORTAMIENTO DEBIDOS AL USO DE COCAINA: USO NOCIVO	SUSTANCIAS	COCAINA SEVERA	0.479	9	209717	0
Morbilidad	Antioquia	Mujer	40 a 44	Mujer 40 a 44 Antioquia	F142 - TRASTORNOS MENTALES Y DEL COMPORTAMIENTO DEBIDOS AL USO DE COCAINA: SINDROME DE DEPENDENCIA	F142	1. Trastornos mentales y del comportamiento debidos al uso de sustancias psicoactivas	1.4 TMyC debido a Cocaína	TRASTORNOS MENTALES Y DEL COMPORTAMIENTO DEBIDOS AL USO DE COCAINA: SINDROME DE DEPENDENCIA	SUSTANCIAS	COCAINA SEVERA	0.479	29	209717	0
Morbilidad	Antioquia	Mujer	40 a 44	Mujer 40 a 44 Antioquia	F143 - TRASTORNOS MENTALES Y DEL COMPORTAMIENTO DEBIDOS AL USO DE COCAINA: ESTADO DE ABSTINENCIA	F143	1. Trastornos mentales y del comportamiento debidos al uso de sustancias psicoactivas	1.4 TMyC debido a Cocaína	TRASTORNOS MENTALES Y DEL COMPORTAMIENTO DEBIDOS AL USO DE COCAINA: ESTADO DE ABSTINENCIA	SUSTANCIAS	COCAINA SEVERA	0.479	2	209717	0
Morbilidad	Antioquia	Mujer	40 a 44	Mujer 40 a 44 Antioquia	F145 - TRASTORNOS MENTALES Y DEL COMPORTAMIENTO DEBIDOS AL USO DE COCAINA: TRASTORNO PSICOTICO	F145	1. Trastornos mentales y del comportamiento debidos al uso de sustancias psicoactivas	1.4 TMyC debido a Cocaína	TRASTORNOS MENTALES Y DEL COMPORTAMIENTO DEBIDOS AL USO DE COCAINA: TRASTORNO PSICOTICO	SUSTANCIAS	COCAINA SEVERA	0.479	1	209717	0
Morbilidad	Antioquia	Mujer	40 a 44	Mujer 40 a 44 Antioquia	F200 - ESQUIZOFRENIA PARANOIDE	F200	2. Esquizofrenia, trastornos esquizotípicos y trastornos Delirantes	2.1 Esquizofrenia	ESQUIZOFRENIA PARANOIDE	MENTALES	2.1 Esquizofrenia	0.778	103	209717	0
Morbilidad	Antioquia	Mujer	40 a 44	Mujer 40 a 44 Antioquia	F203 - ESQUIZOFRENIA INDIFERENCIADA	F203	2. Esquizofrenia, trastornos esquizotípicos y trastornos Delirantes	2.1 Esquizofrenia	ESQUIZOFRENIA INDIFERENCIADA	MENTALES	2.1 Esquizofrenia	0.778	1	209717	0
Morbilidad	Antioquia	Mujer	40 a 44	Mujer 40 a 44 Antioquia	F205 - ESQUIZOFRENIA RESIDUAL	F205	2. Esquizofrenia, trastornos esquizotípicos y trastornos Delirantes	2.1 Esquizofrenia	ESQUIZOFRENIA RESIDUAL	MENTALES	2.1 Esquizofrenia	0.778	5	209717	0
Morbilidad	Antioquia	Mujer	40 a 44	Mujer 40 a 44 Antioquia	F206 - ESQUIZOFRENIA SIMPLE	F206	2. Esquizofrenia, trastornos esquizotípicos y trastornos Delirantes	2.1 Esquizofrenia	ESQUIZOFRENIA SIMPLE	MENTALES	2.1 Esquizofrenia	0.778	3	209717	0
Morbilidad	Antioquia	Mujer	40 a 44	Mujer 40 a 44 Antioquia	F21X - TRASTORNO ESQUIZOTIPICO	F21X	2. Esquizofrenia, trastornos esquizotípicos y trastornos Delirantes	2.1 Esquizofrenia	TRASTORNO ESQUIZOTIPICO	MENTALES	2.1 Esquizofrenia	0.778	1	209717	0
Morbilidad	Antioquia	Mujer	40 a 44	Mujer 40 a 44 Antioquia	F232 - TRASTORNO PSICOTICO AGUDO DE TIPO ESQUIZOFRENICO	F232	2. Esquizofrenia, trastornos esquizotípicos y trastornos Delirantes	2.1 Esquizofrenia	TRASTORNO PSICOTICO AGUDO DE TIPO ESQUIZOFRENICO	MENTALES	2.1 Esquizofrenia	0.778	3	209717	0
Morbilidad	Antioquia	Mujer	40 a 44	Mujer 40 a 44 Antioquia	F310 - TRASTORNO AFECTIVO BIPOLAR, EPISODIO HIPOMANIACO PRESENTE	F310	3. trastornos del humor (afectivos)	3.1 Bipolar	TRASTORNO AFECTIVO BIPOLAR, EPISODIO HIPOMANIACO PRESENTE	MENTALES	DESORDEN BIPOLAR MANIACO	0.492	21	209717	0
Morbilidad	Antioquia	Mujer	40 a 44	Mujer 40 a 44 Antioquia	F311 - TRASTORNO AFECTIVO BIPOLAR, EPISODIO MANIACO PRESENTE SIN SINTOMAS PSICOTICOS	F311	3. trastornos del humor (afectivos)	3.1 Bipolar	TRASTORNO AFECTIVO BIPOLAR, EPISODIO MANIACO PRESENTE SIN SINTOMAS PSICOTICOS	MENTALES	DESORDEN BIPOLAR MANIACO	0.492	11	209717	0
Morbilidad	Antioquia	Mujer	40 a 44	Mujer 40 a 44 Antioquia	F312 - TRASTORNO AFECTIVO BIPOLAR, EPISODIO MANIACO PRESENTE CON SINTOMAS PSICOTICOS	F312	3. trastornos del humor (afectivos)	3.1 Bipolar	TRASTORNO AFECTIVO BIPOLAR, EPISODIO MANIACO PRESENTE CON SINTOMAS PSICOTICOS	MENTALES	DESORDEN BIPOLAR MANIACO	0.492	61	209717	0
Morbilidad	Antioquia	Mujer	40 a 44	Mujer 40 a 44 Antioquia	F313 - TRASTORNO AFECTIVO BIPOLAR, EPISODIO DEPRESIVO PRESENTE LEVE O MODERADO	F313	3. trastornos del humor (afectivos)	3.1 Bipolar	TRASTORNO AFECTIVO BIPOLAR, EPISODIO DEPRESIVO PRESENTE LEVE O MODERADO	MENTALES	DESORDEN BIPOLAR DEPRESIVO	0.396	64	209717	0
Morbilidad	Antioquia	Mujer	40 a 44	Mujer 40 a 44 Antioquia	F314 - TRASTORNO AFECTIVO BIPOLAR, EPISODIO DEPRESIVO GRAVE PRESENTE SIN SINTOMAS PSICOTICOS	F314	3. trastornos del humor (afectivos)	3.1 Bipolar	TRASTORNO AFECTIVO BIPOLAR, EPISODIO DEPRESIVO GRAVE PRESENTE SIN SINTOMAS PSICOTICOS	MENTALES	DESORDEN BIPOLAR DEPRESIVO	0.396	20	209717	0
Morbilidad	Antioquia	Mujer	40 a 44	Mujer 40 a 44 Antioquia	F315 - TRASTORNO AFECTIVO BIPOLAR, EPISODIO DEPRESIVO GRAVE PRESENTE CON SINTOMAS PSICOTICOS	F315	3. trastornos del humor (afectivos)	3.1 Bipolar	TRASTORNO AFECTIVO BIPOLAR, EPISODIO DEPRESIVO GRAVE PRESENTE CON SINTOMAS PSICOTICOS	MENTALES	DESORDEN BIPOLAR DEPRESIVO	0.396	18	209717	0
Morbilidad	Antioquia	Mujer	40 a 44	Mujer 40 a 44 Antioquia	F316 - TRASTORNO AFECTIVO BIPOLAR, EPISODIO MIXTO PRESENTE	F316	3. trastornos del humor (afectivos)	3.1 Bipolar	TRASTORNO AFECTIVO BIPOLAR, EPISODIO MIXTO PRESENTE	MENTALES	DESORDEN BIPOLAR DEPRESIVO	0.396	45	209717	0
Morbilidad	Antioquia	Mujer	40 a 44	Mujer 40 a 44 Antioquia	F317 - TRASTORNO AFECTIVO BIPOLAR, ACTUALMENTE EN REMISION	F317	3. trastornos del humor (afectivos)	3.1 Bipolar	TRASTORNO AFECTIVO BIPOLAR, ACTUALMENTE EN REMISION	MENTALES	DESORDEN BIPOLAR DEPRESIVO	0.396	234	209717	0
Morbilidad	Antioquia	Mujer	40 a 44	Mujer 40 a 44 Antioquia	F330 - TRASTORNO DEPRESIVO RECURRENTE, EPISODIO LEVE PRESENTE	F330	3. trastornos del humor (afectivos)	3.2 Depresión	TRASTORNO DEPRESIVO RECURRENTE, EPISODIO LEVE PRESENTE	MENTALES	DEPRESIÓN MAYOR LEVE	0.145	37	209717	0
Morbilidad	Antioquia	Mujer	40 a 44	Mujer 40 a 44 Antioquia	F331 - TRASTORNO DEPRESIVO RECURRENTE, EPISODIO MODERADO PRESENTE	F331	3. trastornos del humor (afectivos)	3.2 Depresión	TRASTORNO DEPRESIVO RECURRENTE, EPISODIO MODERADO PRESENTE	MENTALES	DEPRESIÓN MAYOR MODERADO	0.396	229	209717	0
Morbilidad	Antioquia	Mujer	40 a 44	Mujer 40 a 44 Antioquia	F332 - TRASTORNO DEPRESIVO RECURRENTE, EPISODIO DEPRESIVO GRAVE PRESENTE SIN SINTOMAS PSICOTICOS	F332	3. trastornos del humor (afectivos)	3.2 Depresión	TRASTORNO DEPRESIVO RECURRENTE, EPISODIO DEPRESIVO GRAVE PRESENTE SIN SINTOMAS PSICOTICOS	MENTALES	DEPRESIÓN MAYOR SEVERO	0.658	67	209717	0
Morbilidad	Antioquia	Mujer	40 a 44	Mujer 40 a 44 Antioquia	F333 - TRASTORNO DEPRESIVO RECURRENTE, EPISODIO DEPRESIVO GRAVE PRESENTE, CON SINTOMAS PSICOTICOS	F333	3. trastornos del humor (afectivos)	3.2 Depresión	TRASTORNO DEPRESIVO RECURRENTE, EPISODIO DEPRESIVO GRAVE PRESENTE, CON SINTOMAS PSICOTICOS	MENTALES	DEPRESIÓN MAYOR SEVERO	0.658	10	209717	0
Morbilidad	Antioquia	Mujer	40 a 44	Mujer 40 a 44 Antioquia	F334 - TRASTORNO DEPRESIVO RECURRENTE ACTUALMENTE EN REMISION	F334	3. trastornos del humor (afectivos)	3.2 Depresión	TRASTORNO DEPRESIVO RECURRENTE ACTUALMENTE EN REMISION	MENTALES	DEPRESIÓN MAYOR SEVERO	0.658	47	209717	0
Morbilidad	Antioquia	Mujer	40 a 44	Mujer 40 a 44 Antioquia	F341 - DISTIMIA	F341	3. trastornos del humor (afectivos)	3.3 Distimia	DISTIMIA	MENTALES	DISTIMIA	0.145	50	209717	0
Morbilidad	Antioquia	Mujer	40 a 44	Mujer 40 a 44 Antioquia	F410 - TRASTORNO DE PANICO [ANSIEDAD PAROXISTICA EPISODICA]	F410	4. Trastornos neuróticos, trastornos relacionados con el estrés y trastornos somatomorfos	4.1 Ansiedad	TRASTORNO DE PANICO [ANSIEDAD PAROXISTICA EPISODICA]	MENTALES	ANSIEDAD LEVE	0.03	188	209717	0
Morbilidad	Antioquia	Mujer	40 a 44	Mujer 40 a 44 Antioquia	F411 - TRASTORNO DE ANSIEDAD GENERALIZADA	F411	4. Trastornos neuróticos, trastornos relacionados con el estrés y trastornos somatomorfos	4.1 Ansiedad	TRASTORNO DE ANSIEDAD GENERALIZADA	MENTALES	ANSIEDAD MODERADA	0.133	869	209717	0
Morbilidad	Antioquia	Mujer	40 a 44	Mujer 40 a 44 Antioquia	F412 - TRASTORNO MIXTO DE ANSIEDAD Y DEPRESION	F412	4. Trastornos neuróticos, trastornos relacionados con el estrés y trastornos somatomorfos	4.1 Ansiedad	TRASTORNO MIXTO DE ANSIEDAD Y DEPRESION	MENTALES	ANSIEDAD SEVERA	0.523	1722	209717	0
Morbilidad	Antioquia	Mujer	40 a 44	Mujer 40 a 44 Antioquia	F413 - OTROS TRASTORNOS DE ANSIEDAD MIXTOS	F413	4. Trastornos neuróticos, trastornos relacionados con el estrés y trastornos somatomorfos	4.1 Ansiedad	OTROS TRASTORNOS DE ANSIEDAD MIXTOS	MENTALES	ANSIEDAD SEVERA	0.523	87	209717	0
Morbilidad	Antioquia	Mujer	40 a 44	Mujer 40 a 44 Antioquia	F500 - ANOREXIA NERVIOSA	F500	5. Síndromes del comportamiento asociados con alteraciones fisiológicas y factores físicos	5.2 Anorexia	ANOREXIA NERVIOSA	MENTALES	ALIMENTICIOS ANOREXIA NERVIOSA	0.224	3	209717	0
Morbilidad	Antioquia	Mujer	40 a 44	Mujer 40 a 44 Antioquia	F501 - ANOREXIA NERVIOSA ATIPICA	F501	5. Síndromes del comportamiento asociados con alteraciones fisiológicas y factores físicos	5.2 Anorexia	ANOREXIA NERVIOSA ATIPICA	MENTALES	ALIMENTICIOS ANOREXIA NERVIOSA	0.224	1	209717	0
Morbilidad	Antioquia	Mujer	40 a 44	Mujer 40 a 44 Antioquia	F502 - BULIMIA NERVIOSA	F502	5. Síndromes del comportamiento asociados con alteraciones fisiológicas y factores físicos	5.1 Bulimia	BULIMIA NERVIOSA	MENTALES	ALIMENTICIOS BULIMIA NERVIOSA	0.223	4	209717	0
Morbilidad	Antioquia	Mujer	40 a 44	Mujer 40 a 44 Antioquia	F503 - BULIMIA NERVIOSA ATIPICA	F503	5. Síndromes del comportamiento asociados con alteraciones fisiológicas y factores físicos	5.1 Bulimia	BULIMIA NERVIOSA ATIPICA	MENTALES	ALIMENTICIOS BULIMIA NERVIOSA	0.223	1	209717	0
Morbilidad	Antioquia	Mujer	40 a 44	Mujer 40 a 44 Antioquia	F601 - TRASTORNO ESQUIZOIDE DE LA PERSONALIDAD	F601	6. Trastornos de la personalidad y del comportamiento en adultos	6.1 Conducta	TRASTORNO ESQUIZOIDE DE LA PERSONALIDAD	MENTALES	6.1 Conducta	0.241	1	209717	0
Morbilidad	Antioquia	Mujer	40 a 44	Mujer 40 a 44 Antioquia	F602 - TRASTORNO ASOCIAL DE LA PERSONALIDAD	F602	6. Trastornos de la personalidad y del comportamiento en adultos	6.1 Conducta	TRASTORNO ASOCIAL DE LA PERSONALIDAD	MENTALES	6.1 Conducta	0.241	1	209717	0
Morbilidad	Antioquia	Mujer	40 a 44	Mujer 40 a 44 Antioquia	F603 - TRASTORNO DE LA PERSONALIDAD EMOCIONALMENTE INESTABLE	F603	6. Trastornos de la personalidad y del comportamiento en adultos	6.1 Conducta	TRASTORNO DE LA PERSONALIDAD EMOCIONALMENTE INESTABLE	MENTALES	6.1 Conducta	0.241	43	209717	0
Morbilidad	Antioquia	Mujer	40 a 44	Mujer 40 a 44 Antioquia	F604 - TRASTORNO HISTRIONICO DE LA PERSONALIDAD	F604	6. Trastornos de la personalidad y del comportamiento en adultos	6.1 Conducta	TRASTORNO HISTRIONICO DE LA PERSONALIDAD	MENTALES	6.1 Conducta	0.241	3	209717	0
Morbilidad	Antioquia	Mujer	40 a 44	Mujer 40 a 44 Antioquia	F606 - TRASTORNO DE LA PERSONALIDAD ANSIOSA (EVASIVA, ELUSIVA)	F606	6. Trastornos de la personalidad y del comportamiento en adultos	6.1 Conducta	TRASTORNO DE LA PERSONALIDAD ANSIOSA (EVASIVA, ELUSIVA)	MENTALES	6.1 Conducta	0.241	5	209717	0
Morbilidad	Antioquia	Mujer	40 a 44	Mujer 40 a 44 Antioquia	F607 - TRASTORNO DE LA PERSONALIDAD DEPENDIENTE	F607	6. Trastornos de la personalidad y del comportamiento en adultos	6.1 Conducta	TRASTORNO DE LA PERSONALIDAD DEPENDIENTE	MENTALES	6.1 Conducta	0.241	9	209717	0
Morbilidad	Antioquia	Mujer	40 a 44	Mujer 40 a 44 Antioquia	F61X - TRASTORNOS MIXTOS Y OTROS TRASTORNOS DE LA PERSONALIDAD	F61X	6. Trastornos de la personalidad y del comportamiento en adultos	6.1 Conducta	TRASTORNOS MIXTOS Y OTROS TRASTORNOS DE LA PERSONALIDAD	MENTALES	6.1 Conducta	0.241	1	209717	0
Morbilidad	Antioquia	Mujer	40 a 44	Mujer 40 a 44 Antioquia	F630 - JUEGO PATOLOGICO	F630	6. Trastornos de la personalidad y del comportamiento en adultos	6.1 Conducta	JUEGO PATOLOGICO	MENTALES	6.1 Conducta	0.241	5	209717	0
Morbilidad	Antioquia	Mujer	40 a 44	Mujer 40 a 44 Antioquia	F633 - TRICOTILOMANIA	F633	6. Trastornos de la personalidad y del comportamiento en adultos	6.1 Conducta	TRICOTILOMANIA	MENTALES	6.1 Conducta	0.241	1	209717	0
Morbilidad	Antioquia	Mujer	40 a 44	Mujer 40 a 44 Antioquia	F700 - RETRASO MENTAL LEVE: DETERIORO DEL COMPORTAMIENTO NULO O MINIMO	F700	7. Retraso mental	7.1 Retraso mental	RETRASO MENTAL LEVE: DETERIORO DEL COMPORTAMIENTO NULO O MINIMO	MENTALES	RETRASO MENTAL LEVE	0.043	18	209717	0
Morbilidad	Antioquia	Mujer	40 a 44	Mujer 40 a 44 Antioquia	F701 - RETRASO MENTAL LEVE: DETERIORO DEL COMPORTAMIENTO SIGNIFICATIVO, QUE REQUIERE ATENCION O TRATAMIENTO	F701	7. Retraso mental	7.1 Retraso mental	RETRASO MENTAL LEVE: DETERIORO DEL COMPORTAMIENTO SIGNIFICATIVO, QUE REQUIERE ATENCION O TRATAMIENTO	MENTALES	RETRASO MENTAL LEVE	0.043	12	209717	0
Morbilidad	Antioquia	Mujer	40 a 44	Mujer 40 a 44 Antioquia	F708 - RETRASO MENTAL LEVE: OTROS DETERIOROS DEL COMPORTAMIENTO	F708	7. Retraso mental	7.1 Retraso mental	RETRASO MENTAL LEVE: OTROS DETERIOROS DEL COMPORTAMIENTO	MENTALES	RETRASO MENTAL LEVE	0.043	5	209717	0
Morbilidad	Antioquia	Mujer	40 a 44	Mujer 40 a 44 Antioquia	F710 - RETRASO MENTAL MODERADO: DETERIORO DEL COMPORTAMIENTO NULO O MINIMO	F710	7. Retraso mental	7.1 Retraso mental	RETRASO MENTAL MODERADO: DETERIORO DEL COMPORTAMIENTO NULO O MINIMO	MENTALES	RETRASO MENTAL MODERADO	0.1	22	209717	0
Morbilidad	Antioquia	Mujer	40 a 44	Mujer 40 a 44 Antioquia	F711 - RETRASO MENTAL MODERADO: DETERIORO DEL COMPORTAMIENTO SIGNIFICATIVO, QUE REQUIERE ATENCION O TRATAMIENTO	F711	7. Retraso mental	7.1 Retraso mental	RETRASO MENTAL MODERADO: DETERIORO DEL COMPORTAMIENTO SIGNIFICATIVO, QUE REQUIERE ATENCION O TRATAMIENTO	MENTALES	RETRASO MENTAL MODERADO	0.1	45	209717	0
Morbilidad	Antioquia	Mujer	40 a 44	Mujer 40 a 44 Antioquia	F720 - RETRASO MENTAL GRAVE: DETERIORO DEL COMPORTAMIENTO NULO O MINIMO	F720	7. Retraso mental	7.1 Retraso mental	RETRASO MENTAL GRAVE: DETERIORO DEL COMPORTAMIENTO NULO O MINIMO	MENTALES	RETRASO MENTAL GRAVE	0.16	6	209717	0
Morbilidad	Antioquia	Mujer	40 a 44	Mujer 40 a 44 Antioquia	F721 - RETRASO MENTAL GRAVE: DETERIORO DEL COMPORTAMIENTO SIGNIFICATIVO, QUE REQUIERE ATENCION O TRATAMIENTO	F721	7. Retraso mental	7.1 Retraso mental	RETRASO MENTAL GRAVE: DETERIORO DEL COMPORTAMIENTO SIGNIFICATIVO, QUE REQUIERE ATENCION O TRATAMIENTO	MENTALES	RETRASO MENTAL GRAVE	0.16	24	209717	0
Morbilidad	Antioquia	Mujer	40 a 44	Mujer 40 a 44 Antioquia	F731 - RETRASO MENTAL PROFUNDO: DETERIORO DEL COMPORTAMIENTO SIGNIFICATIVO, QUE REQUIERE ATENCION O TRATAMIENTO	F731	7. Retraso mental	7.1 Retraso mental	RETRASO MENTAL PROFUNDO: DETERIORO DEL COMPORTAMIENTO SIGNIFICATIVO, QUE REQUIERE ATENCION O TRATAMIENTO	MENTALES	RETRASO MENTAL PROFUNDO	0.2	5	209717	0
Morbilidad	Antioquia	Mujer	40 a 44	Mujer 40 a 44 Antioquia	F780 - OTROS TIPOS DE RETRASO MENTAL PROFUNDO: DETERIORO DEL COMPORTAMIENTO NULO O MINIMO	F780	7. Retraso mental	7.1 Retraso mental	OTROS TIPOS DE RETRASO MENTAL PROFUNDO: DETERIORO DEL COMPORTAMIENTO NULO O MINIMO	MENTALES	RETRASO MENTAL PROFUNDO	0.2	1	209717	0
Morbilidad	Antioquia	Mujer	40 a 44	Mujer 40 a 44 Antioquia	F781 - OTROS TIPOS DE RETRASO MENTAL PROFUNDO: DETERIORO DEL COMPORTAMIENTO SIGNIFICATIVO, QUE REQUIERE ATENCION O TRATAMIENTO	F781	7. Retraso mental	7.1 Retraso mental	OTROS TIPOS DE RETRASO MENTAL PROFUNDO: DETERIORO DEL COMPORTAMIENTO SIGNIFICATIVO, QUE REQUIERE ATENCION O TRATAMIENTO	MENTALES	RETRASO MENTAL PROFUNDO	0.2	2	209717	0
Morbilidad	Antioquia	Mujer	40 a 44	Mujer 40 a 44 Antioquia	F790 - RETRASO MENTAL, NO ESPECIFICADO: DETERIORO DEL COMPORTAMIENTO NULO O MINIMO	F790	7. Retraso mental	7.1 Retraso mental	RETRASO MENTAL, NO ESPECIFICADO: DETERIORO DEL COMPORTAMIENTO NULO O MINIMO	MENTALES	RETRASO MENTAL LEVE	0.043	2	209717	0
Morbilidad	Antioquia	Mujer	40 a 44	Mujer 40 a 44 Antioquia	F791 - RETRASO MENTAL, NO ESPECIFICADO: DETERIORO DEL COMPORTAMIENTO SIGNIFICATIVO, QUE REQUIERE ATENCION O TRATAMIENTO	F791	7. Retraso mental	7.1 Retraso mental	RETRASO MENTAL, NO ESPECIFICADO: DETERIORO DEL COMPORTAMIENTO SIGNIFICATIVO, QUE REQUIERE ATENCION O TRATAMIENTO	MENTALES	RETRASO MENTAL MODERADO	0.1	6	209717	0
Morbilidad	Antioquia	Mujer	40 a 44	Mujer 40 a 44 Antioquia	F841 - AUTISMO ATIPICO	F841	8. Trastornos del desarrollo psicológico	8.1 Autismo	AUTISMO ATIPICO	MENTALES	AUTISMO CON DISCAPACIDAD MODERADA	0.216	2	209717	0
Morbilidad	Cesar	Mujer	5 a 9	Mujer 5 a 9 Cesar	F940 - MUTISMO ELECTIVO	F940	9. Trastornos emocionales y del comportamiento que aparecen habitualmente en la niñez y en la adolescencia	9.2 Conducta	MUTISMO ELECTIVO	MENTALES	9.2 Conducta	0.241	3	62535	0
Morbilidad	Cesar	Mujer	10 a 14	Mujer 10 a 14 Cesar	F940 - MUTISMO ELECTIVO	F940	9. Trastornos emocionales y del comportamiento que aparecen habitualmente en la niñez y en la adolescencia	9.2 Conducta	MUTISMO ELECTIVO	MENTALES	9.2 Conducta	0.241	1	61101	0
Morbilidad	Cesar	Mujer	15 a 19	Mujer 15 a 19 Cesar	F940 - MUTISMO ELECTIVO	F940	9. Trastornos emocionales y del comportamiento que aparecen habitualmente en la niñez y en la adolescencia	9.2 Conducta	MUTISMO ELECTIVO	MENTALES	9.2 Conducta	0.241	1	59076	0
Morbilidad	Antioquia	Mujer	45 a 49	Mujer 45 a 49 Antioquia	F100 - TRASTORNOS MENTALES Y DEL COMPORTAMIENTO DEBIDOS AL USO DEL ALCOHOL: INTOXICACION AGUDA	F100	1. Trastornos mentales y del comportamiento debidos al uso de sustancias psicoactivas	1.1 TMyC debidos al uso de alcohol	TRASTORNOS MENTALES Y DEL COMPORTAMIENTO DEBIDOS AL USO DEL ALCOHOL: INTOXICACION AGUDA	SUSTANCIAS	ALCOHOL LEVE	0.235	5	227974	0
Morbilidad	Antioquia	Mujer	45 a 49	Mujer 45 a 49 Antioquia	F101 - TRASTORNOS MENTALES Y DEL COMPORTAMIENTO DEBIDOS AL USO DEL ALCOHOL: USO NOCIVO	F101	1. Trastornos mentales y del comportamiento debidos al uso de sustancias psicoactivas	1.1 TMyC debidos al uso de alcohol	TRASTORNOS MENTALES Y DEL COMPORTAMIENTO DEBIDOS AL USO DEL ALCOHOL: USO NOCIVO	SUSTANCIAS	ALCOHOL MODERADO	0.373	9	227974	0
Morbilidad	Antioquia	Mujer	45 a 49	Mujer 45 a 49 Antioquia	F102 - TRASTORNOS MENTALES Y DEL COMPORTAMIENTO DEBIDOS AL USO DEL ALCOHOL: SINDROME DE DEPENDENCIA	F102	1. Trastornos mentales y del comportamiento debidos al uso de sustancias psicoactivas	1.1 TMyC debidos al uso de alcohol	TRASTORNOS MENTALES Y DEL COMPORTAMIENTO DEBIDOS AL USO DEL ALCOHOL: SINDROME DE DEPENDENCIA	SUSTANCIAS	ALCOHOL MODERADO	0.373	38	227974	0
Morbilidad	Antioquia	Mujer	45 a 49	Mujer 45 a 49 Antioquia	F103 - TRASTORNOS MENTALES Y DEL COMPORTAMIENTO DEBIDOS AL USO DEL ALCOHOL: ESTADO DE ABSTINENCIA	F103	1. Trastornos mentales y del comportamiento debidos al uso de sustancias psicoactivas	1.1 TMyC debidos al uso de alcohol	TRASTORNOS MENTALES Y DEL COMPORTAMIENTO DEBIDOS AL USO DEL ALCOHOL: ESTADO DE ABSTINENCIA	SUSTANCIAS	ALCOHOL SEVERO	0.57	6	227974	0
Morbilidad	Antioquia	Mujer	45 a 49	Mujer 45 a 49 Antioquia	F104 - TRASTORNOS MENTALES Y DEL COMPORTAMIENTO DEBIDOS AL USO DEL ALCOHOL: ESTADO DE ABSTINENCIA CON DELIRIO	F104	1. Trastornos mentales y del comportamiento debidos al uso de sustancias psicoactivas	1.1 TMyC debidos al uso de alcohol	TRASTORNOS MENTALES Y DEL COMPORTAMIENTO DEBIDOS AL USO DEL ALCOHOL: ESTADO DE ABSTINENCIA CON DELIRIO	SUSTANCIAS	ALCOHOL SEVERO	0.57	2	227974	0
Morbilidad	Antioquia	Mujer	45 a 49	Mujer 45 a 49 Antioquia	F105 - TRASTORNOS MENTALES Y DEL COMPORTAMIENTO DEBIDOS AL USO DEL ALCOHOL: TRASTORNO PSICOTICO	F105	1. Trastornos mentales y del comportamiento debidos al uso de sustancias psicoactivas	1.1 TMyC debidos al uso de alcohol	TRASTORNOS MENTALES Y DEL COMPORTAMIENTO DEBIDOS AL USO DEL ALCOHOL: TRASTORNO PSICOTICO	SUSTANCIAS	ALCOHOL SEVERO	0.57	1	227974	0
Morbilidad	Antioquia	Mujer	45 a 49	Mujer 45 a 49 Antioquia	F110 - TRASTORNOS MENTALES Y DEL COMPORTAMIENTO DEBIDOS AL USO DE OPIACEOS: INTOXICACION AGUDA	F110	1. Trastornos mentales y del comportamiento debidos al uso de sustancias psicoactivas	1.2 TMyC debido a opiaceos	TRASTORNOS MENTALES Y DEL COMPORTAMIENTO DEBIDOS AL USO DE OPIACEOS: INTOXICACION AGUDA	SUSTANCIAS	OPIOIDES LEVE	0.335	3	227974	0
Morbilidad	Antioquia	Mujer	45 a 49	Mujer 45 a 49 Antioquia	F112 - TRASTORNOS MENTALES Y DEL COMPORTAMIENTO DEBIDOS AL USO DE OPIACEOS: SINDROME DE DEPENDENCIA	F112	1. Trastornos mentales y del comportamiento debidos al uso de sustancias psicoactivas	1.2 TMyC debido a opiaceos	TRASTORNOS MENTALES Y DEL COMPORTAMIENTO DEBIDOS AL USO DE OPIACEOS: SINDROME DE DEPENDENCIA	SUSTANCIAS	OPIOIDES SEVERO	0.697	31	227974	0
Morbilidad	Antioquia	Mujer	45 a 49	Mujer 45 a 49 Antioquia	F113 - TRASTORNOS MENTALES Y DEL COMPORTAMIENTO DEBIDOS AL USO DE OPIACEOS: ESTADO DE ABSTINENCIA	F113	1. Trastornos mentales y del comportamiento debidos al uso de sustancias psicoactivas	1.2 TMyC debido a opiaceos	TRASTORNOS MENTALES Y DEL COMPORTAMIENTO DEBIDOS AL USO DE OPIACEOS: ESTADO DE ABSTINENCIA	SUSTANCIAS	OPIOIDES SEVERO	0.697	5	227974	0
Morbilidad	Antioquia	Mujer	45 a 49	Mujer 45 a 49 Antioquia	F115 - TRASTORNOS MENTALES Y DEL COMPORTAMIENTO DEBIDOS AL USO DE OPIACEOS: TRASTORNO PSICOTICO	F115	1. Trastornos mentales y del comportamiento debidos al uso de sustancias psicoactivas	1.2 TMyC debido a opiaceos	TRASTORNOS MENTALES Y DEL COMPORTAMIENTO DEBIDOS AL USO DE OPIACEOS: TRASTORNO PSICOTICO	SUSTANCIAS	OPIOIDES SEVERO	0.697	1	227974	0
Morbilidad	Antioquia	Mujer	45 a 49	Mujer 45 a 49 Antioquia	F120 - TRASTORNOS MENTALES Y DEL COMPORTAMIENTO DEBIDOS AL USO DE CANNABINOIDES: INTOXICACION AGUDA	F120	1. Trastornos mentales y del comportamiento debidos al uso de sustancias psicoactivas	1.3 TMyC debido a cannabinoides	TRASTORNOS MENTALES Y DEL COMPORTAMIENTO DEBIDOS AL USO DE CANNABINOIDES: INTOXICACION AGUDA	SUSTANCIAS	CANNABIS LEVE	0.039	3	227974	0
Morbilidad	Antioquia	Mujer	45 a 49	Mujer 45 a 49 Antioquia	F122 - TRASTORNOS MENTALES Y DEL COMPORTAMIENTO DEBIDOS AL USO DE CANNABINOIDES: SINDROME DE DEPENDENCIA	F122	1. Trastornos mentales y del comportamiento debidos al uso de sustancias psicoactivas	1.3 TMyC debido a cannabinoides	TRASTORNOS MENTALES Y DEL COMPORTAMIENTO DEBIDOS AL USO DE CANNABINOIDES: SINDROME DE DEPENDENCIA	SUSTANCIAS	CANNABIS SEVERO	0.266	5	227974	0
Morbilidad	Antioquia	Mujer	45 a 49	Mujer 45 a 49 Antioquia	F140 - TRASTORNOS MENTALES Y DEL COMPORTAMIENTO DEBIDOS AL USO DE COCAINA: INTOXICACION AGUDA	F140	1. Trastornos mentales y del comportamiento debidos al uso de sustancias psicoactivas	1.4 TMyC debido a Cocaína	TRASTORNOS MENTALES Y DEL COMPORTAMIENTO DEBIDOS AL USO DE COCAINA: INTOXICACION AGUDA	SUSTANCIAS	COCAINA LEVE	0.116	1	227974	0
Morbilidad	Antioquia	Mujer	45 a 49	Mujer 45 a 49 Antioquia	F141 - TRASTORNOS MENTALES Y DEL COMPORTAMIENTO DEBIDOS AL USO DE COCAINA: USO NOCIVO	F141	1. Trastornos mentales y del comportamiento debidos al uso de sustancias psicoactivas	1.4 TMyC debido a Cocaína	TRASTORNOS MENTALES Y DEL COMPORTAMIENTO DEBIDOS AL USO DE COCAINA: USO NOCIVO	SUSTANCIAS	COCAINA SEVERA	0.479	3	227974	0
Morbilidad	Antioquia	Mujer	45 a 49	Mujer 45 a 49 Antioquia	F142 - TRASTORNOS MENTALES Y DEL COMPORTAMIENTO DEBIDOS AL USO DE COCAINA: SINDROME DE DEPENDENCIA	F142	1. Trastornos mentales y del comportamiento debidos al uso de sustancias psicoactivas	1.4 TMyC debido a Cocaína	TRASTORNOS MENTALES Y DEL COMPORTAMIENTO DEBIDOS AL USO DE COCAINA: SINDROME DE DEPENDENCIA	SUSTANCIAS	COCAINA SEVERA	0.479	11	227974	0
Morbilidad	Antioquia	Mujer	45 a 49	Mujer 45 a 49 Antioquia	F200 - ESQUIZOFRENIA PARANOIDE	F200	2. Esquizofrenia, trastornos esquizotípicos y trastornos Delirantes	2.1 Esquizofrenia	ESQUIZOFRENIA PARANOIDE	MENTALES	2.1 Esquizofrenia	0.778	86	227974	0
Morbilidad	Antioquia	Mujer	45 a 49	Mujer 45 a 49 Antioquia	F202 - ESQUIZOFRENIA CATATONICA	F202	2. Esquizofrenia, trastornos esquizotípicos y trastornos Delirantes	2.1 Esquizofrenia	ESQUIZOFRENIA CATATONICA	MENTALES	2.1 Esquizofrenia	0.778	5	227974	0
Morbilidad	Antioquia	Mujer	45 a 49	Mujer 45 a 49 Antioquia	F203 - ESQUIZOFRENIA INDIFERENCIADA	F203	2. Esquizofrenia, trastornos esquizotípicos y trastornos Delirantes	2.1 Esquizofrenia	ESQUIZOFRENIA INDIFERENCIADA	MENTALES	2.1 Esquizofrenia	0.778	3	227974	0
Morbilidad	Antioquia	Mujer	45 a 49	Mujer 45 a 49 Antioquia	F205 - ESQUIZOFRENIA RESIDUAL	F205	2. Esquizofrenia, trastornos esquizotípicos y trastornos Delirantes	2.1 Esquizofrenia	ESQUIZOFRENIA RESIDUAL	MENTALES	2.1 Esquizofrenia	0.778	8	227974	0
Morbilidad	Antioquia	Mujer	45 a 49	Mujer 45 a 49 Antioquia	F206 - ESQUIZOFRENIA SIMPLE	F206	2. Esquizofrenia, trastornos esquizotípicos y trastornos Delirantes	2.1 Esquizofrenia	ESQUIZOFRENIA SIMPLE	MENTALES	2.1 Esquizofrenia	0.778	2	227974	0
Morbilidad	Antioquia	Mujer	45 a 49	Mujer 45 a 49 Antioquia	F21X - TRASTORNO ESQUIZOTIPICO	F21X	2. Esquizofrenia, trastornos esquizotípicos y trastornos Delirantes	2.1 Esquizofrenia	TRASTORNO ESQUIZOTIPICO	MENTALES	2.1 Esquizofrenia	0.778	1	227974	0
Morbilidad	Antioquia	Mujer	45 a 49	Mujer 45 a 49 Antioquia	F232 - TRASTORNO PSICOTICO AGUDO DE TIPO ESQUIZOFRENICO	F232	2. Esquizofrenia, trastornos esquizotípicos y trastornos Delirantes	2.1 Esquizofrenia	TRASTORNO PSICOTICO AGUDO DE TIPO ESQUIZOFRENICO	MENTALES	2.1 Esquizofrenia	0.778	6	227974	0
Morbilidad	Antioquia	Mujer	45 a 49	Mujer 45 a 49 Antioquia	F310 - TRASTORNO AFECTIVO BIPOLAR, EPISODIO HIPOMANIACO PRESENTE	F310	3. trastornos del humor (afectivos)	3.1 Bipolar	TRASTORNO AFECTIVO BIPOLAR, EPISODIO HIPOMANIACO PRESENTE	MENTALES	DESORDEN BIPOLAR MANIACO	0.492	25	227974	0
Morbilidad	Antioquia	Mujer	45 a 49	Mujer 45 a 49 Antioquia	F311 - TRASTORNO AFECTIVO BIPOLAR, EPISODIO MANIACO PRESENTE SIN SINTOMAS PSICOTICOS	F311	3. trastornos del humor (afectivos)	3.1 Bipolar	TRASTORNO AFECTIVO BIPOLAR, EPISODIO MANIACO PRESENTE SIN SINTOMAS PSICOTICOS	MENTALES	DESORDEN BIPOLAR MANIACO	0.492	23	227974	0
Morbilidad	Antioquia	Mujer	45 a 49	Mujer 45 a 49 Antioquia	F312 - TRASTORNO AFECTIVO BIPOLAR, EPISODIO MANIACO PRESENTE CON SINTOMAS PSICOTICOS	F312	3. trastornos del humor (afectivos)	3.1 Bipolar	TRASTORNO AFECTIVO BIPOLAR, EPISODIO MANIACO PRESENTE CON SINTOMAS PSICOTICOS	MENTALES	DESORDEN BIPOLAR MANIACO	0.492	74	227974	0
Morbilidad	Antioquia	Mujer	45 a 49	Mujer 45 a 49 Antioquia	F313 - TRASTORNO AFECTIVO BIPOLAR, EPISODIO DEPRESIVO PRESENTE LEVE O MODERADO	F313	3. trastornos del humor (afectivos)	3.1 Bipolar	TRASTORNO AFECTIVO BIPOLAR, EPISODIO DEPRESIVO PRESENTE LEVE O MODERADO	MENTALES	DESORDEN BIPOLAR DEPRESIVO	0.396	55	227974	0
Morbilidad	Antioquia	Mujer	45 a 49	Mujer 45 a 49 Antioquia	F314 - TRASTORNO AFECTIVO BIPOLAR, EPISODIO DEPRESIVO GRAVE PRESENTE SIN SINTOMAS PSICOTICOS	F314	3. trastornos del humor (afectivos)	3.1 Bipolar	TRASTORNO AFECTIVO BIPOLAR, EPISODIO DEPRESIVO GRAVE PRESENTE SIN SINTOMAS PSICOTICOS	MENTALES	DESORDEN BIPOLAR DEPRESIVO	0.396	29	227974	0
Morbilidad	Antioquia	Mujer	45 a 49	Mujer 45 a 49 Antioquia	F315 - TRASTORNO AFECTIVO BIPOLAR, EPISODIO DEPRESIVO GRAVE PRESENTE CON SINTOMAS PSICOTICOS	F315	3. trastornos del humor (afectivos)	3.1 Bipolar	TRASTORNO AFECTIVO BIPOLAR, EPISODIO DEPRESIVO GRAVE PRESENTE CON SINTOMAS PSICOTICOS	MENTALES	DESORDEN BIPOLAR DEPRESIVO	0.396	18	227974	0
Morbilidad	Antioquia	Mujer	45 a 49	Mujer 45 a 49 Antioquia	F316 - TRASTORNO AFECTIVO BIPOLAR, EPISODIO MIXTO PRESENTE	F316	3. trastornos del humor (afectivos)	3.1 Bipolar	TRASTORNO AFECTIVO BIPOLAR, EPISODIO MIXTO PRESENTE	MENTALES	DESORDEN BIPOLAR DEPRESIVO	0.396	49	227974	0
Morbilidad	Antioquia	Mujer	45 a 49	Mujer 45 a 49 Antioquia	F317 - TRASTORNO AFECTIVO BIPOLAR, ACTUALMENTE EN REMISION	F317	3. trastornos del humor (afectivos)	3.1 Bipolar	TRASTORNO AFECTIVO BIPOLAR, ACTUALMENTE EN REMISION	MENTALES	DESORDEN BIPOLAR DEPRESIVO	0.396	276	227974	0
Morbilidad	Antioquia	Mujer	45 a 49	Mujer 45 a 49 Antioquia	F330 - TRASTORNO DEPRESIVO RECURRENTE, EPISODIO LEVE PRESENTE	F330	3. trastornos del humor (afectivos)	3.2 Depresión	TRASTORNO DEPRESIVO RECURRENTE, EPISODIO LEVE PRESENTE	MENTALES	DEPRESIÓN MAYOR LEVE	0.145	42	227974	0
Morbilidad	Antioquia	Mujer	45 a 49	Mujer 45 a 49 Antioquia	F331 - TRASTORNO DEPRESIVO RECURRENTE, EPISODIO MODERADO PRESENTE	F331	3. trastornos del humor (afectivos)	3.2 Depresión	TRASTORNO DEPRESIVO RECURRENTE, EPISODIO MODERADO PRESENTE	MENTALES	DEPRESIÓN MAYOR MODERADO	0.396	219	227974	0
Morbilidad	Antioquia	Mujer	45 a 49	Mujer 45 a 49 Antioquia	F332 - TRASTORNO DEPRESIVO RECURRENTE, EPISODIO DEPRESIVO GRAVE PRESENTE SIN SINTOMAS PSICOTICOS	F332	3. trastornos del humor (afectivos)	3.2 Depresión	TRASTORNO DEPRESIVO RECURRENTE, EPISODIO DEPRESIVO GRAVE PRESENTE SIN SINTOMAS PSICOTICOS	MENTALES	DEPRESIÓN MAYOR SEVERO	0.658	56	227974	0
Morbilidad	Antioquia	Mujer	45 a 49	Mujer 45 a 49 Antioquia	F333 - TRASTORNO DEPRESIVO RECURRENTE, EPISODIO DEPRESIVO GRAVE PRESENTE, CON SINTOMAS PSICOTICOS	F333	3. trastornos del humor (afectivos)	3.2 Depresión	TRASTORNO DEPRESIVO RECURRENTE, EPISODIO DEPRESIVO GRAVE PRESENTE, CON SINTOMAS PSICOTICOS	MENTALES	DEPRESIÓN MAYOR SEVERO	0.658	8	227974	0
Morbilidad	Antioquia	Mujer	45 a 49	Mujer 45 a 49 Antioquia	F334 - TRASTORNO DEPRESIVO RECURRENTE ACTUALMENTE EN REMISION	F334	3. trastornos del humor (afectivos)	3.2 Depresión	TRASTORNO DEPRESIVO RECURRENTE ACTUALMENTE EN REMISION	MENTALES	DEPRESIÓN MAYOR SEVERO	0.658	45	227974	0
Morbilidad	Antioquia	Mujer	45 a 49	Mujer 45 a 49 Antioquia	F341 - DISTIMIA	F341	3. trastornos del humor (afectivos)	3.3 Distimia	DISTIMIA	MENTALES	DISTIMIA	0.145	28	227974	0
Morbilidad	Antioquia	Mujer	45 a 49	Mujer 45 a 49 Antioquia	F410 - TRASTORNO DE PANICO [ANSIEDAD PAROXISTICA EPISODICA]	F410	4. Trastornos neuróticos, trastornos relacionados con el estrés y trastornos somatomorfos	4.1 Ansiedad	TRASTORNO DE PANICO [ANSIEDAD PAROXISTICA EPISODICA]	MENTALES	ANSIEDAD LEVE	0.03	147	227974	0
Morbilidad	Antioquia	Mujer	45 a 49	Mujer 45 a 49 Antioquia	F411 - TRASTORNO DE ANSIEDAD GENERALIZADA	F411	4. Trastornos neuróticos, trastornos relacionados con el estrés y trastornos somatomorfos	4.1 Ansiedad	TRASTORNO DE ANSIEDAD GENERALIZADA	MENTALES	ANSIEDAD MODERADA	0.133	755	227974	0
Morbilidad	Antioquia	Mujer	45 a 49	Mujer 45 a 49 Antioquia	F412 - TRASTORNO MIXTO DE ANSIEDAD Y DEPRESION	F412	4. Trastornos neuróticos, trastornos relacionados con el estrés y trastornos somatomorfos	4.1 Ansiedad	TRASTORNO MIXTO DE ANSIEDAD Y DEPRESION	MENTALES	ANSIEDAD SEVERA	0.523	1626	227974	0
Morbilidad	Antioquia	Mujer	45 a 49	Mujer 45 a 49 Antioquia	F413 - OTROS TRASTORNOS DE ANSIEDAD MIXTOS	F413	4. Trastornos neuróticos, trastornos relacionados con el estrés y trastornos somatomorfos	4.1 Ansiedad	OTROS TRASTORNOS DE ANSIEDAD MIXTOS	MENTALES	ANSIEDAD SEVERA	0.523	98	227974	0
Morbilidad	Antioquia	Mujer	45 a 49	Mujer 45 a 49 Antioquia	F500 - ANOREXIA NERVIOSA	F500	5. Síndromes del comportamiento asociados con alteraciones fisiológicas y factores físicos	5.2 Anorexia	ANOREXIA NERVIOSA	MENTALES	ALIMENTICIOS ANOREXIA NERVIOSA	0.224	1	227974	0
Morbilidad	Antioquia	Mujer	45 a 49	Mujer 45 a 49 Antioquia	F501 - ANOREXIA NERVIOSA ATIPICA	F501	5. Síndromes del comportamiento asociados con alteraciones fisiológicas y factores físicos	5.2 Anorexia	ANOREXIA NERVIOSA ATIPICA	MENTALES	ALIMENTICIOS ANOREXIA NERVIOSA	0.224	1	227974	0
Morbilidad	Antioquia	Mujer	45 a 49	Mujer 45 a 49 Antioquia	F600 - TRASTORNO PARANOIDE DE LA PERSONALIDAD	F600	6. Trastornos de la personalidad y del comportamiento en adultos	6.1 Conducta	TRASTORNO PARANOIDE DE LA PERSONALIDAD	MENTALES	6.1 Conducta	0.241	1	227974	0
Morbilidad	Antioquia	Mujer	45 a 49	Mujer 45 a 49 Antioquia	F603 - TRASTORNO DE LA PERSONALIDAD EMOCIONALMENTE INESTABLE	F603	6. Trastornos de la personalidad y del comportamiento en adultos	6.1 Conducta	TRASTORNO DE LA PERSONALIDAD EMOCIONALMENTE INESTABLE	MENTALES	6.1 Conducta	0.241	33	227974	0
Morbilidad	Antioquia	Mujer	45 a 49	Mujer 45 a 49 Antioquia	F604 - TRASTORNO HISTRIONICO DE LA PERSONALIDAD	F604	6. Trastornos de la personalidad y del comportamiento en adultos	6.1 Conducta	TRASTORNO HISTRIONICO DE LA PERSONALIDAD	MENTALES	6.1 Conducta	0.241	1	227974	0
Morbilidad	Antioquia	Mujer	45 a 49	Mujer 45 a 49 Antioquia	F605 - TRASTORNO ANANCASTICO DE LA PERSONALIDAD	F605	6. Trastornos de la personalidad y del comportamiento en adultos	6.1 Conducta	TRASTORNO ANANCASTICO DE LA PERSONALIDAD	MENTALES	6.1 Conducta	0.241	1	227974	0
Morbilidad	Antioquia	Mujer	45 a 49	Mujer 45 a 49 Antioquia	F606 - TRASTORNO DE LA PERSONALIDAD ANSIOSA (EVASIVA, ELUSIVA)	F606	6. Trastornos de la personalidad y del comportamiento en adultos	6.1 Conducta	TRASTORNO DE LA PERSONALIDAD ANSIOSA (EVASIVA, ELUSIVA)	MENTALES	6.1 Conducta	0.241	1	227974	0
Morbilidad	Antioquia	Mujer	45 a 49	Mujer 45 a 49 Antioquia	F607 - TRASTORNO DE LA PERSONALIDAD DEPENDIENTE	F607	6. Trastornos de la personalidad y del comportamiento en adultos	6.1 Conducta	TRASTORNO DE LA PERSONALIDAD DEPENDIENTE	MENTALES	6.1 Conducta	0.241	7	227974	0
Morbilidad	Antioquia	Mujer	45 a 49	Mujer 45 a 49 Antioquia	F61X - TRASTORNOS MIXTOS Y OTROS TRASTORNOS DE LA PERSONALIDAD	F61X	6. Trastornos de la personalidad y del comportamiento en adultos	6.1 Conducta	TRASTORNOS MIXTOS Y OTROS TRASTORNOS DE LA PERSONALIDAD	MENTALES	6.1 Conducta	0.241	2	227974	0
Morbilidad	Antioquia	Mujer	45 a 49	Mujer 45 a 49 Antioquia	F630 - JUEGO PATOLOGICO	F630	6. Trastornos de la personalidad y del comportamiento en adultos	6.1 Conducta	JUEGO PATOLOGICO	MENTALES	6.1 Conducta	0.241	2	227974	0
Morbilidad	Antioquia	Mujer	45 a 49	Mujer 45 a 49 Antioquia	F700 - RETRASO MENTAL LEVE: DETERIORO DEL COMPORTAMIENTO NULO O MINIMO	F700	7. Retraso mental	7.1 Retraso mental	RETRASO MENTAL LEVE: DETERIORO DEL COMPORTAMIENTO NULO O MINIMO	MENTALES	RETRASO MENTAL LEVE	0.043	11	227974	0
Morbilidad	Antioquia	Mujer	45 a 49	Mujer 45 a 49 Antioquia	F701 - RETRASO MENTAL LEVE: DETERIORO DEL COMPORTAMIENTO SIGNIFICATIVO, QUE REQUIERE ATENCION O TRATAMIENTO	F701	7. Retraso mental	7.1 Retraso mental	RETRASO MENTAL LEVE: DETERIORO DEL COMPORTAMIENTO SIGNIFICATIVO, QUE REQUIERE ATENCION O TRATAMIENTO	MENTALES	RETRASO MENTAL LEVE	0.043	9	227974	0
Morbilidad	Antioquia	Mujer	45 a 49	Mujer 45 a 49 Antioquia	F708 - RETRASO MENTAL LEVE: OTROS DETERIOROS DEL COMPORTAMIENTO	F708	7. Retraso mental	7.1 Retraso mental	RETRASO MENTAL LEVE: OTROS DETERIOROS DEL COMPORTAMIENTO	MENTALES	RETRASO MENTAL LEVE	0.043	5	227974	0
Morbilidad	Antioquia	Mujer	45 a 49	Mujer 45 a 49 Antioquia	F709 - RETRASO MENTAL LEVE: DETERIORO DEL COMPORTAMIENTO DE GRADO NO ESPECIFICADO	F709	7. Retraso mental	7.1 Retraso mental	RETRASO MENTAL LEVE: DETERIORO DEL COMPORTAMIENTO DE GRADO NO ESPECIFICADO	MENTALES	RETRASO MENTAL LEVE	0.043	4	227974	0
Morbilidad	Antioquia	Mujer	45 a 49	Mujer 45 a 49 Antioquia	F710 - RETRASO MENTAL MODERADO: DETERIORO DEL COMPORTAMIENTO NULO O MINIMO	F710	7. Retraso mental	7.1 Retraso mental	RETRASO MENTAL MODERADO: DETERIORO DEL COMPORTAMIENTO NULO O MINIMO	MENTALES	RETRASO MENTAL MODERADO	0.1	22	227974	0
Morbilidad	Antioquia	Mujer	45 a 49	Mujer 45 a 49 Antioquia	F711 - RETRASO MENTAL MODERADO: DETERIORO DEL COMPORTAMIENTO SIGNIFICATIVO, QUE REQUIERE ATENCION O TRATAMIENTO	F711	7. Retraso mental	7.1 Retraso mental	RETRASO MENTAL MODERADO: DETERIORO DEL COMPORTAMIENTO SIGNIFICATIVO, QUE REQUIERE ATENCION O TRATAMIENTO	MENTALES	RETRASO MENTAL MODERADO	0.1	30	227974	0
Morbilidad	Antioquia	Mujer	45 a 49	Mujer 45 a 49 Antioquia	F720 - RETRASO MENTAL GRAVE: DETERIORO DEL COMPORTAMIENTO NULO O MINIMO	F720	7. Retraso mental	7.1 Retraso mental	RETRASO MENTAL GRAVE: DETERIORO DEL COMPORTAMIENTO NULO O MINIMO	MENTALES	RETRASO MENTAL GRAVE	0.16	7	227974	0
Morbilidad	Antioquia	Mujer	45 a 49	Mujer 45 a 49 Antioquia	F721 - RETRASO MENTAL GRAVE: DETERIORO DEL COMPORTAMIENTO SIGNIFICATIVO, QUE REQUIERE ATENCION O TRATAMIENTO	F721	7. Retraso mental	7.1 Retraso mental	RETRASO MENTAL GRAVE: DETERIORO DEL COMPORTAMIENTO SIGNIFICATIVO, QUE REQUIERE ATENCION O TRATAMIENTO	MENTALES	RETRASO MENTAL GRAVE	0.16	18	227974	0
Morbilidad	Antioquia	Mujer	45 a 49	Mujer 45 a 49 Antioquia	F731 - RETRASO MENTAL PROFUNDO: DETERIORO DEL COMPORTAMIENTO SIGNIFICATIVO, QUE REQUIERE ATENCION O TRATAMIENTO	F731	7. Retraso mental	7.1 Retraso mental	RETRASO MENTAL PROFUNDO: DETERIORO DEL COMPORTAMIENTO SIGNIFICATIVO, QUE REQUIERE ATENCION O TRATAMIENTO	MENTALES	RETRASO MENTAL PROFUNDO	0.2	2	227974	0
Morbilidad	Antioquia	Mujer	45 a 49	Mujer 45 a 49 Antioquia	F790 - RETRASO MENTAL, NO ESPECIFICADO: DETERIORO DEL COMPORTAMIENTO NULO O MINIMO	F790	7. Retraso mental	7.1 Retraso mental	RETRASO MENTAL, NO ESPECIFICADO: DETERIORO DEL COMPORTAMIENTO NULO O MINIMO	MENTALES	RETRASO MENTAL LEVE	0.043	5	227974	0
Morbilidad	Antioquia	Mujer	45 a 49	Mujer 45 a 49 Antioquia	F791 - RETRASO MENTAL, NO ESPECIFICADO: DETERIORO DEL COMPORTAMIENTO SIGNIFICATIVO, QUE REQUIERE ATENCION O TRATAMIENTO	F791	7. Retraso mental	7.1 Retraso mental	RETRASO MENTAL, NO ESPECIFICADO: DETERIORO DEL COMPORTAMIENTO SIGNIFICATIVO, QUE REQUIERE ATENCION O TRATAMIENTO	MENTALES	RETRASO MENTAL MODERADO	0.1	7	227974	0
Morbilidad	Antioquia	Mujer	45 a 49	Mujer 45 a 49 Antioquia	F841 - AUTISMO ATIPICO	F841	8. Trastornos del desarrollo psicológico	8.1 Autismo	AUTISMO ATIPICO	MENTALES	AUTISMO CON DISCAPACIDAD MODERADA	0.216	1	227974	0
Morbilidad	Cesar	Hombre	0 a 4	Hombre 0 a 4 Cesar	F940 - MUTISMO ELECTIVO	F940	9. Trastornos emocionales y del comportamiento que aparecen habitualmente en la niñez y en la adolescencia	9.2 Conducta	MUTISMO ELECTIVO	MENTALES	9.2 Conducta	0.241	1	63337	0
Morbilidad	Cesar	Hombre	5 a 9	Hombre 5 a 9 Cesar	F940 - MUTISMO ELECTIVO	F940	9. Trastornos emocionales y del comportamiento que aparecen habitualmente en la niñez y en la adolescencia	9.2 Conducta	MUTISMO ELECTIVO	MENTALES	9.2 Conducta	0.241	1	65712	0
Morbilidad	Córdoba	Mujer	0 a 4	Mujer 0 a 4 Córdoba	F940 - MUTISMO ELECTIVO	F940	9. Trastornos emocionales y del comportamiento que aparecen habitualmente en la niñez y en la adolescencia	9.2 Conducta	MUTISMO ELECTIVO	MENTALES	9.2 Conducta	0.241	1	76702	0
Morbilidad	Antioquia	Mujer	50 a 54	Mujer 50 a 54 Antioquia	F100 - TRASTORNOS MENTALES Y DEL COMPORTAMIENTO DEBIDOS AL USO DEL ALCOHOL: INTOXICACION AGUDA	F100	1. Trastornos mentales y del comportamiento debidos al uso de sustancias psicoactivas	1.1 TMyC debidos al uso de alcohol	TRASTORNOS MENTALES Y DEL COMPORTAMIENTO DEBIDOS AL USO DEL ALCOHOL: INTOXICACION AGUDA	SUSTANCIAS	ALCOHOL LEVE	0.235	1	212564	0
Morbilidad	Antioquia	Mujer	50 a 54	Mujer 50 a 54 Antioquia	F101 - TRASTORNOS MENTALES Y DEL COMPORTAMIENTO DEBIDOS AL USO DEL ALCOHOL: USO NOCIVO	F101	1. Trastornos mentales y del comportamiento debidos al uso de sustancias psicoactivas	1.1 TMyC debidos al uso de alcohol	TRASTORNOS MENTALES Y DEL COMPORTAMIENTO DEBIDOS AL USO DEL ALCOHOL: USO NOCIVO	SUSTANCIAS	ALCOHOL MODERADO	0.373	4	212564	0
Morbilidad	Antioquia	Mujer	50 a 54	Mujer 50 a 54 Antioquia	F102 - TRASTORNOS MENTALES Y DEL COMPORTAMIENTO DEBIDOS AL USO DEL ALCOHOL: SINDROME DE DEPENDENCIA	F102	1. Trastornos mentales y del comportamiento debidos al uso de sustancias psicoactivas	1.1 TMyC debidos al uso de alcohol	TRASTORNOS MENTALES Y DEL COMPORTAMIENTO DEBIDOS AL USO DEL ALCOHOL: SINDROME DE DEPENDENCIA	SUSTANCIAS	ALCOHOL MODERADO	0.373	41	212564	0
Morbilidad	Antioquia	Mujer	50 a 54	Mujer 50 a 54 Antioquia	F103 - TRASTORNOS MENTALES Y DEL COMPORTAMIENTO DEBIDOS AL USO DEL ALCOHOL: ESTADO DE ABSTINENCIA	F103	1. Trastornos mentales y del comportamiento debidos al uso de sustancias psicoactivas	1.1 TMyC debidos al uso de alcohol	TRASTORNOS MENTALES Y DEL COMPORTAMIENTO DEBIDOS AL USO DEL ALCOHOL: ESTADO DE ABSTINENCIA	SUSTANCIAS	ALCOHOL SEVERO	0.57	4	212564	0
Morbilidad	Antioquia	Mujer	50 a 54	Mujer 50 a 54 Antioquia	F104 - TRASTORNOS MENTALES Y DEL COMPORTAMIENTO DEBIDOS AL USO DEL ALCOHOL: ESTADO DE ABSTINENCIA CON DELIRIO	F104	1. Trastornos mentales y del comportamiento debidos al uso de sustancias psicoactivas	1.1 TMyC debidos al uso de alcohol	TRASTORNOS MENTALES Y DEL COMPORTAMIENTO DEBIDOS AL USO DEL ALCOHOL: ESTADO DE ABSTINENCIA CON DELIRIO	SUSTANCIAS	ALCOHOL SEVERO	0.57	1	212564	0
Morbilidad	Antioquia	Mujer	50 a 54	Mujer 50 a 54 Antioquia	F107 - TRASTORNOS MENTALES Y DEL COMPORTAMIENTO DEBIDOS AL USO DEL ALCOHOL: TRASTORNO PSICOTICO RESIDUAL Y DE COMIENZO TARDIO	F107	1. Trastornos mentales y del comportamiento debidos al uso de sustancias psicoactivas	1.1 TMyC debidos al uso de alcohol	TRASTORNOS MENTALES Y DEL COMPORTAMIENTO DEBIDOS AL USO DEL ALCOHOL: TRASTORNO PSICOTICO RESIDUAL Y DE COMIENZO TARDIO	SUSTANCIAS	ALCOHOL SEVERO	0.57	1	212564	0
Morbilidad	Antioquia	Mujer	50 a 54	Mujer 50 a 54 Antioquia	F110 - TRASTORNOS MENTALES Y DEL COMPORTAMIENTO DEBIDOS AL USO DE OPIACEOS: INTOXICACION AGUDA	F110	1. Trastornos mentales y del comportamiento debidos al uso de sustancias psicoactivas	1.2 TMyC debido a opiaceos	TRASTORNOS MENTALES Y DEL COMPORTAMIENTO DEBIDOS AL USO DE OPIACEOS: INTOXICACION AGUDA	SUSTANCIAS	OPIOIDES LEVE	0.335	3	212564	0
Morbilidad	Antioquia	Mujer	50 a 54	Mujer 50 a 54 Antioquia	F112 - TRASTORNOS MENTALES Y DEL COMPORTAMIENTO DEBIDOS AL USO DE OPIACEOS: SINDROME DE DEPENDENCIA	F112	1. Trastornos mentales y del comportamiento debidos al uso de sustancias psicoactivas	1.2 TMyC debido a opiaceos	TRASTORNOS MENTALES Y DEL COMPORTAMIENTO DEBIDOS AL USO DE OPIACEOS: SINDROME DE DEPENDENCIA	SUSTANCIAS	OPIOIDES SEVERO	0.697	21	212564	0
Morbilidad	Antioquia	Mujer	50 a 54	Mujer 50 a 54 Antioquia	F113 - TRASTORNOS MENTALES Y DEL COMPORTAMIENTO DEBIDOS AL USO DE OPIACEOS: ESTADO DE ABSTINENCIA	F113	1. Trastornos mentales y del comportamiento debidos al uso de sustancias psicoactivas	1.2 TMyC debido a opiaceos	TRASTORNOS MENTALES Y DEL COMPORTAMIENTO DEBIDOS AL USO DE OPIACEOS: ESTADO DE ABSTINENCIA	SUSTANCIAS	OPIOIDES SEVERO	0.697	1	212564	0
Morbilidad	Antioquia	Mujer	50 a 54	Mujer 50 a 54 Antioquia	F114 - TRASTORNOS MENTALES Y DEL COMPORTAMIENTO DEBIDOS AL USO DE OPIACEOS: ESTADO DE ABSTINENCIA CON DELIRIO	F114	1. Trastornos mentales y del comportamiento debidos al uso de sustancias psicoactivas	1.2 TMyC debido a opiaceos	TRASTORNOS MENTALES Y DEL COMPORTAMIENTO DEBIDOS AL USO DE OPIACEOS: ESTADO DE ABSTINENCIA CON DELIRIO	SUSTANCIAS	OPIOIDES SEVERO	0.697	1	212564	0
Morbilidad	Antioquia	Mujer	50 a 54	Mujer 50 a 54 Antioquia	F120 - TRASTORNOS MENTALES Y DEL COMPORTAMIENTO DEBIDOS AL USO DE CANNABINOIDES: INTOXICACION AGUDA	F120	1. Trastornos mentales y del comportamiento debidos al uso de sustancias psicoactivas	1.3 TMyC debido a cannabinoides	TRASTORNOS MENTALES Y DEL COMPORTAMIENTO DEBIDOS AL USO DE CANNABINOIDES: INTOXICACION AGUDA	SUSTANCIAS	CANNABIS LEVE	0.039	1	212564	0
Morbilidad	Antioquia	Mujer	50 a 54	Mujer 50 a 54 Antioquia	F121 - TRASTORNOS MENTALES Y DEL COMPORTAMIENTO DEBIDOS AL USO DE CANNABINOIDES: USO NOCIVO	F121	1. Trastornos mentales y del comportamiento debidos al uso de sustancias psicoactivas	1.3 TMyC debido a cannabinoides	TRASTORNOS MENTALES Y DEL COMPORTAMIENTO DEBIDOS AL USO DE CANNABINOIDES: USO NOCIVO	SUSTANCIAS	CANNABIS SEVERO	0.266	1	212564	0
Morbilidad	Antioquia	Mujer	50 a 54	Mujer 50 a 54 Antioquia	F122 - TRASTORNOS MENTALES Y DEL COMPORTAMIENTO DEBIDOS AL USO DE CANNABINOIDES: SINDROME DE DEPENDENCIA	F122	1. Trastornos mentales y del comportamiento debidos al uso de sustancias psicoactivas	1.3 TMyC debido a cannabinoides	TRASTORNOS MENTALES Y DEL COMPORTAMIENTO DEBIDOS AL USO DE CANNABINOIDES: SINDROME DE DEPENDENCIA	SUSTANCIAS	CANNABIS SEVERO	0.266	7	212564	0
Morbilidad	Antioquia	Mujer	50 a 54	Mujer 50 a 54 Antioquia	F141 - TRASTORNOS MENTALES Y DEL COMPORTAMIENTO DEBIDOS AL USO DE COCAINA: USO NOCIVO	F141	1. Trastornos mentales y del comportamiento debidos al uso de sustancias psicoactivas	1.4 TMyC debido a Cocaína	TRASTORNOS MENTALES Y DEL COMPORTAMIENTO DEBIDOS AL USO DE COCAINA: USO NOCIVO	SUSTANCIAS	COCAINA SEVERA	0.479	4	212564	0
Morbilidad	Antioquia	Mujer	50 a 54	Mujer 50 a 54 Antioquia	F142 - TRASTORNOS MENTALES Y DEL COMPORTAMIENTO DEBIDOS AL USO DE COCAINA: SINDROME DE DEPENDENCIA	F142	1. Trastornos mentales y del comportamiento debidos al uso de sustancias psicoactivas	1.4 TMyC debido a Cocaína	TRASTORNOS MENTALES Y DEL COMPORTAMIENTO DEBIDOS AL USO DE COCAINA: SINDROME DE DEPENDENCIA	SUSTANCIAS	COCAINA SEVERA	0.479	10	212564	0
Morbilidad	Antioquia	Mujer	50 a 54	Mujer 50 a 54 Antioquia	F145 - TRASTORNOS MENTALES Y DEL COMPORTAMIENTO DEBIDOS AL USO DE COCAINA: TRASTORNO PSICOTICO	F145	1. Trastornos mentales y del comportamiento debidos al uso de sustancias psicoactivas	1.4 TMyC debido a Cocaína	TRASTORNOS MENTALES Y DEL COMPORTAMIENTO DEBIDOS AL USO DE COCAINA: TRASTORNO PSICOTICO	SUSTANCIAS	COCAINA SEVERA	0.479	1	212564	0
Morbilidad	Antioquia	Mujer	50 a 54	Mujer 50 a 54 Antioquia	F200 - ESQUIZOFRENIA PARANOIDE	F200	2. Esquizofrenia, trastornos esquizotípicos y trastornos Delirantes	2.1 Esquizofrenia	ESQUIZOFRENIA PARANOIDE	MENTALES	2.1 Esquizofrenia	0.778	109	212564	0
Morbilidad	Antioquia	Mujer	50 a 54	Mujer 50 a 54 Antioquia	F201 - ESQUIZOFRENIA HEBEFRENICA	F201	2. Esquizofrenia, trastornos esquizotípicos y trastornos Delirantes	2.1 Esquizofrenia	ESQUIZOFRENIA HEBEFRENICA	MENTALES	2.1 Esquizofrenia	0.778	1	212564	0
Morbilidad	Antioquia	Mujer	50 a 54	Mujer 50 a 54 Antioquia	F202 - ESQUIZOFRENIA CATATONICA	F202	2. Esquizofrenia, trastornos esquizotípicos y trastornos Delirantes	2.1 Esquizofrenia	ESQUIZOFRENIA CATATONICA	MENTALES	2.1 Esquizofrenia	0.778	1	212564	0
Morbilidad	Antioquia	Mujer	50 a 54	Mujer 50 a 54 Antioquia	F203 - ESQUIZOFRENIA INDIFERENCIADA	F203	2. Esquizofrenia, trastornos esquizotípicos y trastornos Delirantes	2.1 Esquizofrenia	ESQUIZOFRENIA INDIFERENCIADA	MENTALES	2.1 Esquizofrenia	0.778	3	212564	0
Morbilidad	Antioquia	Mujer	50 a 54	Mujer 50 a 54 Antioquia	F204 - DEPRESION POSTESQUIZOFRENICA	F204	2. Esquizofrenia, trastornos esquizotípicos y trastornos Delirantes	2.1 Esquizofrenia	DEPRESION POSTESQUIZOFRENICA	MENTALES	2.1 Esquizofrenia	0.778	3	212564	0
Morbilidad	Antioquia	Mujer	50 a 54	Mujer 50 a 54 Antioquia	F205 - ESQUIZOFRENIA RESIDUAL	F205	2. Esquizofrenia, trastornos esquizotípicos y trastornos Delirantes	2.1 Esquizofrenia	ESQUIZOFRENIA RESIDUAL	MENTALES	2.1 Esquizofrenia	0.778	4	212564	0
Morbilidad	Antioquia	Mujer	50 a 54	Mujer 50 a 54 Antioquia	F206 - ESQUIZOFRENIA SIMPLE	F206	2. Esquizofrenia, trastornos esquizotípicos y trastornos Delirantes	2.1 Esquizofrenia	ESQUIZOFRENIA SIMPLE	MENTALES	2.1 Esquizofrenia	0.778	5	212564	0
Morbilidad	Antioquia	Mujer	50 a 54	Mujer 50 a 54 Antioquia	F21X - TRASTORNO ESQUIZOTIPICO	F21X	2. Esquizofrenia, trastornos esquizotípicos y trastornos Delirantes	2.1 Esquizofrenia	TRASTORNO ESQUIZOTIPICO	MENTALES	2.1 Esquizofrenia	0.778	2	212564	0
Morbilidad	Antioquia	Mujer	50 a 54	Mujer 50 a 54 Antioquia	F232 - TRASTORNO PSICOTICO AGUDO DE TIPO ESQUIZOFRENICO	F232	2. Esquizofrenia, trastornos esquizotípicos y trastornos Delirantes	2.1 Esquizofrenia	TRASTORNO PSICOTICO AGUDO DE TIPO ESQUIZOFRENICO	MENTALES	2.1 Esquizofrenia	0.778	5	212564	0
Morbilidad	Antioquia	Mujer	50 a 54	Mujer 50 a 54 Antioquia	F310 - TRASTORNO AFECTIVO BIPOLAR, EPISODIO HIPOMANIACO PRESENTE	F310	3. trastornos del humor (afectivos)	3.1 Bipolar	TRASTORNO AFECTIVO BIPOLAR, EPISODIO HIPOMANIACO PRESENTE	MENTALES	DESORDEN BIPOLAR MANIACO	0.492	36	212564	0
Morbilidad	Antioquia	Mujer	50 a 54	Mujer 50 a 54 Antioquia	F311 - TRASTORNO AFECTIVO BIPOLAR, EPISODIO MANIACO PRESENTE SIN SINTOMAS PSICOTICOS	F311	3. trastornos del humor (afectivos)	3.1 Bipolar	TRASTORNO AFECTIVO BIPOLAR, EPISODIO MANIACO PRESENTE SIN SINTOMAS PSICOTICOS	MENTALES	DESORDEN BIPOLAR MANIACO	0.492	20	212564	0
Morbilidad	Antioquia	Mujer	50 a 54	Mujer 50 a 54 Antioquia	F312 - TRASTORNO AFECTIVO BIPOLAR, EPISODIO MANIACO PRESENTE CON SINTOMAS PSICOTICOS	F312	3. trastornos del humor (afectivos)	3.1 Bipolar	TRASTORNO AFECTIVO BIPOLAR, EPISODIO MANIACO PRESENTE CON SINTOMAS PSICOTICOS	MENTALES	DESORDEN BIPOLAR MANIACO	0.492	74	212564	0
Morbilidad	Antioquia	Mujer	50 a 54	Mujer 50 a 54 Antioquia	F313 - TRASTORNO AFECTIVO BIPOLAR, EPISODIO DEPRESIVO PRESENTE LEVE O MODERADO	F313	3. trastornos del humor (afectivos)	3.1 Bipolar	TRASTORNO AFECTIVO BIPOLAR, EPISODIO DEPRESIVO PRESENTE LEVE O MODERADO	MENTALES	DESORDEN BIPOLAR DEPRESIVO	0.396	78	212564	0
Morbilidad	Antioquia	Mujer	50 a 54	Mujer 50 a 54 Antioquia	F314 - TRASTORNO AFECTIVO BIPOLAR, EPISODIO DEPRESIVO GRAVE PRESENTE SIN SINTOMAS PSICOTICOS	F314	3. trastornos del humor (afectivos)	3.1 Bipolar	TRASTORNO AFECTIVO BIPOLAR, EPISODIO DEPRESIVO GRAVE PRESENTE SIN SINTOMAS PSICOTICOS	MENTALES	DESORDEN BIPOLAR DEPRESIVO	0.396	18	212564	0
Morbilidad	Antioquia	Mujer	50 a 54	Mujer 50 a 54 Antioquia	F315 - TRASTORNO AFECTIVO BIPOLAR, EPISODIO DEPRESIVO GRAVE PRESENTE CON SINTOMAS PSICOTICOS	F315	3. trastornos del humor (afectivos)	3.1 Bipolar	TRASTORNO AFECTIVO BIPOLAR, EPISODIO DEPRESIVO GRAVE PRESENTE CON SINTOMAS PSICOTICOS	MENTALES	DESORDEN BIPOLAR DEPRESIVO	0.396	14	212564	0
Morbilidad	Antioquia	Mujer	50 a 54	Mujer 50 a 54 Antioquia	F316 - TRASTORNO AFECTIVO BIPOLAR, EPISODIO MIXTO PRESENTE	F316	3. trastornos del humor (afectivos)	3.1 Bipolar	TRASTORNO AFECTIVO BIPOLAR, EPISODIO MIXTO PRESENTE	MENTALES	DESORDEN BIPOLAR DEPRESIVO	0.396	74	212564	0
Morbilidad	Antioquia	Mujer	50 a 54	Mujer 50 a 54 Antioquia	F317 - TRASTORNO AFECTIVO BIPOLAR, ACTUALMENTE EN REMISION	F317	3. trastornos del humor (afectivos)	3.1 Bipolar	TRASTORNO AFECTIVO BIPOLAR, ACTUALMENTE EN REMISION	MENTALES	DESORDEN BIPOLAR DEPRESIVO	0.396	373	212564	0
Morbilidad	Antioquia	Mujer	50 a 54	Mujer 50 a 54 Antioquia	F330 - TRASTORNO DEPRESIVO RECURRENTE, EPISODIO LEVE PRESENTE	F330	3. trastornos del humor (afectivos)	3.2 Depresión	TRASTORNO DEPRESIVO RECURRENTE, EPISODIO LEVE PRESENTE	MENTALES	DEPRESIÓN MAYOR LEVE	0.145	59	212564	0
Morbilidad	Antioquia	Mujer	50 a 54	Mujer 50 a 54 Antioquia	F331 - TRASTORNO DEPRESIVO RECURRENTE, EPISODIO MODERADO PRESENTE	F331	3. trastornos del humor (afectivos)	3.2 Depresión	TRASTORNO DEPRESIVO RECURRENTE, EPISODIO MODERADO PRESENTE	MENTALES	DEPRESIÓN MAYOR MODERADO	0.396	256	212564	0
Morbilidad	Antioquia	Mujer	50 a 54	Mujer 50 a 54 Antioquia	F332 - TRASTORNO DEPRESIVO RECURRENTE, EPISODIO DEPRESIVO GRAVE PRESENTE SIN SINTOMAS PSICOTICOS	F332	3. trastornos del humor (afectivos)	3.2 Depresión	TRASTORNO DEPRESIVO RECURRENTE, EPISODIO DEPRESIVO GRAVE PRESENTE SIN SINTOMAS PSICOTICOS	MENTALES	DEPRESIÓN MAYOR SEVERO	0.658	66	212564	0
Morbilidad	Antioquia	Mujer	50 a 54	Mujer 50 a 54 Antioquia	F333 - TRASTORNO DEPRESIVO RECURRENTE, EPISODIO DEPRESIVO GRAVE PRESENTE, CON SINTOMAS PSICOTICOS	F333	3. trastornos del humor (afectivos)	3.2 Depresión	TRASTORNO DEPRESIVO RECURRENTE, EPISODIO DEPRESIVO GRAVE PRESENTE, CON SINTOMAS PSICOTICOS	MENTALES	DEPRESIÓN MAYOR SEVERO	0.658	13	212564	0
Morbilidad	Antioquia	Mujer	50 a 54	Mujer 50 a 54 Antioquia	F334 - TRASTORNO DEPRESIVO RECURRENTE ACTUALMENTE EN REMISION	F334	3. trastornos del humor (afectivos)	3.2 Depresión	TRASTORNO DEPRESIVO RECURRENTE ACTUALMENTE EN REMISION	MENTALES	DEPRESIÓN MAYOR SEVERO	0.658	73	212564	0
Morbilidad	Antioquia	Mujer	50 a 54	Mujer 50 a 54 Antioquia	F341 - DISTIMIA	F341	3. trastornos del humor (afectivos)	3.3 Distimia	DISTIMIA	MENTALES	DISTIMIA	0.145	43	212564	0
Morbilidad	Antioquia	Mujer	50 a 54	Mujer 50 a 54 Antioquia	F410 - TRASTORNO DE PANICO [ANSIEDAD PAROXISTICA EPISODICA]	F410	4. Trastornos neuróticos, trastornos relacionados con el estrés y trastornos somatomorfos	4.1 Ansiedad	TRASTORNO DE PANICO [ANSIEDAD PAROXISTICA EPISODICA]	MENTALES	ANSIEDAD LEVE	0.03	134	212564	0
Morbilidad	Antioquia	Mujer	50 a 54	Mujer 50 a 54 Antioquia	F411 - TRASTORNO DE ANSIEDAD GENERALIZADA	F411	4. Trastornos neuróticos, trastornos relacionados con el estrés y trastornos somatomorfos	4.1 Ansiedad	TRASTORNO DE ANSIEDAD GENERALIZADA	MENTALES	ANSIEDAD MODERADA	0.133	789	212564	0
Morbilidad	Antioquia	Mujer	50 a 54	Mujer 50 a 54 Antioquia	F412 - TRASTORNO MIXTO DE ANSIEDAD Y DEPRESION	F412	4. Trastornos neuróticos, trastornos relacionados con el estrés y trastornos somatomorfos	4.1 Ansiedad	TRASTORNO MIXTO DE ANSIEDAD Y DEPRESION	MENTALES	ANSIEDAD SEVERA	0.523	1881	212564	0
Morbilidad	Antioquia	Mujer	50 a 54	Mujer 50 a 54 Antioquia	F413 - OTROS TRASTORNOS DE ANSIEDAD MIXTOS	F413	4. Trastornos neuróticos, trastornos relacionados con el estrés y trastornos somatomorfos	4.1 Ansiedad	OTROS TRASTORNOS DE ANSIEDAD MIXTOS	MENTALES	ANSIEDAD SEVERA	0.523	121	212564	0
Morbilidad	Antioquia	Mujer	50 a 54	Mujer 50 a 54 Antioquia	F500 - ANOREXIA NERVIOSA	F500	5. Síndromes del comportamiento asociados con alteraciones fisiológicas y factores físicos	5.2 Anorexia	ANOREXIA NERVIOSA	MENTALES	ALIMENTICIOS ANOREXIA NERVIOSA	0.224	1	212564	0
Morbilidad	Antioquia	Mujer	50 a 54	Mujer 50 a 54 Antioquia	F501 - ANOREXIA NERVIOSA ATIPICA	F501	5. Síndromes del comportamiento asociados con alteraciones fisiológicas y factores físicos	5.2 Anorexia	ANOREXIA NERVIOSA ATIPICA	MENTALES	ALIMENTICIOS ANOREXIA NERVIOSA	0.224	1	212564	0
Morbilidad	Antioquia	Mujer	50 a 54	Mujer 50 a 54 Antioquia	F603 - TRASTORNO DE LA PERSONALIDAD EMOCIONALMENTE INESTABLE	F603	6. Trastornos de la personalidad y del comportamiento en adultos	6.1 Conducta	TRASTORNO DE LA PERSONALIDAD EMOCIONALMENTE INESTABLE	MENTALES	6.1 Conducta	0.241	41	212564	0
Morbilidad	Antioquia	Mujer	50 a 54	Mujer 50 a 54 Antioquia	F605 - TRASTORNO ANANCASTICO DE LA PERSONALIDAD	F605	6. Trastornos de la personalidad y del comportamiento en adultos	6.1 Conducta	TRASTORNO ANANCASTICO DE LA PERSONALIDAD	MENTALES	6.1 Conducta	0.241	2	212564	0
Morbilidad	Antioquia	Mujer	50 a 54	Mujer 50 a 54 Antioquia	F606 - TRASTORNO DE LA PERSONALIDAD ANSIOSA (EVASIVA, ELUSIVA)	F606	6. Trastornos de la personalidad y del comportamiento en adultos	6.1 Conducta	TRASTORNO DE LA PERSONALIDAD ANSIOSA (EVASIVA, ELUSIVA)	MENTALES	6.1 Conducta	0.241	1	212564	0
Morbilidad	Antioquia	Mujer	50 a 54	Mujer 50 a 54 Antioquia	F607 - TRASTORNO DE LA PERSONALIDAD DEPENDIENTE	F607	6. Trastornos de la personalidad y del comportamiento en adultos	6.1 Conducta	TRASTORNO DE LA PERSONALIDAD DEPENDIENTE	MENTALES	6.1 Conducta	0.241	3	212564	0
Morbilidad	Antioquia	Mujer	50 a 54	Mujer 50 a 54 Antioquia	F61X - TRASTORNOS MIXTOS Y OTROS TRASTORNOS DE LA PERSONALIDAD	F61X	6. Trastornos de la personalidad y del comportamiento en adultos	6.1 Conducta	TRASTORNOS MIXTOS Y OTROS TRASTORNOS DE LA PERSONALIDAD	MENTALES	6.1 Conducta	0.241	1	212564	0
Morbilidad	Antioquia	Mujer	50 a 54	Mujer 50 a 54 Antioquia	F630 - JUEGO PATOLOGICO	F630	6. Trastornos de la personalidad y del comportamiento en adultos	6.1 Conducta	JUEGO PATOLOGICO	MENTALES	6.1 Conducta	0.241	1	212564	0
Morbilidad	Antioquia	Mujer	50 a 54	Mujer 50 a 54 Antioquia	F700 - RETRASO MENTAL LEVE: DETERIORO DEL COMPORTAMIENTO NULO O MINIMO	F700	7. Retraso mental	7.1 Retraso mental	RETRASO MENTAL LEVE: DETERIORO DEL COMPORTAMIENTO NULO O MINIMO	MENTALES	RETRASO MENTAL LEVE	0.043	15	212564	0
Morbilidad	Antioquia	Mujer	50 a 54	Mujer 50 a 54 Antioquia	F701 - RETRASO MENTAL LEVE: DETERIORO DEL COMPORTAMIENTO SIGNIFICATIVO, QUE REQUIERE ATENCION O TRATAMIENTO	F701	7. Retraso mental	7.1 Retraso mental	RETRASO MENTAL LEVE: DETERIORO DEL COMPORTAMIENTO SIGNIFICATIVO, QUE REQUIERE ATENCION O TRATAMIENTO	MENTALES	RETRASO MENTAL LEVE	0.043	12	212564	0
Morbilidad	Antioquia	Mujer	50 a 54	Mujer 50 a 54 Antioquia	F708 - RETRASO MENTAL LEVE: OTROS DETERIOROS DEL COMPORTAMIENTO	F708	7. Retraso mental	7.1 Retraso mental	RETRASO MENTAL LEVE: OTROS DETERIOROS DEL COMPORTAMIENTO	MENTALES	RETRASO MENTAL LEVE	0.043	5	212564	0
Morbilidad	Antioquia	Mujer	50 a 54	Mujer 50 a 54 Antioquia	F709 - RETRASO MENTAL LEVE: DETERIORO DEL COMPORTAMIENTO DE GRADO NO ESPECIFICADO	F709	7. Retraso mental	7.1 Retraso mental	RETRASO MENTAL LEVE: DETERIORO DEL COMPORTAMIENTO DE GRADO NO ESPECIFICADO	MENTALES	RETRASO MENTAL LEVE	0.043	4	212564	0
Morbilidad	Antioquia	Mujer	50 a 54	Mujer 50 a 54 Antioquia	F710 - RETRASO MENTAL MODERADO: DETERIORO DEL COMPORTAMIENTO NULO O MINIMO	F710	7. Retraso mental	7.1 Retraso mental	RETRASO MENTAL MODERADO: DETERIORO DEL COMPORTAMIENTO NULO O MINIMO	MENTALES	RETRASO MENTAL MODERADO	0.1	26	212564	0
Morbilidad	Antioquia	Mujer	50 a 54	Mujer 50 a 54 Antioquia	F711 - RETRASO MENTAL MODERADO: DETERIORO DEL COMPORTAMIENTO SIGNIFICATIVO, QUE REQUIERE ATENCION O TRATAMIENTO	F711	7. Retraso mental	7.1 Retraso mental	RETRASO MENTAL MODERADO: DETERIORO DEL COMPORTAMIENTO SIGNIFICATIVO, QUE REQUIERE ATENCION O TRATAMIENTO	MENTALES	RETRASO MENTAL MODERADO	0.1	32	212564	0
Morbilidad	Antioquia	Mujer	50 a 54	Mujer 50 a 54 Antioquia	F720 - RETRASO MENTAL GRAVE: DETERIORO DEL COMPORTAMIENTO NULO O MINIMO	F720	7. Retraso mental	7.1 Retraso mental	RETRASO MENTAL GRAVE: DETERIORO DEL COMPORTAMIENTO NULO O MINIMO	MENTALES	RETRASO MENTAL GRAVE	0.16	10	212564	0
Morbilidad	Antioquia	Mujer	50 a 54	Mujer 50 a 54 Antioquia	F721 - RETRASO MENTAL GRAVE: DETERIORO DEL COMPORTAMIENTO SIGNIFICATIVO, QUE REQUIERE ATENCION O TRATAMIENTO	F721	7. Retraso mental	7.1 Retraso mental	RETRASO MENTAL GRAVE: DETERIORO DEL COMPORTAMIENTO SIGNIFICATIVO, QUE REQUIERE ATENCION O TRATAMIENTO	MENTALES	RETRASO MENTAL GRAVE	0.16	18	212564	0
Morbilidad	Antioquia	Mujer	50 a 54	Mujer 50 a 54 Antioquia	F730 - RETRASO MENTAL PROFUNDO: DETERIORO DEL COMPORTAMIENTO NULO O MINIMO	F730	7. Retraso mental	7.1 Retraso mental	RETRASO MENTAL PROFUNDO: DETERIORO DEL COMPORTAMIENTO NULO O MINIMO	MENTALES	RETRASO MENTAL PROFUNDO	0.2	1	212564	0
Morbilidad	Antioquia	Mujer	50 a 54	Mujer 50 a 54 Antioquia	F780 - OTROS TIPOS DE RETRASO MENTAL PROFUNDO: DETERIORO DEL COMPORTAMIENTO NULO O MINIMO	F780	7. Retraso mental	7.1 Retraso mental	OTROS TIPOS DE RETRASO MENTAL PROFUNDO: DETERIORO DEL COMPORTAMIENTO NULO O MINIMO	MENTALES	RETRASO MENTAL PROFUNDO	0.2	1	212564	0
Morbilidad	Antioquia	Mujer	50 a 54	Mujer 50 a 54 Antioquia	F781 - OTROS TIPOS DE RETRASO MENTAL PROFUNDO: DETERIORO DEL COMPORTAMIENTO SIGNIFICATIVO, QUE REQUIERE ATENCION O TRATAMIENTO	F781	7. Retraso mental	7.1 Retraso mental	OTROS TIPOS DE RETRASO MENTAL PROFUNDO: DETERIORO DEL COMPORTAMIENTO SIGNIFICATIVO, QUE REQUIERE ATENCION O TRATAMIENTO	MENTALES	RETRASO MENTAL PROFUNDO	0.2	1	212564	0
Morbilidad	Antioquia	Mujer	50 a 54	Mujer 50 a 54 Antioquia	F790 - RETRASO MENTAL, NO ESPECIFICADO: DETERIORO DEL COMPORTAMIENTO NULO O MINIMO	F790	7. Retraso mental	7.1 Retraso mental	RETRASO MENTAL, NO ESPECIFICADO: DETERIORO DEL COMPORTAMIENTO NULO O MINIMO	MENTALES	RETRASO MENTAL LEVE	0.043	5	212564	0
Morbilidad	Antioquia	Mujer	50 a 54	Mujer 50 a 54 Antioquia	F791 - RETRASO MENTAL, NO ESPECIFICADO: DETERIORO DEL COMPORTAMIENTO SIGNIFICATIVO, QUE REQUIERE ATENCION O TRATAMIENTO	F791	7. Retraso mental	7.1 Retraso mental	RETRASO MENTAL, NO ESPECIFICADO: DETERIORO DEL COMPORTAMIENTO SIGNIFICATIVO, QUE REQUIERE ATENCION O TRATAMIENTO	MENTALES	RETRASO MENTAL MODERADO	0.1	6	212564	0
Morbilidad	Antioquia	Mujer	50 a 54	Mujer 50 a 54 Antioquia	F840 - AUTISMO EN LA NIÑEZ	F840	8. Trastornos del desarrollo psicológico	8.1 Autismo	AUTISMO EN LA NIÑEZ	MENTALES	AUTISMO CON DISCAPACIDAD MODERADA	0.216	1	212564	0
Morbilidad	Antioquia	Mujer	50 a 54	Mujer 50 a 54 Antioquia	F841 - AUTISMO ATIPICO	F841	8. Trastornos del desarrollo psicológico	8.1 Autismo	AUTISMO ATIPICO	MENTALES	AUTISMO CON DISCAPACIDAD MODERADA	0.216	1	212564	0
Morbilidad	Córdoba	Mujer	5 a 9	Mujer 5 a 9 Córdoba	F940 - MUTISMO ELECTIVO	F940	9. Trastornos emocionales y del comportamiento que aparecen habitualmente en la niñez y en la adolescencia	9.2 Conducta	MUTISMO ELECTIVO	MENTALES	9.2 Conducta	0.241	3	79421	0
Morbilidad	Córdoba	Mujer	10 a 14	Mujer 10 a 14 Córdoba	F940 - MUTISMO ELECTIVO	F940	9. Trastornos emocionales y del comportamiento que aparecen habitualmente en la niñez y en la adolescencia	9.2 Conducta	MUTISMO ELECTIVO	MENTALES	9.2 Conducta	0.241	5	79192	0
Morbilidad	Antioquia	Mujer	55 a 59	Mujer 55 a 59 Antioquia	F100 - TRASTORNOS MENTALES Y DEL COMPORTAMIENTO DEBIDOS AL USO DEL ALCOHOL: INTOXICACION AGUDA	F100	1. Trastornos mentales y del comportamiento debidos al uso de sustancias psicoactivas	1.1 TMyC debidos al uso de alcohol	TRASTORNOS MENTALES Y DEL COMPORTAMIENTO DEBIDOS AL USO DEL ALCOHOL: INTOXICACION AGUDA	SUSTANCIAS	ALCOHOL LEVE	0.235	5	215744	0
Morbilidad	Antioquia	Mujer	55 a 59	Mujer 55 a 59 Antioquia	F101 - TRASTORNOS MENTALES Y DEL COMPORTAMIENTO DEBIDOS AL USO DEL ALCOHOL: USO NOCIVO	F101	1. Trastornos mentales y del comportamiento debidos al uso de sustancias psicoactivas	1.1 TMyC debidos al uso de alcohol	TRASTORNOS MENTALES Y DEL COMPORTAMIENTO DEBIDOS AL USO DEL ALCOHOL: USO NOCIVO	SUSTANCIAS	ALCOHOL MODERADO	0.373	9	215744	0
Morbilidad	Antioquia	Mujer	55 a 59	Mujer 55 a 59 Antioquia	F102 - TRASTORNOS MENTALES Y DEL COMPORTAMIENTO DEBIDOS AL USO DEL ALCOHOL: SINDROME DE DEPENDENCIA	F102	1. Trastornos mentales y del comportamiento debidos al uso de sustancias psicoactivas	1.1 TMyC debidos al uso de alcohol	TRASTORNOS MENTALES Y DEL COMPORTAMIENTO DEBIDOS AL USO DEL ALCOHOL: SINDROME DE DEPENDENCIA	SUSTANCIAS	ALCOHOL MODERADO	0.373	35	215744	0
Morbilidad	Antioquia	Mujer	55 a 59	Mujer 55 a 59 Antioquia	F103 - TRASTORNOS MENTALES Y DEL COMPORTAMIENTO DEBIDOS AL USO DEL ALCOHOL: ESTADO DE ABSTINENCIA	F103	1. Trastornos mentales y del comportamiento debidos al uso de sustancias psicoactivas	1.1 TMyC debidos al uso de alcohol	TRASTORNOS MENTALES Y DEL COMPORTAMIENTO DEBIDOS AL USO DEL ALCOHOL: ESTADO DE ABSTINENCIA	SUSTANCIAS	ALCOHOL SEVERO	0.57	7	215744	0
Morbilidad	Antioquia	Mujer	55 a 59	Mujer 55 a 59 Antioquia	F104 - TRASTORNOS MENTALES Y DEL COMPORTAMIENTO DEBIDOS AL USO DEL ALCOHOL: ESTADO DE ABSTINENCIA CON DELIRIO	F104	1. Trastornos mentales y del comportamiento debidos al uso de sustancias psicoactivas	1.1 TMyC debidos al uso de alcohol	TRASTORNOS MENTALES Y DEL COMPORTAMIENTO DEBIDOS AL USO DEL ALCOHOL: ESTADO DE ABSTINENCIA CON DELIRIO	SUSTANCIAS	ALCOHOL SEVERO	0.57	1	215744	0
Morbilidad	Antioquia	Mujer	55 a 59	Mujer 55 a 59 Antioquia	F105 - TRASTORNOS MENTALES Y DEL COMPORTAMIENTO DEBIDOS AL USO DEL ALCOHOL: TRASTORNO PSICOTICO	F105	1. Trastornos mentales y del comportamiento debidos al uso de sustancias psicoactivas	1.1 TMyC debidos al uso de alcohol	TRASTORNOS MENTALES Y DEL COMPORTAMIENTO DEBIDOS AL USO DEL ALCOHOL: TRASTORNO PSICOTICO	SUSTANCIAS	ALCOHOL SEVERO	0.57	1	215744	0
Morbilidad	Antioquia	Mujer	55 a 59	Mujer 55 a 59 Antioquia	F111 - TRASTORNOS MENTALES Y DEL COMPORTAMIENTO DEBIDOS AL USO DE OPIACEOS: USO NOCIVO	F111	1. Trastornos mentales y del comportamiento debidos al uso de sustancias psicoactivas	1.2 TMyC debido a opiaceos	TRASTORNOS MENTALES Y DEL COMPORTAMIENTO DEBIDOS AL USO DE OPIACEOS: USO NOCIVO	SUSTANCIAS	OPIOIDES SEVERO	0.697	2	215744	0
Morbilidad	Antioquia	Mujer	55 a 59	Mujer 55 a 59 Antioquia	F112 - TRASTORNOS MENTALES Y DEL COMPORTAMIENTO DEBIDOS AL USO DE OPIACEOS: SINDROME DE DEPENDENCIA	F112	1. Trastornos mentales y del comportamiento debidos al uso de sustancias psicoactivas	1.2 TMyC debido a opiaceos	TRASTORNOS MENTALES Y DEL COMPORTAMIENTO DEBIDOS AL USO DE OPIACEOS: SINDROME DE DEPENDENCIA	SUSTANCIAS	OPIOIDES SEVERO	0.697	14	215744	0
Morbilidad	Antioquia	Mujer	55 a 59	Mujer 55 a 59 Antioquia	F113 - TRASTORNOS MENTALES Y DEL COMPORTAMIENTO DEBIDOS AL USO DE OPIACEOS: ESTADO DE ABSTINENCIA	F113	1. Trastornos mentales y del comportamiento debidos al uso de sustancias psicoactivas	1.2 TMyC debido a opiaceos	TRASTORNOS MENTALES Y DEL COMPORTAMIENTO DEBIDOS AL USO DE OPIACEOS: ESTADO DE ABSTINENCIA	SUSTANCIAS	OPIOIDES SEVERO	0.697	3	215744	0
Morbilidad	Antioquia	Mujer	55 a 59	Mujer 55 a 59 Antioquia	F120 - TRASTORNOS MENTALES Y DEL COMPORTAMIENTO DEBIDOS AL USO DE CANNABINOIDES: INTOXICACION AGUDA	F120	1. Trastornos mentales y del comportamiento debidos al uso de sustancias psicoactivas	1.3 TMyC debido a cannabinoides	TRASTORNOS MENTALES Y DEL COMPORTAMIENTO DEBIDOS AL USO DE CANNABINOIDES: INTOXICACION AGUDA	SUSTANCIAS	CANNABIS LEVE	0.039	2	215744	0
Morbilidad	Antioquia	Mujer	55 a 59	Mujer 55 a 59 Antioquia	F122 - TRASTORNOS MENTALES Y DEL COMPORTAMIENTO DEBIDOS AL USO DE CANNABINOIDES: SINDROME DE DEPENDENCIA	F122	1. Trastornos mentales y del comportamiento debidos al uso de sustancias psicoactivas	1.3 TMyC debido a cannabinoides	TRASTORNOS MENTALES Y DEL COMPORTAMIENTO DEBIDOS AL USO DE CANNABINOIDES: SINDROME DE DEPENDENCIA	SUSTANCIAS	CANNABIS SEVERO	0.266	1	215744	0
Morbilidad	Antioquia	Mujer	55 a 59	Mujer 55 a 59 Antioquia	F124 - TRASTORNOS MENTALES Y DEL COMPORTAMIENTO DEBIDOS AL USO DE CANNABINOIDES: ESTADO DE ABSTINENCIA CON DELIRIO	F124	1. Trastornos mentales y del comportamiento debidos al uso de sustancias psicoactivas	1.3 TMyC debido a cannabinoides	TRASTORNOS MENTALES Y DEL COMPORTAMIENTO DEBIDOS AL USO DE CANNABINOIDES: ESTADO DE ABSTINENCIA CON DELIRIO	SUSTANCIAS	CANNABIS SEVERO	0.266	1	215744	0
Morbilidad	Antioquia	Mujer	55 a 59	Mujer 55 a 59 Antioquia	F141 - TRASTORNOS MENTALES Y DEL COMPORTAMIENTO DEBIDOS AL USO DE COCAINA: USO NOCIVO	F141	1. Trastornos mentales y del comportamiento debidos al uso de sustancias psicoactivas	1.4 TMyC debido a Cocaína	TRASTORNOS MENTALES Y DEL COMPORTAMIENTO DEBIDOS AL USO DE COCAINA: USO NOCIVO	SUSTANCIAS	COCAINA SEVERA	0.479	5	215744	0
Morbilidad	Antioquia	Mujer	55 a 59	Mujer 55 a 59 Antioquia	F142 - TRASTORNOS MENTALES Y DEL COMPORTAMIENTO DEBIDOS AL USO DE COCAINA: SINDROME DE DEPENDENCIA	F142	1. Trastornos mentales y del comportamiento debidos al uso de sustancias psicoactivas	1.4 TMyC debido a Cocaína	TRASTORNOS MENTALES Y DEL COMPORTAMIENTO DEBIDOS AL USO DE COCAINA: SINDROME DE DEPENDENCIA	SUSTANCIAS	COCAINA SEVERA	0.479	9	215744	0
Morbilidad	Antioquia	Mujer	55 a 59	Mujer 55 a 59 Antioquia	F200 - ESQUIZOFRENIA PARANOIDE	F200	2. Esquizofrenia, trastornos esquizotípicos y trastornos Delirantes	2.1 Esquizofrenia	ESQUIZOFRENIA PARANOIDE	MENTALES	2.1 Esquizofrenia	0.778	144	215744	0
Morbilidad	Antioquia	Mujer	55 a 59	Mujer 55 a 59 Antioquia	F201 - ESQUIZOFRENIA HEBEFRENICA	F201	2. Esquizofrenia, trastornos esquizotípicos y trastornos Delirantes	2.1 Esquizofrenia	ESQUIZOFRENIA HEBEFRENICA	MENTALES	2.1 Esquizofrenia	0.778	2	215744	0
Morbilidad	Antioquia	Mujer	55 a 59	Mujer 55 a 59 Antioquia	F202 - ESQUIZOFRENIA CATATONICA	F202	2. Esquizofrenia, trastornos esquizotípicos y trastornos Delirantes	2.1 Esquizofrenia	ESQUIZOFRENIA CATATONICA	MENTALES	2.1 Esquizofrenia	0.778	2	215744	0
Morbilidad	Antioquia	Mujer	55 a 59	Mujer 55 a 59 Antioquia	F203 - ESQUIZOFRENIA INDIFERENCIADA	F203	2. Esquizofrenia, trastornos esquizotípicos y trastornos Delirantes	2.1 Esquizofrenia	ESQUIZOFRENIA INDIFERENCIADA	MENTALES	2.1 Esquizofrenia	0.778	4	215744	0
Morbilidad	Antioquia	Mujer	55 a 59	Mujer 55 a 59 Antioquia	F204 - DEPRESION POSTESQUIZOFRENICA	F204	2. Esquizofrenia, trastornos esquizotípicos y trastornos Delirantes	2.1 Esquizofrenia	DEPRESION POSTESQUIZOFRENICA	MENTALES	2.1 Esquizofrenia	0.778	6	215744	0
Morbilidad	Antioquia	Mujer	55 a 59	Mujer 55 a 59 Antioquia	F205 - ESQUIZOFRENIA RESIDUAL	F205	2. Esquizofrenia, trastornos esquizotípicos y trastornos Delirantes	2.1 Esquizofrenia	ESQUIZOFRENIA RESIDUAL	MENTALES	2.1 Esquizofrenia	0.778	15	215744	0
Morbilidad	Antioquia	Mujer	55 a 59	Mujer 55 a 59 Antioquia	F206 - ESQUIZOFRENIA SIMPLE	F206	2. Esquizofrenia, trastornos esquizotípicos y trastornos Delirantes	2.1 Esquizofrenia	ESQUIZOFRENIA SIMPLE	MENTALES	2.1 Esquizofrenia	0.778	4	215744	0
Morbilidad	Antioquia	Mujer	55 a 59	Mujer 55 a 59 Antioquia	F232 - TRASTORNO PSICOTICO AGUDO DE TIPO ESQUIZOFRENICO	F232	2. Esquizofrenia, trastornos esquizotípicos y trastornos Delirantes	2.1 Esquizofrenia	TRASTORNO PSICOTICO AGUDO DE TIPO ESQUIZOFRENICO	MENTALES	2.1 Esquizofrenia	0.778	3	215744	0
Morbilidad	Antioquia	Mujer	55 a 59	Mujer 55 a 59 Antioquia	F310 - TRASTORNO AFECTIVO BIPOLAR, EPISODIO HIPOMANIACO PRESENTE	F310	3. trastornos del humor (afectivos)	3.1 Bipolar	TRASTORNO AFECTIVO BIPOLAR, EPISODIO HIPOMANIACO PRESENTE	MENTALES	DESORDEN BIPOLAR MANIACO	0.492	35	215744	0
Morbilidad	Antioquia	Mujer	55 a 59	Mujer 55 a 59 Antioquia	F311 - TRASTORNO AFECTIVO BIPOLAR, EPISODIO MANIACO PRESENTE SIN SINTOMAS PSICOTICOS	F311	3. trastornos del humor (afectivos)	3.1 Bipolar	TRASTORNO AFECTIVO BIPOLAR, EPISODIO MANIACO PRESENTE SIN SINTOMAS PSICOTICOS	MENTALES	DESORDEN BIPOLAR MANIACO	0.492	38	215744	0
Morbilidad	Antioquia	Mujer	55 a 59	Mujer 55 a 59 Antioquia	F312 - TRASTORNO AFECTIVO BIPOLAR, EPISODIO MANIACO PRESENTE CON SINTOMAS PSICOTICOS	F312	3. trastornos del humor (afectivos)	3.1 Bipolar	TRASTORNO AFECTIVO BIPOLAR, EPISODIO MANIACO PRESENTE CON SINTOMAS PSICOTICOS	MENTALES	DESORDEN BIPOLAR MANIACO	0.492	93	215744	0
Morbilidad	Antioquia	Mujer	55 a 59	Mujer 55 a 59 Antioquia	F313 - TRASTORNO AFECTIVO BIPOLAR, EPISODIO DEPRESIVO PRESENTE LEVE O MODERADO	F313	3. trastornos del humor (afectivos)	3.1 Bipolar	TRASTORNO AFECTIVO BIPOLAR, EPISODIO DEPRESIVO PRESENTE LEVE O MODERADO	MENTALES	DESORDEN BIPOLAR DEPRESIVO	0.396	79	215744	0
Morbilidad	Antioquia	Mujer	55 a 59	Mujer 55 a 59 Antioquia	F314 - TRASTORNO AFECTIVO BIPOLAR, EPISODIO DEPRESIVO GRAVE PRESENTE SIN SINTOMAS PSICOTICOS	F314	3. trastornos del humor (afectivos)	3.1 Bipolar	TRASTORNO AFECTIVO BIPOLAR, EPISODIO DEPRESIVO GRAVE PRESENTE SIN SINTOMAS PSICOTICOS	MENTALES	DESORDEN BIPOLAR DEPRESIVO	0.396	33	215744	0
Morbilidad	Antioquia	Mujer	55 a 59	Mujer 55 a 59 Antioquia	F315 - TRASTORNO AFECTIVO BIPOLAR, EPISODIO DEPRESIVO GRAVE PRESENTE CON SINTOMAS PSICOTICOS	F315	3. trastornos del humor (afectivos)	3.1 Bipolar	TRASTORNO AFECTIVO BIPOLAR, EPISODIO DEPRESIVO GRAVE PRESENTE CON SINTOMAS PSICOTICOS	MENTALES	DESORDEN BIPOLAR DEPRESIVO	0.396	18	215744	0
Morbilidad	Antioquia	Mujer	55 a 59	Mujer 55 a 59 Antioquia	F316 - TRASTORNO AFECTIVO BIPOLAR, EPISODIO MIXTO PRESENTE	F316	3. trastornos del humor (afectivos)	3.1 Bipolar	TRASTORNO AFECTIVO BIPOLAR, EPISODIO MIXTO PRESENTE	MENTALES	DESORDEN BIPOLAR DEPRESIVO	0.396	90	215744	0
Morbilidad	Antioquia	Mujer	55 a 59	Mujer 55 a 59 Antioquia	F317 - TRASTORNO AFECTIVO BIPOLAR, ACTUALMENTE EN REMISION	F317	3. trastornos del humor (afectivos)	3.1 Bipolar	TRASTORNO AFECTIVO BIPOLAR, ACTUALMENTE EN REMISION	MENTALES	DESORDEN BIPOLAR DEPRESIVO	0.396	417	215744	0
Morbilidad	Antioquia	Mujer	55 a 59	Mujer 55 a 59 Antioquia	F330 - TRASTORNO DEPRESIVO RECURRENTE, EPISODIO LEVE PRESENTE	F330	3. trastornos del humor (afectivos)	3.2 Depresión	TRASTORNO DEPRESIVO RECURRENTE, EPISODIO LEVE PRESENTE	MENTALES	DEPRESIÓN MAYOR LEVE	0.145	70	215744	0
Morbilidad	Antioquia	Mujer	55 a 59	Mujer 55 a 59 Antioquia	F331 - TRASTORNO DEPRESIVO RECURRENTE, EPISODIO MODERADO PRESENTE	F331	3. trastornos del humor (afectivos)	3.2 Depresión	TRASTORNO DEPRESIVO RECURRENTE, EPISODIO MODERADO PRESENTE	MENTALES	DEPRESIÓN MAYOR MODERADO	0.396	325	215744	0
Morbilidad	Antioquia	Mujer	55 a 59	Mujer 55 a 59 Antioquia	F332 - TRASTORNO DEPRESIVO RECURRENTE, EPISODIO DEPRESIVO GRAVE PRESENTE SIN SINTOMAS PSICOTICOS	F332	3. trastornos del humor (afectivos)	3.2 Depresión	TRASTORNO DEPRESIVO RECURRENTE, EPISODIO DEPRESIVO GRAVE PRESENTE SIN SINTOMAS PSICOTICOS	MENTALES	DEPRESIÓN MAYOR SEVERO	0.658	74	215744	0
Morbilidad	Antioquia	Mujer	55 a 59	Mujer 55 a 59 Antioquia	F333 - TRASTORNO DEPRESIVO RECURRENTE, EPISODIO DEPRESIVO GRAVE PRESENTE, CON SINTOMAS PSICOTICOS	F333	3. trastornos del humor (afectivos)	3.2 Depresión	TRASTORNO DEPRESIVO RECURRENTE, EPISODIO DEPRESIVO GRAVE PRESENTE, CON SINTOMAS PSICOTICOS	MENTALES	DEPRESIÓN MAYOR SEVERO	0.658	14	215744	0
Morbilidad	Antioquia	Mujer	55 a 59	Mujer 55 a 59 Antioquia	F334 - TRASTORNO DEPRESIVO RECURRENTE ACTUALMENTE EN REMISION	F334	3. trastornos del humor (afectivos)	3.2 Depresión	TRASTORNO DEPRESIVO RECURRENTE ACTUALMENTE EN REMISION	MENTALES	DEPRESIÓN MAYOR SEVERO	0.658	77	215744	0
Morbilidad	Antioquia	Mujer	55 a 59	Mujer 55 a 59 Antioquia	F341 - DISTIMIA	F341	3. trastornos del humor (afectivos)	3.3 Distimia	DISTIMIA	MENTALES	DISTIMIA	0.145	35	215744	0
Morbilidad	Antioquia	Mujer	55 a 59	Mujer 55 a 59 Antioquia	F410 - TRASTORNO DE PANICO [ANSIEDAD PAROXISTICA EPISODICA]	F410	4. Trastornos neuróticos, trastornos relacionados con el estrés y trastornos somatomorfos	4.1 Ansiedad	TRASTORNO DE PANICO [ANSIEDAD PAROXISTICA EPISODICA]	MENTALES	ANSIEDAD LEVE	0.03	125	215744	0
Morbilidad	Antioquia	Mujer	55 a 59	Mujer 55 a 59 Antioquia	F411 - TRASTORNO DE ANSIEDAD GENERALIZADA	F411	4. Trastornos neuróticos, trastornos relacionados con el estrés y trastornos somatomorfos	4.1 Ansiedad	TRASTORNO DE ANSIEDAD GENERALIZADA	MENTALES	ANSIEDAD MODERADA	0.133	957	215744	0
Morbilidad	Antioquia	Mujer	55 a 59	Mujer 55 a 59 Antioquia	F412 - TRASTORNO MIXTO DE ANSIEDAD Y DEPRESION	F412	4. Trastornos neuróticos, trastornos relacionados con el estrés y trastornos somatomorfos	4.1 Ansiedad	TRASTORNO MIXTO DE ANSIEDAD Y DEPRESION	MENTALES	ANSIEDAD SEVERA	0.523	2102	215744	0
Morbilidad	Antioquia	Mujer	55 a 59	Mujer 55 a 59 Antioquia	F413 - OTROS TRASTORNOS DE ANSIEDAD MIXTOS	F413	4. Trastornos neuróticos, trastornos relacionados con el estrés y trastornos somatomorfos	4.1 Ansiedad	OTROS TRASTORNOS DE ANSIEDAD MIXTOS	MENTALES	ANSIEDAD SEVERA	0.523	115	215744	0
Morbilidad	Antioquia	Mujer	55 a 59	Mujer 55 a 59 Antioquia	F500 - ANOREXIA NERVIOSA	F500	5. Síndromes del comportamiento asociados con alteraciones fisiológicas y factores físicos	5.2 Anorexia	ANOREXIA NERVIOSA	MENTALES	ALIMENTICIOS ANOREXIA NERVIOSA	0.224	2	215744	0
Morbilidad	Antioquia	Mujer	55 a 59	Mujer 55 a 59 Antioquia	F502 - BULIMIA NERVIOSA	F502	5. Síndromes del comportamiento asociados con alteraciones fisiológicas y factores físicos	5.1 Bulimia	BULIMIA NERVIOSA	MENTALES	ALIMENTICIOS BULIMIA NERVIOSA	0.223	2	215744	0
Morbilidad	Antioquia	Mujer	55 a 59	Mujer 55 a 59 Antioquia	F600 - TRASTORNO PARANOIDE DE LA PERSONALIDAD	F600	6. Trastornos de la personalidad y del comportamiento en adultos	6.1 Conducta	TRASTORNO PARANOIDE DE LA PERSONALIDAD	MENTALES	6.1 Conducta	0.241	1	215744	0
Morbilidad	Antioquia	Mujer	55 a 59	Mujer 55 a 59 Antioquia	F603 - TRASTORNO DE LA PERSONALIDAD EMOCIONALMENTE INESTABLE	F603	6. Trastornos de la personalidad y del comportamiento en adultos	6.1 Conducta	TRASTORNO DE LA PERSONALIDAD EMOCIONALMENTE INESTABLE	MENTALES	6.1 Conducta	0.241	30	215744	0
Morbilidad	Antioquia	Mujer	55 a 59	Mujer 55 a 59 Antioquia	F604 - TRASTORNO HISTRIONICO DE LA PERSONALIDAD	F604	6. Trastornos de la personalidad y del comportamiento en adultos	6.1 Conducta	TRASTORNO HISTRIONICO DE LA PERSONALIDAD	MENTALES	6.1 Conducta	0.241	2	215744	0
Morbilidad	Antioquia	Mujer	55 a 59	Mujer 55 a 59 Antioquia	F605 - TRASTORNO ANANCASTICO DE LA PERSONALIDAD	F605	6. Trastornos de la personalidad y del comportamiento en adultos	6.1 Conducta	TRASTORNO ANANCASTICO DE LA PERSONALIDAD	MENTALES	6.1 Conducta	0.241	1	215744	0
Morbilidad	Antioquia	Mujer	55 a 59	Mujer 55 a 59 Antioquia	F606 - TRASTORNO DE LA PERSONALIDAD ANSIOSA (EVASIVA, ELUSIVA)	F606	6. Trastornos de la personalidad y del comportamiento en adultos	6.1 Conducta	TRASTORNO DE LA PERSONALIDAD ANSIOSA (EVASIVA, ELUSIVA)	MENTALES	6.1 Conducta	0.241	4	215744	0
Morbilidad	Antioquia	Mujer	55 a 59	Mujer 55 a 59 Antioquia	F607 - TRASTORNO DE LA PERSONALIDAD DEPENDIENTE	F607	6. Trastornos de la personalidad y del comportamiento en adultos	6.1 Conducta	TRASTORNO DE LA PERSONALIDAD DEPENDIENTE	MENTALES	6.1 Conducta	0.241	2	215744	0
Morbilidad	Antioquia	Mujer	55 a 59	Mujer 55 a 59 Antioquia	F621 - CAMBIO PERDURABLE DE LA PERSONALIDAD CONSECUTIVO A UNA ENFERMEDAD PSIQUIATRICA	F621	6. Trastornos de la personalidad y del comportamiento en adultos	6.1 Conducta	CAMBIO PERDURABLE DE LA PERSONALIDAD CONSECUTIVO A UNA ENFERMEDAD PSIQUIATRICA	MENTALES	6.1 Conducta	0.241	2	215744	0
Morbilidad	Antioquia	Mujer	55 a 59	Mujer 55 a 59 Antioquia	F630 - JUEGO PATOLOGICO	F630	6. Trastornos de la personalidad y del comportamiento en adultos	6.1 Conducta	JUEGO PATOLOGICO	MENTALES	6.1 Conducta	0.241	6	215744	0
Morbilidad	Antioquia	Mujer	55 a 59	Mujer 55 a 59 Antioquia	F632 - HURTO PATOLOGICO (CLEPTOMANIA)	F632	6. Trastornos de la personalidad y del comportamiento en adultos	6.1 Conducta	HURTO PATOLOGICO (CLEPTOMANIA)	MENTALES	6.1 Conducta	0.241	1	215744	0
Morbilidad	Antioquia	Mujer	55 a 59	Mujer 55 a 59 Antioquia	F700 - RETRASO MENTAL LEVE: DETERIORO DEL COMPORTAMIENTO NULO O MINIMO	F700	7. Retraso mental	7.1 Retraso mental	RETRASO MENTAL LEVE: DETERIORO DEL COMPORTAMIENTO NULO O MINIMO	MENTALES	RETRASO MENTAL LEVE	0.043	19	215744	0
Morbilidad	Antioquia	Mujer	55 a 59	Mujer 55 a 59 Antioquia	F701 - RETRASO MENTAL LEVE: DETERIORO DEL COMPORTAMIENTO SIGNIFICATIVO, QUE REQUIERE ATENCION O TRATAMIENTO	F701	7. Retraso mental	7.1 Retraso mental	RETRASO MENTAL LEVE: DETERIORO DEL COMPORTAMIENTO SIGNIFICATIVO, QUE REQUIERE ATENCION O TRATAMIENTO	MENTALES	RETRASO MENTAL LEVE	0.043	14	215744	0
Morbilidad	Antioquia	Mujer	55 a 59	Mujer 55 a 59 Antioquia	F708 - RETRASO MENTAL LEVE: OTROS DETERIOROS DEL COMPORTAMIENTO	F708	7. Retraso mental	7.1 Retraso mental	RETRASO MENTAL LEVE: OTROS DETERIOROS DEL COMPORTAMIENTO	MENTALES	RETRASO MENTAL LEVE	0.043	3	215744	0
Morbilidad	Antioquia	Mujer	55 a 59	Mujer 55 a 59 Antioquia	F709 - RETRASO MENTAL LEVE: DETERIORO DEL COMPORTAMIENTO DE GRADO NO ESPECIFICADO	F709	7. Retraso mental	7.1 Retraso mental	RETRASO MENTAL LEVE: DETERIORO DEL COMPORTAMIENTO DE GRADO NO ESPECIFICADO	MENTALES	RETRASO MENTAL LEVE	0.043	4	215744	0
Morbilidad	Antioquia	Mujer	55 a 59	Mujer 55 a 59 Antioquia	F710 - RETRASO MENTAL MODERADO: DETERIORO DEL COMPORTAMIENTO NULO O MINIMO	F710	7. Retraso mental	7.1 Retraso mental	RETRASO MENTAL MODERADO: DETERIORO DEL COMPORTAMIENTO NULO O MINIMO	MENTALES	RETRASO MENTAL MODERADO	0.1	20	215744	0
Morbilidad	Antioquia	Mujer	55 a 59	Mujer 55 a 59 Antioquia	F711 - RETRASO MENTAL MODERADO: DETERIORO DEL COMPORTAMIENTO SIGNIFICATIVO, QUE REQUIERE ATENCION O TRATAMIENTO	F711	7. Retraso mental	7.1 Retraso mental	RETRASO MENTAL MODERADO: DETERIORO DEL COMPORTAMIENTO SIGNIFICATIVO, QUE REQUIERE ATENCION O TRATAMIENTO	MENTALES	RETRASO MENTAL MODERADO	0.1	32	215744	0
Morbilidad	Antioquia	Mujer	55 a 59	Mujer 55 a 59 Antioquia	F720 - RETRASO MENTAL GRAVE: DETERIORO DEL COMPORTAMIENTO NULO O MINIMO	F720	7. Retraso mental	7.1 Retraso mental	RETRASO MENTAL GRAVE: DETERIORO DEL COMPORTAMIENTO NULO O MINIMO	MENTALES	RETRASO MENTAL GRAVE	0.16	6	215744	0
Morbilidad	Antioquia	Mujer	55 a 59	Mujer 55 a 59 Antioquia	F721 - RETRASO MENTAL GRAVE: DETERIORO DEL COMPORTAMIENTO SIGNIFICATIVO, QUE REQUIERE ATENCION O TRATAMIENTO	F721	7. Retraso mental	7.1 Retraso mental	RETRASO MENTAL GRAVE: DETERIORO DEL COMPORTAMIENTO SIGNIFICATIVO, QUE REQUIERE ATENCION O TRATAMIENTO	MENTALES	RETRASO MENTAL GRAVE	0.16	15	215744	0
Morbilidad	Antioquia	Mujer	55 a 59	Mujer 55 a 59 Antioquia	F730 - RETRASO MENTAL PROFUNDO: DETERIORO DEL COMPORTAMIENTO NULO O MINIMO	F730	7. Retraso mental	7.1 Retraso mental	RETRASO MENTAL PROFUNDO: DETERIORO DEL COMPORTAMIENTO NULO O MINIMO	MENTALES	RETRASO MENTAL PROFUNDO	0.2	1	215744	0
Morbilidad	Antioquia	Mujer	55 a 59	Mujer 55 a 59 Antioquia	F780 - OTROS TIPOS DE RETRASO MENTAL PROFUNDO: DETERIORO DEL COMPORTAMIENTO NULO O MINIMO	F780	7. Retraso mental	7.1 Retraso mental	OTROS TIPOS DE RETRASO MENTAL PROFUNDO: DETERIORO DEL COMPORTAMIENTO NULO O MINIMO	MENTALES	RETRASO MENTAL PROFUNDO	0.2	1	215744	0
Morbilidad	Antioquia	Mujer	55 a 59	Mujer 55 a 59 Antioquia	F781 - OTROS TIPOS DE RETRASO MENTAL PROFUNDO: DETERIORO DEL COMPORTAMIENTO SIGNIFICATIVO, QUE REQUIERE ATENCION O TRATAMIENTO	F781	7. Retraso mental	7.1 Retraso mental	OTROS TIPOS DE RETRASO MENTAL PROFUNDO: DETERIORO DEL COMPORTAMIENTO SIGNIFICATIVO, QUE REQUIERE ATENCION O TRATAMIENTO	MENTALES	RETRASO MENTAL PROFUNDO	0.2	1	215744	0
Morbilidad	Antioquia	Mujer	55 a 59	Mujer 55 a 59 Antioquia	F790 - RETRASO MENTAL, NO ESPECIFICADO: DETERIORO DEL COMPORTAMIENTO NULO O MINIMO	F790	7. Retraso mental	7.1 Retraso mental	RETRASO MENTAL, NO ESPECIFICADO: DETERIORO DEL COMPORTAMIENTO NULO O MINIMO	MENTALES	RETRASO MENTAL LEVE	0.043	2	215744	0
Morbilidad	Antioquia	Mujer	55 a 59	Mujer 55 a 59 Antioquia	F791 - RETRASO MENTAL, NO ESPECIFICADO: DETERIORO DEL COMPORTAMIENTO SIGNIFICATIVO, QUE REQUIERE ATENCION O TRATAMIENTO	F791	7. Retraso mental	7.1 Retraso mental	RETRASO MENTAL, NO ESPECIFICADO: DETERIORO DEL COMPORTAMIENTO SIGNIFICATIVO, QUE REQUIERE ATENCION O TRATAMIENTO	MENTALES	RETRASO MENTAL MODERADO	0.1	8	215744	0
Morbilidad	Antioquia	Mujer	55 a 59	Mujer 55 a 59 Antioquia	F841 - AUTISMO ATIPICO	F841	8. Trastornos del desarrollo psicológico	8.1 Autismo	AUTISMO ATIPICO	MENTALES	AUTISMO CON DISCAPACIDAD MODERADA	0.216	1	215744	0
Morbilidad	Córdoba	Mujer	15 a 19	Mujer 15 a 19 Córdoba	F940 - MUTISMO ELECTIVO	F940	9. Trastornos emocionales y del comportamiento que aparecen habitualmente en la niñez y en la adolescencia	9.2 Conducta	MUTISMO ELECTIVO	MENTALES	9.2 Conducta	0.241	2	77652	0
Morbilidad	Córdoba	Hombre	0 a 4	Hombre 0 a 4 Córdoba	F940 - MUTISMO ELECTIVO	F940	9. Trastornos emocionales y del comportamiento que aparecen habitualmente en la niñez y en la adolescencia	9.2 Conducta	MUTISMO ELECTIVO	MENTALES	9.2 Conducta	0.241	1	80348	0
Morbilidad	Antioquia	Mujer	60 a 64	Mujer 60 a 64 Antioquia	F100 - TRASTORNOS MENTALES Y DEL COMPORTAMIENTO DEBIDOS AL USO DEL ALCOHOL: INTOXICACION AGUDA	F100	1. Trastornos mentales y del comportamiento debidos al uso de sustancias psicoactivas	1.1 TMyC debidos al uso de alcohol	TRASTORNOS MENTALES Y DEL COMPORTAMIENTO DEBIDOS AL USO DEL ALCOHOL: INTOXICACION AGUDA	SUSTANCIAS	ALCOHOL LEVE	0.235	2	186628	0
Morbilidad	Antioquia	Mujer	60 a 64	Mujer 60 a 64 Antioquia	F101 - TRASTORNOS MENTALES Y DEL COMPORTAMIENTO DEBIDOS AL USO DEL ALCOHOL: USO NOCIVO	F101	1. Trastornos mentales y del comportamiento debidos al uso de sustancias psicoactivas	1.1 TMyC debidos al uso de alcohol	TRASTORNOS MENTALES Y DEL COMPORTAMIENTO DEBIDOS AL USO DEL ALCOHOL: USO NOCIVO	SUSTANCIAS	ALCOHOL MODERADO	0.373	6	186628	0
Morbilidad	Antioquia	Mujer	60 a 64	Mujer 60 a 64 Antioquia	F102 - TRASTORNOS MENTALES Y DEL COMPORTAMIENTO DEBIDOS AL USO DEL ALCOHOL: SINDROME DE DEPENDENCIA	F102	1. Trastornos mentales y del comportamiento debidos al uso de sustancias psicoactivas	1.1 TMyC debidos al uso de alcohol	TRASTORNOS MENTALES Y DEL COMPORTAMIENTO DEBIDOS AL USO DEL ALCOHOL: SINDROME DE DEPENDENCIA	SUSTANCIAS	ALCOHOL MODERADO	0.373	26	186628	0
Morbilidad	Antioquia	Mujer	60 a 64	Mujer 60 a 64 Antioquia	F103 - TRASTORNOS MENTALES Y DEL COMPORTAMIENTO DEBIDOS AL USO DEL ALCOHOL: ESTADO DE ABSTINENCIA	F103	1. Trastornos mentales y del comportamiento debidos al uso de sustancias psicoactivas	1.1 TMyC debidos al uso de alcohol	TRASTORNOS MENTALES Y DEL COMPORTAMIENTO DEBIDOS AL USO DEL ALCOHOL: ESTADO DE ABSTINENCIA	SUSTANCIAS	ALCOHOL SEVERO	0.57	5	186628	0
Morbilidad	Antioquia	Mujer	60 a 64	Mujer 60 a 64 Antioquia	F104 - TRASTORNOS MENTALES Y DEL COMPORTAMIENTO DEBIDOS AL USO DEL ALCOHOL: ESTADO DE ABSTINENCIA CON DELIRIO	F104	1. Trastornos mentales y del comportamiento debidos al uso de sustancias psicoactivas	1.1 TMyC debidos al uso de alcohol	TRASTORNOS MENTALES Y DEL COMPORTAMIENTO DEBIDOS AL USO DEL ALCOHOL: ESTADO DE ABSTINENCIA CON DELIRIO	SUSTANCIAS	ALCOHOL SEVERO	0.57	1	186628	0
Morbilidad	Antioquia	Mujer	60 a 64	Mujer 60 a 64 Antioquia	F112 - TRASTORNOS MENTALES Y DEL COMPORTAMIENTO DEBIDOS AL USO DE OPIACEOS: SINDROME DE DEPENDENCIA	F112	1. Trastornos mentales y del comportamiento debidos al uso de sustancias psicoactivas	1.2 TMyC debido a opiaceos	TRASTORNOS MENTALES Y DEL COMPORTAMIENTO DEBIDOS AL USO DE OPIACEOS: SINDROME DE DEPENDENCIA	SUSTANCIAS	OPIOIDES SEVERO	0.697	8	186628	0
Morbilidad	Antioquia	Mujer	60 a 64	Mujer 60 a 64 Antioquia	F113 - TRASTORNOS MENTALES Y DEL COMPORTAMIENTO DEBIDOS AL USO DE OPIACEOS: ESTADO DE ABSTINENCIA	F113	1. Trastornos mentales y del comportamiento debidos al uso de sustancias psicoactivas	1.2 TMyC debido a opiaceos	TRASTORNOS MENTALES Y DEL COMPORTAMIENTO DEBIDOS AL USO DE OPIACEOS: ESTADO DE ABSTINENCIA	SUSTANCIAS	OPIOIDES SEVERO	0.697	1	186628	0
Morbilidad	Antioquia	Mujer	60 a 64	Mujer 60 a 64 Antioquia	F114 - TRASTORNOS MENTALES Y DEL COMPORTAMIENTO DEBIDOS AL USO DE OPIACEOS: ESTADO DE ABSTINENCIA CON DELIRIO	F114	1. Trastornos mentales y del comportamiento debidos al uso de sustancias psicoactivas	1.2 TMyC debido a opiaceos	TRASTORNOS MENTALES Y DEL COMPORTAMIENTO DEBIDOS AL USO DE OPIACEOS: ESTADO DE ABSTINENCIA CON DELIRIO	SUSTANCIAS	OPIOIDES SEVERO	0.697	1	186628	0
Morbilidad	Antioquia	Mujer	60 a 64	Mujer 60 a 64 Antioquia	F120 - TRASTORNOS MENTALES Y DEL COMPORTAMIENTO DEBIDOS AL USO DE CANNABINOIDES: INTOXICACION AGUDA	F120	1. Trastornos mentales y del comportamiento debidos al uso de sustancias psicoactivas	1.3 TMyC debido a cannabinoides	TRASTORNOS MENTALES Y DEL COMPORTAMIENTO DEBIDOS AL USO DE CANNABINOIDES: INTOXICACION AGUDA	SUSTANCIAS	CANNABIS LEVE	0.039	1	186628	0
Morbilidad	Antioquia	Mujer	60 a 64	Mujer 60 a 64 Antioquia	F121 - TRASTORNOS MENTALES Y DEL COMPORTAMIENTO DEBIDOS AL USO DE CANNABINOIDES: USO NOCIVO	F121	1. Trastornos mentales y del comportamiento debidos al uso de sustancias psicoactivas	1.3 TMyC debido a cannabinoides	TRASTORNOS MENTALES Y DEL COMPORTAMIENTO DEBIDOS AL USO DE CANNABINOIDES: USO NOCIVO	SUSTANCIAS	CANNABIS SEVERO	0.266	1	186628	0
Morbilidad	Antioquia	Mujer	60 a 64	Mujer 60 a 64 Antioquia	F122 - TRASTORNOS MENTALES Y DEL COMPORTAMIENTO DEBIDOS AL USO DE CANNABINOIDES: SINDROME DE DEPENDENCIA	F122	1. Trastornos mentales y del comportamiento debidos al uso de sustancias psicoactivas	1.3 TMyC debido a cannabinoides	TRASTORNOS MENTALES Y DEL COMPORTAMIENTO DEBIDOS AL USO DE CANNABINOIDES: SINDROME DE DEPENDENCIA	SUSTANCIAS	CANNABIS SEVERO	0.266	1	186628	0
Morbilidad	Antioquia	Mujer	60 a 64	Mujer 60 a 64 Antioquia	F124 - TRASTORNOS MENTALES Y DEL COMPORTAMIENTO DEBIDOS AL USO DE CANNABINOIDES: ESTADO DE ABSTINENCIA CON DELIRIO	F124	1. Trastornos mentales y del comportamiento debidos al uso de sustancias psicoactivas	1.3 TMyC debido a cannabinoides	TRASTORNOS MENTALES Y DEL COMPORTAMIENTO DEBIDOS AL USO DE CANNABINOIDES: ESTADO DE ABSTINENCIA CON DELIRIO	SUSTANCIAS	CANNABIS SEVERO	0.266	1	186628	0
Morbilidad	Antioquia	Mujer	60 a 64	Mujer 60 a 64 Antioquia	F127 - TRASTORNOS MENTALES Y DEL COMPORTAMIENTO DEBIDOS AL USO DE CANNABINOIDES: TRASTORNO PSICOTICO RESIDUAL Y DE COMIENZO TARDIO	F127	1. Trastornos mentales y del comportamiento debidos al uso de sustancias psicoactivas	1.3 TMyC debido a cannabinoides	TRASTORNOS MENTALES Y DEL COMPORTAMIENTO DEBIDOS AL USO DE CANNABINOIDES: TRASTORNO PSICOTICO RESIDUAL Y DE COMIENZO TARDIO	SUSTANCIAS	CANNABIS SEVERO	0.266	1	186628	0
Morbilidad	Antioquia	Mujer	60 a 64	Mujer 60 a 64 Antioquia	F141 - TRASTORNOS MENTALES Y DEL COMPORTAMIENTO DEBIDOS AL USO DE COCAINA: USO NOCIVO	F141	1. Trastornos mentales y del comportamiento debidos al uso de sustancias psicoactivas	1.4 TMyC debido a Cocaína	TRASTORNOS MENTALES Y DEL COMPORTAMIENTO DEBIDOS AL USO DE COCAINA: USO NOCIVO	SUSTANCIAS	COCAINA SEVERA	0.479	8	186628	0
Morbilidad	Antioquia	Mujer	60 a 64	Mujer 60 a 64 Antioquia	F142 - TRASTORNOS MENTALES Y DEL COMPORTAMIENTO DEBIDOS AL USO DE COCAINA: SINDROME DE DEPENDENCIA	F142	1. Trastornos mentales y del comportamiento debidos al uso de sustancias psicoactivas	1.4 TMyC debido a Cocaína	TRASTORNOS MENTALES Y DEL COMPORTAMIENTO DEBIDOS AL USO DE COCAINA: SINDROME DE DEPENDENCIA	SUSTANCIAS	COCAINA SEVERA	0.479	5	186628	0
Morbilidad	Antioquia	Mujer	60 a 64	Mujer 60 a 64 Antioquia	F200 - ESQUIZOFRENIA PARANOIDE	F200	2. Esquizofrenia, trastornos esquizotípicos y trastornos Delirantes	2.1 Esquizofrenia	ESQUIZOFRENIA PARANOIDE	MENTALES	2.1 Esquizofrenia	0.778	168	186628	0
Morbilidad	Antioquia	Mujer	60 a 64	Mujer 60 a 64 Antioquia	F201 - ESQUIZOFRENIA HEBEFRENICA	F201	2. Esquizofrenia, trastornos esquizotípicos y trastornos Delirantes	2.1 Esquizofrenia	ESQUIZOFRENIA HEBEFRENICA	MENTALES	2.1 Esquizofrenia	0.778	2	186628	0
Morbilidad	Antioquia	Mujer	60 a 64	Mujer 60 a 64 Antioquia	F203 - ESQUIZOFRENIA INDIFERENCIADA	F203	2. Esquizofrenia, trastornos esquizotípicos y trastornos Delirantes	2.1 Esquizofrenia	ESQUIZOFRENIA INDIFERENCIADA	MENTALES	2.1 Esquizofrenia	0.778	7	186628	0
Morbilidad	Antioquia	Mujer	60 a 64	Mujer 60 a 64 Antioquia	F204 - DEPRESION POSTESQUIZOFRENICA	F204	2. Esquizofrenia, trastornos esquizotípicos y trastornos Delirantes	2.1 Esquizofrenia	DEPRESION POSTESQUIZOFRENICA	MENTALES	2.1 Esquizofrenia	0.778	2	186628	0
Morbilidad	Antioquia	Mujer	60 a 64	Mujer 60 a 64 Antioquia	F205 - ESQUIZOFRENIA RESIDUAL	F205	2. Esquizofrenia, trastornos esquizotípicos y trastornos Delirantes	2.1 Esquizofrenia	ESQUIZOFRENIA RESIDUAL	MENTALES	2.1 Esquizofrenia	0.778	20	186628	0
Morbilidad	Antioquia	Mujer	60 a 64	Mujer 60 a 64 Antioquia	F206 - ESQUIZOFRENIA SIMPLE	F206	2. Esquizofrenia, trastornos esquizotípicos y trastornos Delirantes	2.1 Esquizofrenia	ESQUIZOFRENIA SIMPLE	MENTALES	2.1 Esquizofrenia	0.778	6	186628	0
Morbilidad	Antioquia	Mujer	60 a 64	Mujer 60 a 64 Antioquia	F232 - TRASTORNO PSICOTICO AGUDO DE TIPO ESQUIZOFRENICO	F232	2. Esquizofrenia, trastornos esquizotípicos y trastornos Delirantes	2.1 Esquizofrenia	TRASTORNO PSICOTICO AGUDO DE TIPO ESQUIZOFRENICO	MENTALES	2.1 Esquizofrenia	0.778	3	186628	0
Morbilidad	Antioquia	Mujer	60 a 64	Mujer 60 a 64 Antioquia	F310 - TRASTORNO AFECTIVO BIPOLAR, EPISODIO HIPOMANIACO PRESENTE	F310	3. trastornos del humor (afectivos)	3.1 Bipolar	TRASTORNO AFECTIVO BIPOLAR, EPISODIO HIPOMANIACO PRESENTE	MENTALES	DESORDEN BIPOLAR MANIACO	0.492	44	186628	0
Morbilidad	Antioquia	Mujer	60 a 64	Mujer 60 a 64 Antioquia	F311 - TRASTORNO AFECTIVO BIPOLAR, EPISODIO MANIACO PRESENTE SIN SINTOMAS PSICOTICOS	F311	3. trastornos del humor (afectivos)	3.1 Bipolar	TRASTORNO AFECTIVO BIPOLAR, EPISODIO MANIACO PRESENTE SIN SINTOMAS PSICOTICOS	MENTALES	DESORDEN BIPOLAR MANIACO	0.492	35	186628	0
Morbilidad	Antioquia	Mujer	60 a 64	Mujer 60 a 64 Antioquia	F312 - TRASTORNO AFECTIVO BIPOLAR, EPISODIO MANIACO PRESENTE CON SINTOMAS PSICOTICOS	F312	3. trastornos del humor (afectivos)	3.1 Bipolar	TRASTORNO AFECTIVO BIPOLAR, EPISODIO MANIACO PRESENTE CON SINTOMAS PSICOTICOS	MENTALES	DESORDEN BIPOLAR MANIACO	0.492	90	186628	0
Morbilidad	Antioquia	Mujer	60 a 64	Mujer 60 a 64 Antioquia	F313 - TRASTORNO AFECTIVO BIPOLAR, EPISODIO DEPRESIVO PRESENTE LEVE O MODERADO	F313	3. trastornos del humor (afectivos)	3.1 Bipolar	TRASTORNO AFECTIVO BIPOLAR, EPISODIO DEPRESIVO PRESENTE LEVE O MODERADO	MENTALES	DESORDEN BIPOLAR DEPRESIVO	0.396	104	186628	0
Morbilidad	Antioquia	Mujer	60 a 64	Mujer 60 a 64 Antioquia	F314 - TRASTORNO AFECTIVO BIPOLAR, EPISODIO DEPRESIVO GRAVE PRESENTE SIN SINTOMAS PSICOTICOS	F314	3. trastornos del humor (afectivos)	3.1 Bipolar	TRASTORNO AFECTIVO BIPOLAR, EPISODIO DEPRESIVO GRAVE PRESENTE SIN SINTOMAS PSICOTICOS	MENTALES	DESORDEN BIPOLAR DEPRESIVO	0.396	25	186628	0
Morbilidad	Antioquia	Mujer	60 a 64	Mujer 60 a 64 Antioquia	F315 - TRASTORNO AFECTIVO BIPOLAR, EPISODIO DEPRESIVO GRAVE PRESENTE CON SINTOMAS PSICOTICOS	F315	3. trastornos del humor (afectivos)	3.1 Bipolar	TRASTORNO AFECTIVO BIPOLAR, EPISODIO DEPRESIVO GRAVE PRESENTE CON SINTOMAS PSICOTICOS	MENTALES	DESORDEN BIPOLAR DEPRESIVO	0.396	14	186628	0
Morbilidad	Antioquia	Mujer	60 a 64	Mujer 60 a 64 Antioquia	F316 - TRASTORNO AFECTIVO BIPOLAR, EPISODIO MIXTO PRESENTE	F316	3. trastornos del humor (afectivos)	3.1 Bipolar	TRASTORNO AFECTIVO BIPOLAR, EPISODIO MIXTO PRESENTE	MENTALES	DESORDEN BIPOLAR DEPRESIVO	0.396	78	186628	0
Morbilidad	Antioquia	Mujer	60 a 64	Mujer 60 a 64 Antioquia	F317 - TRASTORNO AFECTIVO BIPOLAR, ACTUALMENTE EN REMISION	F317	3. trastornos del humor (afectivos)	3.1 Bipolar	TRASTORNO AFECTIVO BIPOLAR, ACTUALMENTE EN REMISION	MENTALES	DESORDEN BIPOLAR DEPRESIVO	0.396	393	186628	0
Morbilidad	Antioquia	Mujer	60 a 64	Mujer 60 a 64 Antioquia	F330 - TRASTORNO DEPRESIVO RECURRENTE, EPISODIO LEVE PRESENTE	F330	3. trastornos del humor (afectivos)	3.2 Depresión	TRASTORNO DEPRESIVO RECURRENTE, EPISODIO LEVE PRESENTE	MENTALES	DEPRESIÓN MAYOR LEVE	0.145	55	186628	0
Morbilidad	Antioquia	Mujer	60 a 64	Mujer 60 a 64 Antioquia	F331 - TRASTORNO DEPRESIVO RECURRENTE, EPISODIO MODERADO PRESENTE	F331	3. trastornos del humor (afectivos)	3.2 Depresión	TRASTORNO DEPRESIVO RECURRENTE, EPISODIO MODERADO PRESENTE	MENTALES	DEPRESIÓN MAYOR MODERADO	0.396	266	186628	0
Morbilidad	Antioquia	Mujer	60 a 64	Mujer 60 a 64 Antioquia	F332 - TRASTORNO DEPRESIVO RECURRENTE, EPISODIO DEPRESIVO GRAVE PRESENTE SIN SINTOMAS PSICOTICOS	F332	3. trastornos del humor (afectivos)	3.2 Depresión	TRASTORNO DEPRESIVO RECURRENTE, EPISODIO DEPRESIVO GRAVE PRESENTE SIN SINTOMAS PSICOTICOS	MENTALES	DEPRESIÓN MAYOR SEVERO	0.658	59	186628	0
Morbilidad	Antioquia	Mujer	60 a 64	Mujer 60 a 64 Antioquia	F333 - TRASTORNO DEPRESIVO RECURRENTE, EPISODIO DEPRESIVO GRAVE PRESENTE, CON SINTOMAS PSICOTICOS	F333	3. trastornos del humor (afectivos)	3.2 Depresión	TRASTORNO DEPRESIVO RECURRENTE, EPISODIO DEPRESIVO GRAVE PRESENTE, CON SINTOMAS PSICOTICOS	MENTALES	DEPRESIÓN MAYOR SEVERO	0.658	14	186628	0
Morbilidad	Antioquia	Mujer	60 a 64	Mujer 60 a 64 Antioquia	F334 - TRASTORNO DEPRESIVO RECURRENTE ACTUALMENTE EN REMISION	F334	3. trastornos del humor (afectivos)	3.2 Depresión	TRASTORNO DEPRESIVO RECURRENTE ACTUALMENTE EN REMISION	MENTALES	DEPRESIÓN MAYOR SEVERO	0.658	78	186628	0
Morbilidad	Antioquia	Mujer	60 a 64	Mujer 60 a 64 Antioquia	F341 - DISTIMIA	F341	3. trastornos del humor (afectivos)	3.3 Distimia	DISTIMIA	MENTALES	DISTIMIA	0.145	21	186628	0
Morbilidad	Antioquia	Mujer	60 a 64	Mujer 60 a 64 Antioquia	F410 - TRASTORNO DE PANICO [ANSIEDAD PAROXISTICA EPISODICA]	F410	4. Trastornos neuróticos, trastornos relacionados con el estrés y trastornos somatomorfos	4.1 Ansiedad	TRASTORNO DE PANICO [ANSIEDAD PAROXISTICA EPISODICA]	MENTALES	ANSIEDAD LEVE	0.03	109	186628	0
Morbilidad	Antioquia	Mujer	60 a 64	Mujer 60 a 64 Antioquia	F411 - TRASTORNO DE ANSIEDAD GENERALIZADA	F411	4. Trastornos neuróticos, trastornos relacionados con el estrés y trastornos somatomorfos	4.1 Ansiedad	TRASTORNO DE ANSIEDAD GENERALIZADA	MENTALES	ANSIEDAD MODERADA	0.133	788	186628	0
Morbilidad	Antioquia	Mujer	60 a 64	Mujer 60 a 64 Antioquia	F412 - TRASTORNO MIXTO DE ANSIEDAD Y DEPRESION	F412	4. Trastornos neuróticos, trastornos relacionados con el estrés y trastornos somatomorfos	4.1 Ansiedad	TRASTORNO MIXTO DE ANSIEDAD Y DEPRESION	MENTALES	ANSIEDAD SEVERA	0.523	1796	186628	0
Morbilidad	Antioquia	Mujer	60 a 64	Mujer 60 a 64 Antioquia	F413 - OTROS TRASTORNOS DE ANSIEDAD MIXTOS	F413	4. Trastornos neuróticos, trastornos relacionados con el estrés y trastornos somatomorfos	4.1 Ansiedad	OTROS TRASTORNOS DE ANSIEDAD MIXTOS	MENTALES	ANSIEDAD SEVERA	0.523	114	186628	0
Morbilidad	Antioquia	Mujer	60 a 64	Mujer 60 a 64 Antioquia	F501 - ANOREXIA NERVIOSA ATIPICA	F501	5. Síndromes del comportamiento asociados con alteraciones fisiológicas y factores físicos	5.2 Anorexia	ANOREXIA NERVIOSA ATIPICA	MENTALES	ALIMENTICIOS ANOREXIA NERVIOSA	0.224	1	186628	0
Morbilidad	Antioquia	Mujer	60 a 64	Mujer 60 a 64 Antioquia	F502 - BULIMIA NERVIOSA	F502	5. Síndromes del comportamiento asociados con alteraciones fisiológicas y factores físicos	5.1 Bulimia	BULIMIA NERVIOSA	MENTALES	ALIMENTICIOS BULIMIA NERVIOSA	0.223	1	186628	0
Morbilidad	Antioquia	Mujer	60 a 64	Mujer 60 a 64 Antioquia	F601 - TRASTORNO ESQUIZOIDE DE LA PERSONALIDAD	F601	6. Trastornos de la personalidad y del comportamiento en adultos	6.1 Conducta	TRASTORNO ESQUIZOIDE DE LA PERSONALIDAD	MENTALES	6.1 Conducta	0.241	3	186628	0
Morbilidad	Antioquia	Mujer	60 a 64	Mujer 60 a 64 Antioquia	F602 - TRASTORNO ASOCIAL DE LA PERSONALIDAD	F602	6. Trastornos de la personalidad y del comportamiento en adultos	6.1 Conducta	TRASTORNO ASOCIAL DE LA PERSONALIDAD	MENTALES	6.1 Conducta	0.241	1	186628	0
Morbilidad	Antioquia	Mujer	60 a 64	Mujer 60 a 64 Antioquia	F603 - TRASTORNO DE LA PERSONALIDAD EMOCIONALMENTE INESTABLE	F603	6. Trastornos de la personalidad y del comportamiento en adultos	6.1 Conducta	TRASTORNO DE LA PERSONALIDAD EMOCIONALMENTE INESTABLE	MENTALES	6.1 Conducta	0.241	11	186628	0
Morbilidad	Antioquia	Mujer	60 a 64	Mujer 60 a 64 Antioquia	F606 - TRASTORNO DE LA PERSONALIDAD ANSIOSA (EVASIVA, ELUSIVA)	F606	6. Trastornos de la personalidad y del comportamiento en adultos	6.1 Conducta	TRASTORNO DE LA PERSONALIDAD ANSIOSA (EVASIVA, ELUSIVA)	MENTALES	6.1 Conducta	0.241	4	186628	0
Morbilidad	Antioquia	Mujer	60 a 64	Mujer 60 a 64 Antioquia	F607 - TRASTORNO DE LA PERSONALIDAD DEPENDIENTE	F607	6. Trastornos de la personalidad y del comportamiento en adultos	6.1 Conducta	TRASTORNO DE LA PERSONALIDAD DEPENDIENTE	MENTALES	6.1 Conducta	0.241	2	186628	0
Morbilidad	Antioquia	Mujer	60 a 64	Mujer 60 a 64 Antioquia	F61X - TRASTORNOS MIXTOS Y OTROS TRASTORNOS DE LA PERSONALIDAD	F61X	6. Trastornos de la personalidad y del comportamiento en adultos	6.1 Conducta	TRASTORNOS MIXTOS Y OTROS TRASTORNOS DE LA PERSONALIDAD	MENTALES	6.1 Conducta	0.241	2	186628	0
Morbilidad	Antioquia	Mujer	60 a 64	Mujer 60 a 64 Antioquia	F630 - JUEGO PATOLOGICO	F630	6. Trastornos de la personalidad y del comportamiento en adultos	6.1 Conducta	JUEGO PATOLOGICO	MENTALES	6.1 Conducta	0.241	1	186628	0
Morbilidad	Antioquia	Mujer	60 a 64	Mujer 60 a 64 Antioquia	F700 - RETRASO MENTAL LEVE: DETERIORO DEL COMPORTAMIENTO NULO O MINIMO	F700	7. Retraso mental	7.1 Retraso mental	RETRASO MENTAL LEVE: DETERIORO DEL COMPORTAMIENTO NULO O MINIMO	MENTALES	RETRASO MENTAL LEVE	0.043	18	186628	0
Morbilidad	Antioquia	Mujer	60 a 64	Mujer 60 a 64 Antioquia	F701 - RETRASO MENTAL LEVE: DETERIORO DEL COMPORTAMIENTO SIGNIFICATIVO, QUE REQUIERE ATENCION O TRATAMIENTO	F701	7. Retraso mental	7.1 Retraso mental	RETRASO MENTAL LEVE: DETERIORO DEL COMPORTAMIENTO SIGNIFICATIVO, QUE REQUIERE ATENCION O TRATAMIENTO	MENTALES	RETRASO MENTAL LEVE	0.043	4	186628	0
Morbilidad	Antioquia	Mujer	60 a 64	Mujer 60 a 64 Antioquia	F708 - RETRASO MENTAL LEVE: OTROS DETERIOROS DEL COMPORTAMIENTO	F708	7. Retraso mental	7.1 Retraso mental	RETRASO MENTAL LEVE: OTROS DETERIOROS DEL COMPORTAMIENTO	MENTALES	RETRASO MENTAL LEVE	0.043	2	186628	0
Morbilidad	Antioquia	Mujer	60 a 64	Mujer 60 a 64 Antioquia	F709 - RETRASO MENTAL LEVE: DETERIORO DEL COMPORTAMIENTO DE GRADO NO ESPECIFICADO	F709	7. Retraso mental	7.1 Retraso mental	RETRASO MENTAL LEVE: DETERIORO DEL COMPORTAMIENTO DE GRADO NO ESPECIFICADO	MENTALES	RETRASO MENTAL LEVE	0.043	4	186628	0
Morbilidad	Antioquia	Mujer	60 a 64	Mujer 60 a 64 Antioquia	F710 - RETRASO MENTAL MODERADO: DETERIORO DEL COMPORTAMIENTO NULO O MINIMO	F710	7. Retraso mental	7.1 Retraso mental	RETRASO MENTAL MODERADO: DETERIORO DEL COMPORTAMIENTO NULO O MINIMO	MENTALES	RETRASO MENTAL MODERADO	0.1	12	186628	0
Morbilidad	Antioquia	Mujer	60 a 64	Mujer 60 a 64 Antioquia	F711 - RETRASO MENTAL MODERADO: DETERIORO DEL COMPORTAMIENTO SIGNIFICATIVO, QUE REQUIERE ATENCION O TRATAMIENTO	F711	7. Retraso mental	7.1 Retraso mental	RETRASO MENTAL MODERADO: DETERIORO DEL COMPORTAMIENTO SIGNIFICATIVO, QUE REQUIERE ATENCION O TRATAMIENTO	MENTALES	RETRASO MENTAL MODERADO	0.1	33	186628	0
Morbilidad	Antioquia	Mujer	60 a 64	Mujer 60 a 64 Antioquia	F720 - RETRASO MENTAL GRAVE: DETERIORO DEL COMPORTAMIENTO NULO O MINIMO	F720	7. Retraso mental	7.1 Retraso mental	RETRASO MENTAL GRAVE: DETERIORO DEL COMPORTAMIENTO NULO O MINIMO	MENTALES	RETRASO MENTAL GRAVE	0.16	4	186628	0
Morbilidad	Antioquia	Mujer	60 a 64	Mujer 60 a 64 Antioquia	F721 - RETRASO MENTAL GRAVE: DETERIORO DEL COMPORTAMIENTO SIGNIFICATIVO, QUE REQUIERE ATENCION O TRATAMIENTO	F721	7. Retraso mental	7.1 Retraso mental	RETRASO MENTAL GRAVE: DETERIORO DEL COMPORTAMIENTO SIGNIFICATIVO, QUE REQUIERE ATENCION O TRATAMIENTO	MENTALES	RETRASO MENTAL GRAVE	0.16	14	186628	0
Morbilidad	Antioquia	Mujer	60 a 64	Mujer 60 a 64 Antioquia	F731 - RETRASO MENTAL PROFUNDO: DETERIORO DEL COMPORTAMIENTO SIGNIFICATIVO, QUE REQUIERE ATENCION O TRATAMIENTO	F731	7. Retraso mental	7.1 Retraso mental	RETRASO MENTAL PROFUNDO: DETERIORO DEL COMPORTAMIENTO SIGNIFICATIVO, QUE REQUIERE ATENCION O TRATAMIENTO	MENTALES	RETRASO MENTAL PROFUNDO	0.2	1	186628	0
Morbilidad	Antioquia	Mujer	60 a 64	Mujer 60 a 64 Antioquia	F790 - RETRASO MENTAL, NO ESPECIFICADO: DETERIORO DEL COMPORTAMIENTO NULO O MINIMO	F790	7. Retraso mental	7.1 Retraso mental	RETRASO MENTAL, NO ESPECIFICADO: DETERIORO DEL COMPORTAMIENTO NULO O MINIMO	MENTALES	RETRASO MENTAL LEVE	0.043	4	186628	0
Morbilidad	Antioquia	Mujer	60 a 64	Mujer 60 a 64 Antioquia	F791 - RETRASO MENTAL, NO ESPECIFICADO: DETERIORO DEL COMPORTAMIENTO SIGNIFICATIVO, QUE REQUIERE ATENCION O TRATAMIENTO	F791	7. Retraso mental	7.1 Retraso mental	RETRASO MENTAL, NO ESPECIFICADO: DETERIORO DEL COMPORTAMIENTO SIGNIFICATIVO, QUE REQUIERE ATENCION O TRATAMIENTO	MENTALES	RETRASO MENTAL MODERADO	0.1	4	186628	0
Morbilidad	Antioquia	Mujer	60 a 64	Mujer 60 a 64 Antioquia	F845 - SINDROME DE ASPERGER	F845	8. Trastornos del desarrollo psicológico	8.1 Autismo	SINDROME DE ASPERGER	MENTALES	AUTISMO CON DISCAPACIDAD MODERADA	0.216	1	186628	0
Morbilidad	Córdoba	Hombre	5 a 9	Hombre 5 a 9 Córdoba	F940 - MUTISMO ELECTIVO	F940	9. Trastornos emocionales y del comportamiento que aparecen habitualmente en la niñez y en la adolescencia	9.2 Conducta	MUTISMO ELECTIVO	MENTALES	9.2 Conducta	0.241	2	83113	0
Morbilidad	Córdoba	Hombre	10 a 14	Hombre 10 a 14 Córdoba	F940 - MUTISMO ELECTIVO	F940	9. Trastornos emocionales y del comportamiento que aparecen habitualmente en la niñez y en la adolescencia	9.2 Conducta	MUTISMO ELECTIVO	MENTALES	9.2 Conducta	0.241	1	82082	0
Morbilidad	Córdoba	Hombre	15 a 19	Hombre 15 a 19 Córdoba	F940 - MUTISMO ELECTIVO	F940	9. Trastornos emocionales y del comportamiento que aparecen habitualmente en la niñez y en la adolescencia	9.2 Conducta	MUTISMO ELECTIVO	MENTALES	9.2 Conducta	0.241	1	78517	0
Morbilidad	Antioquia	Mujer	65 a 69	Mujer 65 a 69 Antioquia	F100 - TRASTORNOS MENTALES Y DEL COMPORTAMIENTO DEBIDOS AL USO DEL ALCOHOL: INTOXICACION AGUDA	F100	1. Trastornos mentales y del comportamiento debidos al uso de sustancias psicoactivas	1.1 TMyC debidos al uso de alcohol	TRASTORNOS MENTALES Y DEL COMPORTAMIENTO DEBIDOS AL USO DEL ALCOHOL: INTOXICACION AGUDA	SUSTANCIAS	ALCOHOL LEVE	0.235	3	146400	0
Morbilidad	Antioquia	Mujer	65 a 69	Mujer 65 a 69 Antioquia	F101 - TRASTORNOS MENTALES Y DEL COMPORTAMIENTO DEBIDOS AL USO DEL ALCOHOL: USO NOCIVO	F101	1. Trastornos mentales y del comportamiento debidos al uso de sustancias psicoactivas	1.1 TMyC debidos al uso de alcohol	TRASTORNOS MENTALES Y DEL COMPORTAMIENTO DEBIDOS AL USO DEL ALCOHOL: USO NOCIVO	SUSTANCIAS	ALCOHOL MODERADO	0.373	4	146400	0
Morbilidad	Antioquia	Mujer	65 a 69	Mujer 65 a 69 Antioquia	F102 - TRASTORNOS MENTALES Y DEL COMPORTAMIENTO DEBIDOS AL USO DEL ALCOHOL: SINDROME DE DEPENDENCIA	F102	1. Trastornos mentales y del comportamiento debidos al uso de sustancias psicoactivas	1.1 TMyC debidos al uso de alcohol	TRASTORNOS MENTALES Y DEL COMPORTAMIENTO DEBIDOS AL USO DEL ALCOHOL: SINDROME DE DEPENDENCIA	SUSTANCIAS	ALCOHOL MODERADO	0.373	18	146400	0
Morbilidad	Antioquia	Mujer	65 a 69	Mujer 65 a 69 Antioquia	F103 - TRASTORNOS MENTALES Y DEL COMPORTAMIENTO DEBIDOS AL USO DEL ALCOHOL: ESTADO DE ABSTINENCIA	F103	1. Trastornos mentales y del comportamiento debidos al uso de sustancias psicoactivas	1.1 TMyC debidos al uso de alcohol	TRASTORNOS MENTALES Y DEL COMPORTAMIENTO DEBIDOS AL USO DEL ALCOHOL: ESTADO DE ABSTINENCIA	SUSTANCIAS	ALCOHOL SEVERO	0.57	3	146400	0
Morbilidad	Antioquia	Mujer	65 a 69	Mujer 65 a 69 Antioquia	F104 - TRASTORNOS MENTALES Y DEL COMPORTAMIENTO DEBIDOS AL USO DEL ALCOHOL: ESTADO DE ABSTINENCIA CON DELIRIO	F104	1. Trastornos mentales y del comportamiento debidos al uso de sustancias psicoactivas	1.1 TMyC debidos al uso de alcohol	TRASTORNOS MENTALES Y DEL COMPORTAMIENTO DEBIDOS AL USO DEL ALCOHOL: ESTADO DE ABSTINENCIA CON DELIRIO	SUSTANCIAS	ALCOHOL SEVERO	0.57	1	146400	0
Morbilidad	Antioquia	Mujer	65 a 69	Mujer 65 a 69 Antioquia	F110 - TRASTORNOS MENTALES Y DEL COMPORTAMIENTO DEBIDOS AL USO DE OPIACEOS: INTOXICACION AGUDA	F110	1. Trastornos mentales y del comportamiento debidos al uso de sustancias psicoactivas	1.2 TMyC debido a opiaceos	TRASTORNOS MENTALES Y DEL COMPORTAMIENTO DEBIDOS AL USO DE OPIACEOS: INTOXICACION AGUDA	SUSTANCIAS	OPIOIDES LEVE	0.335	1	146400	0
Morbilidad	Antioquia	Mujer	65 a 69	Mujer 65 a 69 Antioquia	F112 - TRASTORNOS MENTALES Y DEL COMPORTAMIENTO DEBIDOS AL USO DE OPIACEOS: SINDROME DE DEPENDENCIA	F112	1. Trastornos mentales y del comportamiento debidos al uso de sustancias psicoactivas	1.2 TMyC debido a opiaceos	TRASTORNOS MENTALES Y DEL COMPORTAMIENTO DEBIDOS AL USO DE OPIACEOS: SINDROME DE DEPENDENCIA	SUSTANCIAS	OPIOIDES SEVERO	0.697	6	146400	0
Morbilidad	Antioquia	Mujer	65 a 69	Mujer 65 a 69 Antioquia	F113 - TRASTORNOS MENTALES Y DEL COMPORTAMIENTO DEBIDOS AL USO DE OPIACEOS: ESTADO DE ABSTINENCIA	F113	1. Trastornos mentales y del comportamiento debidos al uso de sustancias psicoactivas	1.2 TMyC debido a opiaceos	TRASTORNOS MENTALES Y DEL COMPORTAMIENTO DEBIDOS AL USO DE OPIACEOS: ESTADO DE ABSTINENCIA	SUSTANCIAS	OPIOIDES SEVERO	0.697	3	146400	0
Morbilidad	Antioquia	Mujer	65 a 69	Mujer 65 a 69 Antioquia	F120 - TRASTORNOS MENTALES Y DEL COMPORTAMIENTO DEBIDOS AL USO DE CANNABINOIDES: INTOXICACION AGUDA	F120	1. Trastornos mentales y del comportamiento debidos al uso de sustancias psicoactivas	1.3 TMyC debido a cannabinoides	TRASTORNOS MENTALES Y DEL COMPORTAMIENTO DEBIDOS AL USO DE CANNABINOIDES: INTOXICACION AGUDA	SUSTANCIAS	CANNABIS LEVE	0.039	2	146400	0
Morbilidad	Antioquia	Mujer	65 a 69	Mujer 65 a 69 Antioquia	F122 - TRASTORNOS MENTALES Y DEL COMPORTAMIENTO DEBIDOS AL USO DE CANNABINOIDES: SINDROME DE DEPENDENCIA	F122	1. Trastornos mentales y del comportamiento debidos al uso de sustancias psicoactivas	1.3 TMyC debido a cannabinoides	TRASTORNOS MENTALES Y DEL COMPORTAMIENTO DEBIDOS AL USO DE CANNABINOIDES: SINDROME DE DEPENDENCIA	SUSTANCIAS	CANNABIS SEVERO	0.266	2	146400	0
Morbilidad	Antioquia	Mujer	65 a 69	Mujer 65 a 69 Antioquia	F123 - TRASTORNOS MENTALES Y DEL COMPORTAMIENTO DEBIDOS AL USO DE CANNABINOIDES: ESTADO DE ABSTINENCIA	F123	1. Trastornos mentales y del comportamiento debidos al uso de sustancias psicoactivas	1.3 TMyC debido a cannabinoides	TRASTORNOS MENTALES Y DEL COMPORTAMIENTO DEBIDOS AL USO DE CANNABINOIDES: ESTADO DE ABSTINENCIA	SUSTANCIAS	CANNABIS SEVERO	0.266	1	146400	0
Morbilidad	Antioquia	Mujer	65 a 69	Mujer 65 a 69 Antioquia	F141 - TRASTORNOS MENTALES Y DEL COMPORTAMIENTO DEBIDOS AL USO DE COCAINA: USO NOCIVO	F141	1. Trastornos mentales y del comportamiento debidos al uso de sustancias psicoactivas	1.4 TMyC debido a Cocaína	TRASTORNOS MENTALES Y DEL COMPORTAMIENTO DEBIDOS AL USO DE COCAINA: USO NOCIVO	SUSTANCIAS	COCAINA SEVERA	0.479	2	146400	0
Morbilidad	Antioquia	Mujer	65 a 69	Mujer 65 a 69 Antioquia	F142 - TRASTORNOS MENTALES Y DEL COMPORTAMIENTO DEBIDOS AL USO DE COCAINA: SINDROME DE DEPENDENCIA	F142	1. Trastornos mentales y del comportamiento debidos al uso de sustancias psicoactivas	1.4 TMyC debido a Cocaína	TRASTORNOS MENTALES Y DEL COMPORTAMIENTO DEBIDOS AL USO DE COCAINA: SINDROME DE DEPENDENCIA	SUSTANCIAS	COCAINA SEVERA	0.479	10	146400	0
Morbilidad	Antioquia	Mujer	65 a 69	Mujer 65 a 69 Antioquia	F200 - ESQUIZOFRENIA PARANOIDE	F200	2. Esquizofrenia, trastornos esquizotípicos y trastornos Delirantes	2.1 Esquizofrenia	ESQUIZOFRENIA PARANOIDE	MENTALES	2.1 Esquizofrenia	0.778	127	146400	0
Morbilidad	Antioquia	Mujer	65 a 69	Mujer 65 a 69 Antioquia	F201 - ESQUIZOFRENIA HEBEFRENICA	F201	2. Esquizofrenia, trastornos esquizotípicos y trastornos Delirantes	2.1 Esquizofrenia	ESQUIZOFRENIA HEBEFRENICA	MENTALES	2.1 Esquizofrenia	0.778	1	146400	0
Morbilidad	Antioquia	Mujer	65 a 69	Mujer 65 a 69 Antioquia	F202 - ESQUIZOFRENIA CATATONICA	F202	2. Esquizofrenia, trastornos esquizotípicos y trastornos Delirantes	2.1 Esquizofrenia	ESQUIZOFRENIA CATATONICA	MENTALES	2.1 Esquizofrenia	0.778	1	146400	0
Morbilidad	Antioquia	Mujer	65 a 69	Mujer 65 a 69 Antioquia	F203 - ESQUIZOFRENIA INDIFERENCIADA	F203	2. Esquizofrenia, trastornos esquizotípicos y trastornos Delirantes	2.1 Esquizofrenia	ESQUIZOFRENIA INDIFERENCIADA	MENTALES	2.1 Esquizofrenia	0.778	5	146400	0
Morbilidad	Antioquia	Mujer	65 a 69	Mujer 65 a 69 Antioquia	F204 - DEPRESION POSTESQUIZOFRENICA	F204	2. Esquizofrenia, trastornos esquizotípicos y trastornos Delirantes	2.1 Esquizofrenia	DEPRESION POSTESQUIZOFRENICA	MENTALES	2.1 Esquizofrenia	0.778	4	146400	0
Morbilidad	Antioquia	Mujer	65 a 69	Mujer 65 a 69 Antioquia	F205 - ESQUIZOFRENIA RESIDUAL	F205	2. Esquizofrenia, trastornos esquizotípicos y trastornos Delirantes	2.1 Esquizofrenia	ESQUIZOFRENIA RESIDUAL	MENTALES	2.1 Esquizofrenia	0.778	18	146400	0
Morbilidad	Antioquia	Mujer	65 a 69	Mujer 65 a 69 Antioquia	F206 - ESQUIZOFRENIA SIMPLE	F206	2. Esquizofrenia, trastornos esquizotípicos y trastornos Delirantes	2.1 Esquizofrenia	ESQUIZOFRENIA SIMPLE	MENTALES	2.1 Esquizofrenia	0.778	4	146400	0
Morbilidad	Antioquia	Mujer	65 a 69	Mujer 65 a 69 Antioquia	F21X - TRASTORNO ESQUIZOTIPICO	F21X	2. Esquizofrenia, trastornos esquizotípicos y trastornos Delirantes	2.1 Esquizofrenia	TRASTORNO ESQUIZOTIPICO	MENTALES	2.1 Esquizofrenia	0.778	1	146400	0
Morbilidad	Antioquia	Mujer	65 a 69	Mujer 65 a 69 Antioquia	F232 - TRASTORNO PSICOTICO AGUDO DE TIPO ESQUIZOFRENICO	F232	2. Esquizofrenia, trastornos esquizotípicos y trastornos Delirantes	2.1 Esquizofrenia	TRASTORNO PSICOTICO AGUDO DE TIPO ESQUIZOFRENICO	MENTALES	2.1 Esquizofrenia	0.778	5	146400	0
Morbilidad	Antioquia	Mujer	65 a 69	Mujer 65 a 69 Antioquia	F310 - TRASTORNO AFECTIVO BIPOLAR, EPISODIO HIPOMANIACO PRESENTE	F310	3. trastornos del humor (afectivos)	3.1 Bipolar	TRASTORNO AFECTIVO BIPOLAR, EPISODIO HIPOMANIACO PRESENTE	MENTALES	DESORDEN BIPOLAR MANIACO	0.492	35	146400	0
Morbilidad	Antioquia	Mujer	65 a 69	Mujer 65 a 69 Antioquia	F311 - TRASTORNO AFECTIVO BIPOLAR, EPISODIO MANIACO PRESENTE SIN SINTOMAS PSICOTICOS	F311	3. trastornos del humor (afectivos)	3.1 Bipolar	TRASTORNO AFECTIVO BIPOLAR, EPISODIO MANIACO PRESENTE SIN SINTOMAS PSICOTICOS	MENTALES	DESORDEN BIPOLAR MANIACO	0.492	22	146400	0
Morbilidad	Antioquia	Mujer	65 a 69	Mujer 65 a 69 Antioquia	F312 - TRASTORNO AFECTIVO BIPOLAR, EPISODIO MANIACO PRESENTE CON SINTOMAS PSICOTICOS	F312	3. trastornos del humor (afectivos)	3.1 Bipolar	TRASTORNO AFECTIVO BIPOLAR, EPISODIO MANIACO PRESENTE CON SINTOMAS PSICOTICOS	MENTALES	DESORDEN BIPOLAR MANIACO	0.492	78	146400	0
Morbilidad	Antioquia	Mujer	65 a 69	Mujer 65 a 69 Antioquia	F313 - TRASTORNO AFECTIVO BIPOLAR, EPISODIO DEPRESIVO PRESENTE LEVE O MODERADO	F313	3. trastornos del humor (afectivos)	3.1 Bipolar	TRASTORNO AFECTIVO BIPOLAR, EPISODIO DEPRESIVO PRESENTE LEVE O MODERADO	MENTALES	DESORDEN BIPOLAR DEPRESIVO	0.396	59	146400	0
Morbilidad	Antioquia	Mujer	65 a 69	Mujer 65 a 69 Antioquia	F314 - TRASTORNO AFECTIVO BIPOLAR, EPISODIO DEPRESIVO GRAVE PRESENTE SIN SINTOMAS PSICOTICOS	F314	3. trastornos del humor (afectivos)	3.1 Bipolar	TRASTORNO AFECTIVO BIPOLAR, EPISODIO DEPRESIVO GRAVE PRESENTE SIN SINTOMAS PSICOTICOS	MENTALES	DESORDEN BIPOLAR DEPRESIVO	0.396	16	146400	0
Morbilidad	Antioquia	Mujer	65 a 69	Mujer 65 a 69 Antioquia	F315 - TRASTORNO AFECTIVO BIPOLAR, EPISODIO DEPRESIVO GRAVE PRESENTE CON SINTOMAS PSICOTICOS	F315	3. trastornos del humor (afectivos)	3.1 Bipolar	TRASTORNO AFECTIVO BIPOLAR, EPISODIO DEPRESIVO GRAVE PRESENTE CON SINTOMAS PSICOTICOS	MENTALES	DESORDEN BIPOLAR DEPRESIVO	0.396	14	146400	0
Morbilidad	Antioquia	Mujer	65 a 69	Mujer 65 a 69 Antioquia	F316 - TRASTORNO AFECTIVO BIPOLAR, EPISODIO MIXTO PRESENTE	F316	3. trastornos del humor (afectivos)	3.1 Bipolar	TRASTORNO AFECTIVO BIPOLAR, EPISODIO MIXTO PRESENTE	MENTALES	DESORDEN BIPOLAR DEPRESIVO	0.396	35	146400	0
Morbilidad	Antioquia	Mujer	65 a 69	Mujer 65 a 69 Antioquia	F317 - TRASTORNO AFECTIVO BIPOLAR, ACTUALMENTE EN REMISION	F317	3. trastornos del humor (afectivos)	3.1 Bipolar	TRASTORNO AFECTIVO BIPOLAR, ACTUALMENTE EN REMISION	MENTALES	DESORDEN BIPOLAR DEPRESIVO	0.396	299	146400	0
Morbilidad	Antioquia	Mujer	65 a 69	Mujer 65 a 69 Antioquia	F330 - TRASTORNO DEPRESIVO RECURRENTE, EPISODIO LEVE PRESENTE	F330	3. trastornos del humor (afectivos)	3.2 Depresión	TRASTORNO DEPRESIVO RECURRENTE, EPISODIO LEVE PRESENTE	MENTALES	DEPRESIÓN MAYOR LEVE	0.145	45	146400	0
Morbilidad	Antioquia	Mujer	65 a 69	Mujer 65 a 69 Antioquia	F331 - TRASTORNO DEPRESIVO RECURRENTE, EPISODIO MODERADO PRESENTE	F331	3. trastornos del humor (afectivos)	3.2 Depresión	TRASTORNO DEPRESIVO RECURRENTE, EPISODIO MODERADO PRESENTE	MENTALES	DEPRESIÓN MAYOR MODERADO	0.396	210	146400	0
Morbilidad	Antioquia	Mujer	65 a 69	Mujer 65 a 69 Antioquia	F332 - TRASTORNO DEPRESIVO RECURRENTE, EPISODIO DEPRESIVO GRAVE PRESENTE SIN SINTOMAS PSICOTICOS	F332	3. trastornos del humor (afectivos)	3.2 Depresión	TRASTORNO DEPRESIVO RECURRENTE, EPISODIO DEPRESIVO GRAVE PRESENTE SIN SINTOMAS PSICOTICOS	MENTALES	DEPRESIÓN MAYOR SEVERO	0.658	65	146400	0
Morbilidad	Antioquia	Mujer	65 a 69	Mujer 65 a 69 Antioquia	F333 - TRASTORNO DEPRESIVO RECURRENTE, EPISODIO DEPRESIVO GRAVE PRESENTE, CON SINTOMAS PSICOTICOS	F333	3. trastornos del humor (afectivos)	3.2 Depresión	TRASTORNO DEPRESIVO RECURRENTE, EPISODIO DEPRESIVO GRAVE PRESENTE, CON SINTOMAS PSICOTICOS	MENTALES	DEPRESIÓN MAYOR SEVERO	0.658	11	146400	0
Morbilidad	Antioquia	Mujer	65 a 69	Mujer 65 a 69 Antioquia	F334 - TRASTORNO DEPRESIVO RECURRENTE ACTUALMENTE EN REMISION	F334	3. trastornos del humor (afectivos)	3.2 Depresión	TRASTORNO DEPRESIVO RECURRENTE ACTUALMENTE EN REMISION	MENTALES	DEPRESIÓN MAYOR SEVERO	0.658	78	146400	0
Morbilidad	Antioquia	Mujer	65 a 69	Mujer 65 a 69 Antioquia	F341 - DISTIMIA	F341	3. trastornos del humor (afectivos)	3.3 Distimia	DISTIMIA	MENTALES	DISTIMIA	0.145	9	146400	0
Morbilidad	Antioquia	Mujer	65 a 69	Mujer 65 a 69 Antioquia	F410 - TRASTORNO DE PANICO [ANSIEDAD PAROXISTICA EPISODICA]	F410	4. Trastornos neuróticos, trastornos relacionados con el estrés y trastornos somatomorfos	4.1 Ansiedad	TRASTORNO DE PANICO [ANSIEDAD PAROXISTICA EPISODICA]	MENTALES	ANSIEDAD LEVE	0.03	67	146400	0
Morbilidad	Antioquia	Mujer	65 a 69	Mujer 65 a 69 Antioquia	F411 - TRASTORNO DE ANSIEDAD GENERALIZADA	F411	4. Trastornos neuróticos, trastornos relacionados con el estrés y trastornos somatomorfos	4.1 Ansiedad	TRASTORNO DE ANSIEDAD GENERALIZADA	MENTALES	ANSIEDAD MODERADA	0.133	629	146400	0
Morbilidad	Antioquia	Mujer	65 a 69	Mujer 65 a 69 Antioquia	F412 - TRASTORNO MIXTO DE ANSIEDAD Y DEPRESION	F412	4. Trastornos neuróticos, trastornos relacionados con el estrés y trastornos somatomorfos	4.1 Ansiedad	TRASTORNO MIXTO DE ANSIEDAD Y DEPRESION	MENTALES	ANSIEDAD SEVERA	0.523	1352	146400	0
Morbilidad	Antioquia	Mujer	65 a 69	Mujer 65 a 69 Antioquia	F413 - OTROS TRASTORNOS DE ANSIEDAD MIXTOS	F413	4. Trastornos neuróticos, trastornos relacionados con el estrés y trastornos somatomorfos	4.1 Ansiedad	OTROS TRASTORNOS DE ANSIEDAD MIXTOS	MENTALES	ANSIEDAD SEVERA	0.523	68	146400	0
Morbilidad	Antioquia	Mujer	65 a 69	Mujer 65 a 69 Antioquia	F500 - ANOREXIA NERVIOSA	F500	5. Síndromes del comportamiento asociados con alteraciones fisiológicas y factores físicos	5.2 Anorexia	ANOREXIA NERVIOSA	MENTALES	ALIMENTICIOS ANOREXIA NERVIOSA	0.224	3	146400	0
Morbilidad	Antioquia	Mujer	65 a 69	Mujer 65 a 69 Antioquia	F600 - TRASTORNO PARANOIDE DE LA PERSONALIDAD	F600	6. Trastornos de la personalidad y del comportamiento en adultos	6.1 Conducta	TRASTORNO PARANOIDE DE LA PERSONALIDAD	MENTALES	6.1 Conducta	0.241	2	146400	0
Morbilidad	Antioquia	Mujer	65 a 69	Mujer 65 a 69 Antioquia	F603 - TRASTORNO DE LA PERSONALIDAD EMOCIONALMENTE INESTABLE	F603	6. Trastornos de la personalidad y del comportamiento en adultos	6.1 Conducta	TRASTORNO DE LA PERSONALIDAD EMOCIONALMENTE INESTABLE	MENTALES	6.1 Conducta	0.241	8	146400	0
Morbilidad	Antioquia	Mujer	65 a 69	Mujer 65 a 69 Antioquia	F604 - TRASTORNO HISTRIONICO DE LA PERSONALIDAD	F604	6. Trastornos de la personalidad y del comportamiento en adultos	6.1 Conducta	TRASTORNO HISTRIONICO DE LA PERSONALIDAD	MENTALES	6.1 Conducta	0.241	1	146400	0
Morbilidad	Antioquia	Mujer	65 a 69	Mujer 65 a 69 Antioquia	F607 - TRASTORNO DE LA PERSONALIDAD DEPENDIENTE	F607	6. Trastornos de la personalidad y del comportamiento en adultos	6.1 Conducta	TRASTORNO DE LA PERSONALIDAD DEPENDIENTE	MENTALES	6.1 Conducta	0.241	3	146400	0
Morbilidad	Antioquia	Mujer	65 a 69	Mujer 65 a 69 Antioquia	F61X - TRASTORNOS MIXTOS Y OTROS TRASTORNOS DE LA PERSONALIDAD	F61X	6. Trastornos de la personalidad y del comportamiento en adultos	6.1 Conducta	TRASTORNOS MIXTOS Y OTROS TRASTORNOS DE LA PERSONALIDAD	MENTALES	6.1 Conducta	0.241	1	146400	0
Morbilidad	Antioquia	Mujer	65 a 69	Mujer 65 a 69 Antioquia	F630 - JUEGO PATOLOGICO	F630	6. Trastornos de la personalidad y del comportamiento en adultos	6.1 Conducta	JUEGO PATOLOGICO	MENTALES	6.1 Conducta	0.241	4	146400	0
Morbilidad	Antioquia	Mujer	65 a 69	Mujer 65 a 69 Antioquia	F633 - TRICOTILOMANIA	F633	6. Trastornos de la personalidad y del comportamiento en adultos	6.1 Conducta	TRICOTILOMANIA	MENTALES	6.1 Conducta	0.241	1	146400	0
Morbilidad	Antioquia	Mujer	65 a 69	Mujer 65 a 69 Antioquia	F700 - RETRASO MENTAL LEVE: DETERIORO DEL COMPORTAMIENTO NULO O MINIMO	F700	7. Retraso mental	7.1 Retraso mental	RETRASO MENTAL LEVE: DETERIORO DEL COMPORTAMIENTO NULO O MINIMO	MENTALES	RETRASO MENTAL LEVE	0.043	11	146400	0
Morbilidad	Antioquia	Mujer	65 a 69	Mujer 65 a 69 Antioquia	F701 - RETRASO MENTAL LEVE: DETERIORO DEL COMPORTAMIENTO SIGNIFICATIVO, QUE REQUIERE ATENCION O TRATAMIENTO	F701	7. Retraso mental	7.1 Retraso mental	RETRASO MENTAL LEVE: DETERIORO DEL COMPORTAMIENTO SIGNIFICATIVO, QUE REQUIERE ATENCION O TRATAMIENTO	MENTALES	RETRASO MENTAL LEVE	0.043	5	146400	0
Morbilidad	Antioquia	Mujer	65 a 69	Mujer 65 a 69 Antioquia	F708 - RETRASO MENTAL LEVE: OTROS DETERIOROS DEL COMPORTAMIENTO	F708	7. Retraso mental	7.1 Retraso mental	RETRASO MENTAL LEVE: OTROS DETERIOROS DEL COMPORTAMIENTO	MENTALES	RETRASO MENTAL LEVE	0.043	3	146400	0
Morbilidad	Antioquia	Mujer	65 a 69	Mujer 65 a 69 Antioquia	F709 - RETRASO MENTAL LEVE: DETERIORO DEL COMPORTAMIENTO DE GRADO NO ESPECIFICADO	F709	7. Retraso mental	7.1 Retraso mental	RETRASO MENTAL LEVE: DETERIORO DEL COMPORTAMIENTO DE GRADO NO ESPECIFICADO	MENTALES	RETRASO MENTAL LEVE	0.043	3	146400	0
Morbilidad	Antioquia	Mujer	65 a 69	Mujer 65 a 69 Antioquia	F710 - RETRASO MENTAL MODERADO: DETERIORO DEL COMPORTAMIENTO NULO O MINIMO	F710	7. Retraso mental	7.1 Retraso mental	RETRASO MENTAL MODERADO: DETERIORO DEL COMPORTAMIENTO NULO O MINIMO	MENTALES	RETRASO MENTAL MODERADO	0.1	14	146400	0
Morbilidad	Antioquia	Mujer	65 a 69	Mujer 65 a 69 Antioquia	F711 - RETRASO MENTAL MODERADO: DETERIORO DEL COMPORTAMIENTO SIGNIFICATIVO, QUE REQUIERE ATENCION O TRATAMIENTO	F711	7. Retraso mental	7.1 Retraso mental	RETRASO MENTAL MODERADO: DETERIORO DEL COMPORTAMIENTO SIGNIFICATIVO, QUE REQUIERE ATENCION O TRATAMIENTO	MENTALES	RETRASO MENTAL MODERADO	0.1	25	146400	0
Morbilidad	Antioquia	Mujer	65 a 69	Mujer 65 a 69 Antioquia	F720 - RETRASO MENTAL GRAVE: DETERIORO DEL COMPORTAMIENTO NULO O MINIMO	F720	7. Retraso mental	7.1 Retraso mental	RETRASO MENTAL GRAVE: DETERIORO DEL COMPORTAMIENTO NULO O MINIMO	MENTALES	RETRASO MENTAL GRAVE	0.16	6	146400	0
Morbilidad	Antioquia	Mujer	65 a 69	Mujer 65 a 69 Antioquia	F721 - RETRASO MENTAL GRAVE: DETERIORO DEL COMPORTAMIENTO SIGNIFICATIVO, QUE REQUIERE ATENCION O TRATAMIENTO	F721	7. Retraso mental	7.1 Retraso mental	RETRASO MENTAL GRAVE: DETERIORO DEL COMPORTAMIENTO SIGNIFICATIVO, QUE REQUIERE ATENCION O TRATAMIENTO	MENTALES	RETRASO MENTAL GRAVE	0.16	12	146400	0
Morbilidad	Antioquia	Mujer	65 a 69	Mujer 65 a 69 Antioquia	F730 - RETRASO MENTAL PROFUNDO: DETERIORO DEL COMPORTAMIENTO NULO O MINIMO	F730	7. Retraso mental	7.1 Retraso mental	RETRASO MENTAL PROFUNDO: DETERIORO DEL COMPORTAMIENTO NULO O MINIMO	MENTALES	RETRASO MENTAL PROFUNDO	0.2	1	146400	0
Morbilidad	Antioquia	Mujer	65 a 69	Mujer 65 a 69 Antioquia	F731 - RETRASO MENTAL PROFUNDO: DETERIORO DEL COMPORTAMIENTO SIGNIFICATIVO, QUE REQUIERE ATENCION O TRATAMIENTO	F731	7. Retraso mental	7.1 Retraso mental	RETRASO MENTAL PROFUNDO: DETERIORO DEL COMPORTAMIENTO SIGNIFICATIVO, QUE REQUIERE ATENCION O TRATAMIENTO	MENTALES	RETRASO MENTAL PROFUNDO	0.2	2	146400	0
Morbilidad	Antioquia	Mujer	65 a 69	Mujer 65 a 69 Antioquia	F781 - OTROS TIPOS DE RETRASO MENTAL PROFUNDO: DETERIORO DEL COMPORTAMIENTO SIGNIFICATIVO, QUE REQUIERE ATENCION O TRATAMIENTO	F781	7. Retraso mental	7.1 Retraso mental	OTROS TIPOS DE RETRASO MENTAL PROFUNDO: DETERIORO DEL COMPORTAMIENTO SIGNIFICATIVO, QUE REQUIERE ATENCION O TRATAMIENTO	MENTALES	RETRASO MENTAL PROFUNDO	0.2	2	146400	0
Morbilidad	Antioquia	Mujer	65 a 69	Mujer 65 a 69 Antioquia	F790 - RETRASO MENTAL, NO ESPECIFICADO: DETERIORO DEL COMPORTAMIENTO NULO O MINIMO	F790	7. Retraso mental	7.1 Retraso mental	RETRASO MENTAL, NO ESPECIFICADO: DETERIORO DEL COMPORTAMIENTO NULO O MINIMO	MENTALES	RETRASO MENTAL LEVE	0.043	6	146400	0
Morbilidad	Antioquia	Mujer	65 a 69	Mujer 65 a 69 Antioquia	F791 - RETRASO MENTAL, NO ESPECIFICADO: DETERIORO DEL COMPORTAMIENTO SIGNIFICATIVO, QUE REQUIERE ATENCION O TRATAMIENTO	F791	7. Retraso mental	7.1 Retraso mental	RETRASO MENTAL, NO ESPECIFICADO: DETERIORO DEL COMPORTAMIENTO SIGNIFICATIVO, QUE REQUIERE ATENCION O TRATAMIENTO	MENTALES	RETRASO MENTAL MODERADO	0.1	3	146400	0
Morbilidad	Antioquia	Mujer	65 a 69	Mujer 65 a 69 Antioquia	F845 - SINDROME DE ASPERGER	F845	8. Trastornos del desarrollo psicológico	8.1 Autismo	SINDROME DE ASPERGER	MENTALES	AUTISMO CON DISCAPACIDAD MODERADA	0.216	1	146400	0
Morbilidad	Cundinamarca	Mujer	5 a 9	Mujer 5 a 9 Cundinamarca	F940 - MUTISMO ELECTIVO	F940	9. Trastornos emocionales y del comportamiento que aparecen habitualmente en la niñez y en la adolescencia	9.2 Conducta	MUTISMO ELECTIVO	MENTALES	9.2 Conducta	0.241	5	118492	0
Morbilidad	Cundinamarca	Mujer	10 a 14	Mujer 10 a 14 Cundinamarca	F940 - MUTISMO ELECTIVO	F940	9. Trastornos emocionales y del comportamiento que aparecen habitualmente en la niñez y en la adolescencia	9.2 Conducta	MUTISMO ELECTIVO	MENTALES	9.2 Conducta	0.241	1	124288	0
Morbilidad	Cundinamarca	Mujer	15 a 19	Mujer 15 a 19 Cundinamarca	F940 - MUTISMO ELECTIVO	F940	9. Trastornos emocionales y del comportamiento que aparecen habitualmente en la niñez y en la adolescencia	9.2 Conducta	MUTISMO ELECTIVO	MENTALES	9.2 Conducta	0.241	1	135529	0
Morbilidad	Antioquia	Mujer	70 a 74	Mujer 70 a 74 Antioquia	F102 - TRASTORNOS MENTALES Y DEL COMPORTAMIENTO DEBIDOS AL USO DEL ALCOHOL: SINDROME DE DEPENDENCIA	F102	1. Trastornos mentales y del comportamiento debidos al uso de sustancias psicoactivas	1.1 TMyC debidos al uso de alcohol	TRASTORNOS MENTALES Y DEL COMPORTAMIENTO DEBIDOS AL USO DEL ALCOHOL: SINDROME DE DEPENDENCIA	SUSTANCIAS	ALCOHOL MODERADO	0.373	5	106890	0
Morbilidad	Antioquia	Mujer	70 a 74	Mujer 70 a 74 Antioquia	F103 - TRASTORNOS MENTALES Y DEL COMPORTAMIENTO DEBIDOS AL USO DEL ALCOHOL: ESTADO DE ABSTINENCIA	F103	1. Trastornos mentales y del comportamiento debidos al uso de sustancias psicoactivas	1.1 TMyC debidos al uso de alcohol	TRASTORNOS MENTALES Y DEL COMPORTAMIENTO DEBIDOS AL USO DEL ALCOHOL: ESTADO DE ABSTINENCIA	SUSTANCIAS	ALCOHOL SEVERO	0.57	1	106890	0
Morbilidad	Antioquia	Mujer	70 a 74	Mujer 70 a 74 Antioquia	F110 - TRASTORNOS MENTALES Y DEL COMPORTAMIENTO DEBIDOS AL USO DE OPIACEOS: INTOXICACION AGUDA	F110	1. Trastornos mentales y del comportamiento debidos al uso de sustancias psicoactivas	1.2 TMyC debido a opiaceos	TRASTORNOS MENTALES Y DEL COMPORTAMIENTO DEBIDOS AL USO DE OPIACEOS: INTOXICACION AGUDA	SUSTANCIAS	OPIOIDES LEVE	0.335	1	106890	0
Morbilidad	Antioquia	Mujer	70 a 74	Mujer 70 a 74 Antioquia	F112 - TRASTORNOS MENTALES Y DEL COMPORTAMIENTO DEBIDOS AL USO DE OPIACEOS: SINDROME DE DEPENDENCIA	F112	1. Trastornos mentales y del comportamiento debidos al uso de sustancias psicoactivas	1.2 TMyC debido a opiaceos	TRASTORNOS MENTALES Y DEL COMPORTAMIENTO DEBIDOS AL USO DE OPIACEOS: SINDROME DE DEPENDENCIA	SUSTANCIAS	OPIOIDES SEVERO	0.697	5	106890	0
Morbilidad	Antioquia	Mujer	70 a 74	Mujer 70 a 74 Antioquia	F141 - TRASTORNOS MENTALES Y DEL COMPORTAMIENTO DEBIDOS AL USO DE COCAINA: USO NOCIVO	F141	1. Trastornos mentales y del comportamiento debidos al uso de sustancias psicoactivas	1.4 TMyC debido a Cocaína	TRASTORNOS MENTALES Y DEL COMPORTAMIENTO DEBIDOS AL USO DE COCAINA: USO NOCIVO	SUSTANCIAS	COCAINA SEVERA	0.479	1	106890	0
Morbilidad	Antioquia	Mujer	70 a 74	Mujer 70 a 74 Antioquia	F142 - TRASTORNOS MENTALES Y DEL COMPORTAMIENTO DEBIDOS AL USO DE COCAINA: SINDROME DE DEPENDENCIA	F142	1. Trastornos mentales y del comportamiento debidos al uso de sustancias psicoactivas	1.4 TMyC debido a Cocaína	TRASTORNOS MENTALES Y DEL COMPORTAMIENTO DEBIDOS AL USO DE COCAINA: SINDROME DE DEPENDENCIA	SUSTANCIAS	COCAINA SEVERA	0.479	3	106890	0
Morbilidad	Antioquia	Mujer	70 a 74	Mujer 70 a 74 Antioquia	F200 - ESQUIZOFRENIA PARANOIDE	F200	2. Esquizofrenia, trastornos esquizotípicos y trastornos Delirantes	2.1 Esquizofrenia	ESQUIZOFRENIA PARANOIDE	MENTALES	2.1 Esquizofrenia	0.778	98	106890	0
Morbilidad	Antioquia	Mujer	70 a 74	Mujer 70 a 74 Antioquia	F203 - ESQUIZOFRENIA INDIFERENCIADA	F203	2. Esquizofrenia, trastornos esquizotípicos y trastornos Delirantes	2.1 Esquizofrenia	ESQUIZOFRENIA INDIFERENCIADA	MENTALES	2.1 Esquizofrenia	0.778	5	106890	0
Morbilidad	Antioquia	Mujer	70 a 74	Mujer 70 a 74 Antioquia	F204 - DEPRESION POSTESQUIZOFRENICA	F204	2. Esquizofrenia, trastornos esquizotípicos y trastornos Delirantes	2.1 Esquizofrenia	DEPRESION POSTESQUIZOFRENICA	MENTALES	2.1 Esquizofrenia	0.778	3	106890	0
Morbilidad	Antioquia	Mujer	70 a 74	Mujer 70 a 74 Antioquia	F205 - ESQUIZOFRENIA RESIDUAL	F205	2. Esquizofrenia, trastornos esquizotípicos y trastornos Delirantes	2.1 Esquizofrenia	ESQUIZOFRENIA RESIDUAL	MENTALES	2.1 Esquizofrenia	0.778	14	106890	0
Morbilidad	Antioquia	Mujer	70 a 74	Mujer 70 a 74 Antioquia	F206 - ESQUIZOFRENIA SIMPLE	F206	2. Esquizofrenia, trastornos esquizotípicos y trastornos Delirantes	2.1 Esquizofrenia	ESQUIZOFRENIA SIMPLE	MENTALES	2.1 Esquizofrenia	0.778	3	106890	0
Morbilidad	Antioquia	Mujer	70 a 74	Mujer 70 a 74 Antioquia	F232 - TRASTORNO PSICOTICO AGUDO DE TIPO ESQUIZOFRENICO	F232	2. Esquizofrenia, trastornos esquizotípicos y trastornos Delirantes	2.1 Esquizofrenia	TRASTORNO PSICOTICO AGUDO DE TIPO ESQUIZOFRENICO	MENTALES	2.1 Esquizofrenia	0.778	1	106890	0
Morbilidad	Antioquia	Mujer	70 a 74	Mujer 70 a 74 Antioquia	F310 - TRASTORNO AFECTIVO BIPOLAR, EPISODIO HIPOMANIACO PRESENTE	F310	3. trastornos del humor (afectivos)	3.1 Bipolar	TRASTORNO AFECTIVO BIPOLAR, EPISODIO HIPOMANIACO PRESENTE	MENTALES	DESORDEN BIPOLAR MANIACO	0.492	23	106890	0
Morbilidad	Antioquia	Mujer	70 a 74	Mujer 70 a 74 Antioquia	F311 - TRASTORNO AFECTIVO BIPOLAR, EPISODIO MANIACO PRESENTE SIN SINTOMAS PSICOTICOS	F311	3. trastornos del humor (afectivos)	3.1 Bipolar	TRASTORNO AFECTIVO BIPOLAR, EPISODIO MANIACO PRESENTE SIN SINTOMAS PSICOTICOS	MENTALES	DESORDEN BIPOLAR MANIACO	0.492	16	106890	0
Morbilidad	Antioquia	Mujer	70 a 74	Mujer 70 a 74 Antioquia	F312 - TRASTORNO AFECTIVO BIPOLAR, EPISODIO MANIACO PRESENTE CON SINTOMAS PSICOTICOS	F312	3. trastornos del humor (afectivos)	3.1 Bipolar	TRASTORNO AFECTIVO BIPOLAR, EPISODIO MANIACO PRESENTE CON SINTOMAS PSICOTICOS	MENTALES	DESORDEN BIPOLAR MANIACO	0.492	28	106890	0
Morbilidad	Antioquia	Mujer	70 a 74	Mujer 70 a 74 Antioquia	F313 - TRASTORNO AFECTIVO BIPOLAR, EPISODIO DEPRESIVO PRESENTE LEVE O MODERADO	F313	3. trastornos del humor (afectivos)	3.1 Bipolar	TRASTORNO AFECTIVO BIPOLAR, EPISODIO DEPRESIVO PRESENTE LEVE O MODERADO	MENTALES	DESORDEN BIPOLAR DEPRESIVO	0.396	41	106890	0
Morbilidad	Antioquia	Mujer	70 a 74	Mujer 70 a 74 Antioquia	F314 - TRASTORNO AFECTIVO BIPOLAR, EPISODIO DEPRESIVO GRAVE PRESENTE SIN SINTOMAS PSICOTICOS	F314	3. trastornos del humor (afectivos)	3.1 Bipolar	TRASTORNO AFECTIVO BIPOLAR, EPISODIO DEPRESIVO GRAVE PRESENTE SIN SINTOMAS PSICOTICOS	MENTALES	DESORDEN BIPOLAR DEPRESIVO	0.396	12	106890	0
Morbilidad	Antioquia	Mujer	70 a 74	Mujer 70 a 74 Antioquia	F315 - TRASTORNO AFECTIVO BIPOLAR, EPISODIO DEPRESIVO GRAVE PRESENTE CON SINTOMAS PSICOTICOS	F315	3. trastornos del humor (afectivos)	3.1 Bipolar	TRASTORNO AFECTIVO BIPOLAR, EPISODIO DEPRESIVO GRAVE PRESENTE CON SINTOMAS PSICOTICOS	MENTALES	DESORDEN BIPOLAR DEPRESIVO	0.396	8	106890	0
Morbilidad	Antioquia	Mujer	70 a 74	Mujer 70 a 74 Antioquia	F316 - TRASTORNO AFECTIVO BIPOLAR, EPISODIO MIXTO PRESENTE	F316	3. trastornos del humor (afectivos)	3.1 Bipolar	TRASTORNO AFECTIVO BIPOLAR, EPISODIO MIXTO PRESENTE	MENTALES	DESORDEN BIPOLAR DEPRESIVO	0.396	40	106890	0
Morbilidad	Antioquia	Mujer	70 a 74	Mujer 70 a 74 Antioquia	F317 - TRASTORNO AFECTIVO BIPOLAR, ACTUALMENTE EN REMISION	F317	3. trastornos del humor (afectivos)	3.1 Bipolar	TRASTORNO AFECTIVO BIPOLAR, ACTUALMENTE EN REMISION	MENTALES	DESORDEN BIPOLAR DEPRESIVO	0.396	204	106890	0
Morbilidad	Antioquia	Mujer	70 a 74	Mujer 70 a 74 Antioquia	F330 - TRASTORNO DEPRESIVO RECURRENTE, EPISODIO LEVE PRESENTE	F330	3. trastornos del humor (afectivos)	3.2 Depresión	TRASTORNO DEPRESIVO RECURRENTE, EPISODIO LEVE PRESENTE	MENTALES	DEPRESIÓN MAYOR LEVE	0.145	32	106890	0
Morbilidad	Antioquia	Mujer	70 a 74	Mujer 70 a 74 Antioquia	F331 - TRASTORNO DEPRESIVO RECURRENTE, EPISODIO MODERADO PRESENTE	F331	3. trastornos del humor (afectivos)	3.2 Depresión	TRASTORNO DEPRESIVO RECURRENTE, EPISODIO MODERADO PRESENTE	MENTALES	DEPRESIÓN MAYOR MODERADO	0.396	175	106890	0
Morbilidad	Antioquia	Mujer	70 a 74	Mujer 70 a 74 Antioquia	F332 - TRASTORNO DEPRESIVO RECURRENTE, EPISODIO DEPRESIVO GRAVE PRESENTE SIN SINTOMAS PSICOTICOS	F332	3. trastornos del humor (afectivos)	3.2 Depresión	TRASTORNO DEPRESIVO RECURRENTE, EPISODIO DEPRESIVO GRAVE PRESENTE SIN SINTOMAS PSICOTICOS	MENTALES	DEPRESIÓN MAYOR SEVERO	0.658	35	106890	0
Morbilidad	Antioquia	Mujer	70 a 74	Mujer 70 a 74 Antioquia	F333 - TRASTORNO DEPRESIVO RECURRENTE, EPISODIO DEPRESIVO GRAVE PRESENTE, CON SINTOMAS PSICOTICOS	F333	3. trastornos del humor (afectivos)	3.2 Depresión	TRASTORNO DEPRESIVO RECURRENTE, EPISODIO DEPRESIVO GRAVE PRESENTE, CON SINTOMAS PSICOTICOS	MENTALES	DEPRESIÓN MAYOR SEVERO	0.658	4	106890	0
Morbilidad	Antioquia	Mujer	70 a 74	Mujer 70 a 74 Antioquia	F334 - TRASTORNO DEPRESIVO RECURRENTE ACTUALMENTE EN REMISION	F334	3. trastornos del humor (afectivos)	3.2 Depresión	TRASTORNO DEPRESIVO RECURRENTE ACTUALMENTE EN REMISION	MENTALES	DEPRESIÓN MAYOR SEVERO	0.658	42	106890	0
Morbilidad	Antioquia	Mujer	70 a 74	Mujer 70 a 74 Antioquia	F341 - DISTIMIA	F341	3. trastornos del humor (afectivos)	3.3 Distimia	DISTIMIA	MENTALES	DISTIMIA	0.145	9	106890	0
Morbilidad	Antioquia	Mujer	70 a 74	Mujer 70 a 74 Antioquia	F410 - TRASTORNO DE PANICO [ANSIEDAD PAROXISTICA EPISODICA]	F410	4. Trastornos neuróticos, trastornos relacionados con el estrés y trastornos somatomorfos	4.1 Ansiedad	TRASTORNO DE PANICO [ANSIEDAD PAROXISTICA EPISODICA]	MENTALES	ANSIEDAD LEVE	0.03	49	106890	0
Morbilidad	Antioquia	Mujer	70 a 74	Mujer 70 a 74 Antioquia	F411 - TRASTORNO DE ANSIEDAD GENERALIZADA	F411	4. Trastornos neuróticos, trastornos relacionados con el estrés y trastornos somatomorfos	4.1 Ansiedad	TRASTORNO DE ANSIEDAD GENERALIZADA	MENTALES	ANSIEDAD MODERADA	0.133	466	106890	0
Morbilidad	Antioquia	Mujer	70 a 74	Mujer 70 a 74 Antioquia	F412 - TRASTORNO MIXTO DE ANSIEDAD Y DEPRESION	F412	4. Trastornos neuróticos, trastornos relacionados con el estrés y trastornos somatomorfos	4.1 Ansiedad	TRASTORNO MIXTO DE ANSIEDAD Y DEPRESION	MENTALES	ANSIEDAD SEVERA	0.523	988	106890	0
Morbilidad	Antioquia	Mujer	70 a 74	Mujer 70 a 74 Antioquia	F413 - OTROS TRASTORNOS DE ANSIEDAD MIXTOS	F413	4. Trastornos neuróticos, trastornos relacionados con el estrés y trastornos somatomorfos	4.1 Ansiedad	OTROS TRASTORNOS DE ANSIEDAD MIXTOS	MENTALES	ANSIEDAD SEVERA	0.523	48	106890	0
Morbilidad	Antioquia	Mujer	70 a 74	Mujer 70 a 74 Antioquia	F601 - TRASTORNO ESQUIZOIDE DE LA PERSONALIDAD	F601	6. Trastornos de la personalidad y del comportamiento en adultos	6.1 Conducta	TRASTORNO ESQUIZOIDE DE LA PERSONALIDAD	MENTALES	6.1 Conducta	0.241	1	106890	0
Morbilidad	Antioquia	Mujer	70 a 74	Mujer 70 a 74 Antioquia	F603 - TRASTORNO DE LA PERSONALIDAD EMOCIONALMENTE INESTABLE	F603	6. Trastornos de la personalidad y del comportamiento en adultos	6.1 Conducta	TRASTORNO DE LA PERSONALIDAD EMOCIONALMENTE INESTABLE	MENTALES	6.1 Conducta	0.241	4	106890	0
Morbilidad	Antioquia	Mujer	70 a 74	Mujer 70 a 74 Antioquia	F606 - TRASTORNO DE LA PERSONALIDAD ANSIOSA (EVASIVA, ELUSIVA)	F606	6. Trastornos de la personalidad y del comportamiento en adultos	6.1 Conducta	TRASTORNO DE LA PERSONALIDAD ANSIOSA (EVASIVA, ELUSIVA)	MENTALES	6.1 Conducta	0.241	1	106890	0
Morbilidad	Antioquia	Mujer	70 a 74	Mujer 70 a 74 Antioquia	F607 - TRASTORNO DE LA PERSONALIDAD DEPENDIENTE	F607	6. Trastornos de la personalidad y del comportamiento en adultos	6.1 Conducta	TRASTORNO DE LA PERSONALIDAD DEPENDIENTE	MENTALES	6.1 Conducta	0.241	5	106890	0
Morbilidad	Antioquia	Mujer	70 a 74	Mujer 70 a 74 Antioquia	F630 - JUEGO PATOLOGICO	F630	6. Trastornos de la personalidad y del comportamiento en adultos	6.1 Conducta	JUEGO PATOLOGICO	MENTALES	6.1 Conducta	0.241	3	106890	0
Morbilidad	Antioquia	Mujer	70 a 74	Mujer 70 a 74 Antioquia	F700 - RETRASO MENTAL LEVE: DETERIORO DEL COMPORTAMIENTO NULO O MINIMO	F700	7. Retraso mental	7.1 Retraso mental	RETRASO MENTAL LEVE: DETERIORO DEL COMPORTAMIENTO NULO O MINIMO	MENTALES	RETRASO MENTAL LEVE	0.043	1	106890	0
Morbilidad	Antioquia	Mujer	70 a 74	Mujer 70 a 74 Antioquia	F701 - RETRASO MENTAL LEVE: DETERIORO DEL COMPORTAMIENTO SIGNIFICATIVO, QUE REQUIERE ATENCION O TRATAMIENTO	F701	7. Retraso mental	7.1 Retraso mental	RETRASO MENTAL LEVE: DETERIORO DEL COMPORTAMIENTO SIGNIFICATIVO, QUE REQUIERE ATENCION O TRATAMIENTO	MENTALES	RETRASO MENTAL LEVE	0.043	4	106890	0
Morbilidad	Antioquia	Mujer	70 a 74	Mujer 70 a 74 Antioquia	F708 - RETRASO MENTAL LEVE: OTROS DETERIOROS DEL COMPORTAMIENTO	F708	7. Retraso mental	7.1 Retraso mental	RETRASO MENTAL LEVE: OTROS DETERIOROS DEL COMPORTAMIENTO	MENTALES	RETRASO MENTAL LEVE	0.043	1	106890	0
Morbilidad	Antioquia	Mujer	70 a 74	Mujer 70 a 74 Antioquia	F709 - RETRASO MENTAL LEVE: DETERIORO DEL COMPORTAMIENTO DE GRADO NO ESPECIFICADO	F709	7. Retraso mental	7.1 Retraso mental	RETRASO MENTAL LEVE: DETERIORO DEL COMPORTAMIENTO DE GRADO NO ESPECIFICADO	MENTALES	RETRASO MENTAL LEVE	0.043	2	106890	0
Morbilidad	Antioquia	Mujer	70 a 74	Mujer 70 a 74 Antioquia	F710 - RETRASO MENTAL MODERADO: DETERIORO DEL COMPORTAMIENTO NULO O MINIMO	F710	7. Retraso mental	7.1 Retraso mental	RETRASO MENTAL MODERADO: DETERIORO DEL COMPORTAMIENTO NULO O MINIMO	MENTALES	RETRASO MENTAL MODERADO	0.1	6	106890	0
Morbilidad	Antioquia	Mujer	70 a 74	Mujer 70 a 74 Antioquia	F711 - RETRASO MENTAL MODERADO: DETERIORO DEL COMPORTAMIENTO SIGNIFICATIVO, QUE REQUIERE ATENCION O TRATAMIENTO	F711	7. Retraso mental	7.1 Retraso mental	RETRASO MENTAL MODERADO: DETERIORO DEL COMPORTAMIENTO SIGNIFICATIVO, QUE REQUIERE ATENCION O TRATAMIENTO	MENTALES	RETRASO MENTAL MODERADO	0.1	13	106890	0
Morbilidad	Antioquia	Mujer	70 a 74	Mujer 70 a 74 Antioquia	F720 - RETRASO MENTAL GRAVE: DETERIORO DEL COMPORTAMIENTO NULO O MINIMO	F720	7. Retraso mental	7.1 Retraso mental	RETRASO MENTAL GRAVE: DETERIORO DEL COMPORTAMIENTO NULO O MINIMO	MENTALES	RETRASO MENTAL GRAVE	0.16	6	106890	0
Morbilidad	Antioquia	Mujer	70 a 74	Mujer 70 a 74 Antioquia	F721 - RETRASO MENTAL GRAVE: DETERIORO DEL COMPORTAMIENTO SIGNIFICATIVO, QUE REQUIERE ATENCION O TRATAMIENTO	F721	7. Retraso mental	7.1 Retraso mental	RETRASO MENTAL GRAVE: DETERIORO DEL COMPORTAMIENTO SIGNIFICATIVO, QUE REQUIERE ATENCION O TRATAMIENTO	MENTALES	RETRASO MENTAL GRAVE	0.16	9	106890	0
Morbilidad	Antioquia	Mujer	70 a 74	Mujer 70 a 74 Antioquia	F780 - OTROS TIPOS DE RETRASO MENTAL PROFUNDO: DETERIORO DEL COMPORTAMIENTO NULO O MINIMO	F780	7. Retraso mental	7.1 Retraso mental	OTROS TIPOS DE RETRASO MENTAL PROFUNDO: DETERIORO DEL COMPORTAMIENTO NULO O MINIMO	MENTALES	RETRASO MENTAL PROFUNDO	0.2	1	106890	0
Morbilidad	Cundinamarca	Mujer	20 a 24	Mujer 20 a 24 Cundinamarca	F940 - MUTISMO ELECTIVO	F940	9. Trastornos emocionales y del comportamiento que aparecen habitualmente en la niñez y en la adolescencia	9.2 Conducta	MUTISMO ELECTIVO	MENTALES	9.2 Conducta	0.241	1	140818	0
Morbilidad	Cundinamarca	Hombre	5 a 9	Hombre 5 a 9 Cundinamarca	F940 - MUTISMO ELECTIVO	F940	9. Trastornos emocionales y del comportamiento que aparecen habitualmente en la niñez y en la adolescencia	9.2 Conducta	MUTISMO ELECTIVO	MENTALES	9.2 Conducta	0.241	6	123966	0
Morbilidad	Antioquia	Mujer	75 a 79	Mujer 75 a 79 Antioquia	F101 - TRASTORNOS MENTALES Y DEL COMPORTAMIENTO DEBIDOS AL USO DEL ALCOHOL: USO NOCIVO	F101	1. Trastornos mentales y del comportamiento debidos al uso de sustancias psicoactivas	1.1 TMyC debidos al uso de alcohol	TRASTORNOS MENTALES Y DEL COMPORTAMIENTO DEBIDOS AL USO DEL ALCOHOL: USO NOCIVO	SUSTANCIAS	ALCOHOL MODERADO	0.373	2	71704	0
Morbilidad	Antioquia	Mujer	75 a 79	Mujer 75 a 79 Antioquia	F102 - TRASTORNOS MENTALES Y DEL COMPORTAMIENTO DEBIDOS AL USO DEL ALCOHOL: SINDROME DE DEPENDENCIA	F102	1. Trastornos mentales y del comportamiento debidos al uso de sustancias psicoactivas	1.1 TMyC debidos al uso de alcohol	TRASTORNOS MENTALES Y DEL COMPORTAMIENTO DEBIDOS AL USO DEL ALCOHOL: SINDROME DE DEPENDENCIA	SUSTANCIAS	ALCOHOL MODERADO	0.373	2	71704	0
Morbilidad	Antioquia	Mujer	75 a 79	Mujer 75 a 79 Antioquia	F112 - TRASTORNOS MENTALES Y DEL COMPORTAMIENTO DEBIDOS AL USO DE OPIACEOS: SINDROME DE DEPENDENCIA	F112	1. Trastornos mentales y del comportamiento debidos al uso de sustancias psicoactivas	1.2 TMyC debido a opiaceos	TRASTORNOS MENTALES Y DEL COMPORTAMIENTO DEBIDOS AL USO DE OPIACEOS: SINDROME DE DEPENDENCIA	SUSTANCIAS	OPIOIDES SEVERO	0.697	2	71704	0
Morbilidad	Antioquia	Mujer	75 a 79	Mujer 75 a 79 Antioquia	F122 - TRASTORNOS MENTALES Y DEL COMPORTAMIENTO DEBIDOS AL USO DE CANNABINOIDES: SINDROME DE DEPENDENCIA	F122	1. Trastornos mentales y del comportamiento debidos al uso de sustancias psicoactivas	1.3 TMyC debido a cannabinoides	TRASTORNOS MENTALES Y DEL COMPORTAMIENTO DEBIDOS AL USO DE CANNABINOIDES: SINDROME DE DEPENDENCIA	SUSTANCIAS	CANNABIS SEVERO	0.266	3	71704	0
Morbilidad	Antioquia	Mujer	75 a 79	Mujer 75 a 79 Antioquia	F142 - TRASTORNOS MENTALES Y DEL COMPORTAMIENTO DEBIDOS AL USO DE COCAINA: SINDROME DE DEPENDENCIA	F142	1. Trastornos mentales y del comportamiento debidos al uso de sustancias psicoactivas	1.4 TMyC debido a Cocaína	TRASTORNOS MENTALES Y DEL COMPORTAMIENTO DEBIDOS AL USO DE COCAINA: SINDROME DE DEPENDENCIA	SUSTANCIAS	COCAINA SEVERA	0.479	2	71704	0
Morbilidad	Antioquia	Mujer	75 a 79	Mujer 75 a 79 Antioquia	F200 - ESQUIZOFRENIA PARANOIDE	F200	2. Esquizofrenia, trastornos esquizotípicos y trastornos Delirantes	2.1 Esquizofrenia	ESQUIZOFRENIA PARANOIDE	MENTALES	2.1 Esquizofrenia	0.778	79	71704	0
Morbilidad	Antioquia	Mujer	75 a 79	Mujer 75 a 79 Antioquia	F201 - ESQUIZOFRENIA HEBEFRENICA	F201	2. Esquizofrenia, trastornos esquizotípicos y trastornos Delirantes	2.1 Esquizofrenia	ESQUIZOFRENIA HEBEFRENICA	MENTALES	2.1 Esquizofrenia	0.778	2	71704	0
Morbilidad	Antioquia	Mujer	75 a 79	Mujer 75 a 79 Antioquia	F203 - ESQUIZOFRENIA INDIFERENCIADA	F203	2. Esquizofrenia, trastornos esquizotípicos y trastornos Delirantes	2.1 Esquizofrenia	ESQUIZOFRENIA INDIFERENCIADA	MENTALES	2.1 Esquizofrenia	0.778	2	71704	0
Morbilidad	Antioquia	Mujer	75 a 79	Mujer 75 a 79 Antioquia	F204 - DEPRESION POSTESQUIZOFRENICA	F204	2. Esquizofrenia, trastornos esquizotípicos y trastornos Delirantes	2.1 Esquizofrenia	DEPRESION POSTESQUIZOFRENICA	MENTALES	2.1 Esquizofrenia	0.778	3	71704	0
Morbilidad	Antioquia	Mujer	75 a 79	Mujer 75 a 79 Antioquia	F205 - ESQUIZOFRENIA RESIDUAL	F205	2. Esquizofrenia, trastornos esquizotípicos y trastornos Delirantes	2.1 Esquizofrenia	ESQUIZOFRENIA RESIDUAL	MENTALES	2.1 Esquizofrenia	0.778	6	71704	0
Morbilidad	Antioquia	Mujer	75 a 79	Mujer 75 a 79 Antioquia	F206 - ESQUIZOFRENIA SIMPLE	F206	2. Esquizofrenia, trastornos esquizotípicos y trastornos Delirantes	2.1 Esquizofrenia	ESQUIZOFRENIA SIMPLE	MENTALES	2.1 Esquizofrenia	0.778	3	71704	0
Morbilidad	Antioquia	Mujer	75 a 79	Mujer 75 a 79 Antioquia	F21X - TRASTORNO ESQUIZOTIPICO	F21X	2. Esquizofrenia, trastornos esquizotípicos y trastornos Delirantes	2.1 Esquizofrenia	TRASTORNO ESQUIZOTIPICO	MENTALES	2.1 Esquizofrenia	0.778	1	71704	0
Morbilidad	Antioquia	Mujer	75 a 79	Mujer 75 a 79 Antioquia	F232 - TRASTORNO PSICOTICO AGUDO DE TIPO ESQUIZOFRENICO	F232	2. Esquizofrenia, trastornos esquizotípicos y trastornos Delirantes	2.1 Esquizofrenia	TRASTORNO PSICOTICO AGUDO DE TIPO ESQUIZOFRENICO	MENTALES	2.1 Esquizofrenia	0.778	1	71704	0
Morbilidad	Antioquia	Mujer	75 a 79	Mujer 75 a 79 Antioquia	F310 - TRASTORNO AFECTIVO BIPOLAR, EPISODIO HIPOMANIACO PRESENTE	F310	3. trastornos del humor (afectivos)	3.1 Bipolar	TRASTORNO AFECTIVO BIPOLAR, EPISODIO HIPOMANIACO PRESENTE	MENTALES	DESORDEN BIPOLAR MANIACO	0.492	14	71704	0
Morbilidad	Antioquia	Mujer	75 a 79	Mujer 75 a 79 Antioquia	F311 - TRASTORNO AFECTIVO BIPOLAR, EPISODIO MANIACO PRESENTE SIN SINTOMAS PSICOTICOS	F311	3. trastornos del humor (afectivos)	3.1 Bipolar	TRASTORNO AFECTIVO BIPOLAR, EPISODIO MANIACO PRESENTE SIN SINTOMAS PSICOTICOS	MENTALES	DESORDEN BIPOLAR MANIACO	0.492	5	71704	0
Morbilidad	Antioquia	Mujer	75 a 79	Mujer 75 a 79 Antioquia	F312 - TRASTORNO AFECTIVO BIPOLAR, EPISODIO MANIACO PRESENTE CON SINTOMAS PSICOTICOS	F312	3. trastornos del humor (afectivos)	3.1 Bipolar	TRASTORNO AFECTIVO BIPOLAR, EPISODIO MANIACO PRESENTE CON SINTOMAS PSICOTICOS	MENTALES	DESORDEN BIPOLAR MANIACO	0.492	20	71704	0
Morbilidad	Antioquia	Mujer	75 a 79	Mujer 75 a 79 Antioquia	F313 - TRASTORNO AFECTIVO BIPOLAR, EPISODIO DEPRESIVO PRESENTE LEVE O MODERADO	F313	3. trastornos del humor (afectivos)	3.1 Bipolar	TRASTORNO AFECTIVO BIPOLAR, EPISODIO DEPRESIVO PRESENTE LEVE O MODERADO	MENTALES	DESORDEN BIPOLAR DEPRESIVO	0.396	35	71704	0
Morbilidad	Antioquia	Mujer	75 a 79	Mujer 75 a 79 Antioquia	F314 - TRASTORNO AFECTIVO BIPOLAR, EPISODIO DEPRESIVO GRAVE PRESENTE SIN SINTOMAS PSICOTICOS	F314	3. trastornos del humor (afectivos)	3.1 Bipolar	TRASTORNO AFECTIVO BIPOLAR, EPISODIO DEPRESIVO GRAVE PRESENTE SIN SINTOMAS PSICOTICOS	MENTALES	DESORDEN BIPOLAR DEPRESIVO	0.396	7	71704	0
Morbilidad	Antioquia	Mujer	75 a 79	Mujer 75 a 79 Antioquia	F315 - TRASTORNO AFECTIVO BIPOLAR, EPISODIO DEPRESIVO GRAVE PRESENTE CON SINTOMAS PSICOTICOS	F315	3. trastornos del humor (afectivos)	3.1 Bipolar	TRASTORNO AFECTIVO BIPOLAR, EPISODIO DEPRESIVO GRAVE PRESENTE CON SINTOMAS PSICOTICOS	MENTALES	DESORDEN BIPOLAR DEPRESIVO	0.396	1	71704	0
Morbilidad	Antioquia	Mujer	75 a 79	Mujer 75 a 79 Antioquia	F316 - TRASTORNO AFECTIVO BIPOLAR, EPISODIO MIXTO PRESENTE	F316	3. trastornos del humor (afectivos)	3.1 Bipolar	TRASTORNO AFECTIVO BIPOLAR, EPISODIO MIXTO PRESENTE	MENTALES	DESORDEN BIPOLAR DEPRESIVO	0.396	8	71704	0
Morbilidad	Antioquia	Mujer	75 a 79	Mujer 75 a 79 Antioquia	F317 - TRASTORNO AFECTIVO BIPOLAR, ACTUALMENTE EN REMISION	F317	3. trastornos del humor (afectivos)	3.1 Bipolar	TRASTORNO AFECTIVO BIPOLAR, ACTUALMENTE EN REMISION	MENTALES	DESORDEN BIPOLAR DEPRESIVO	0.396	128	71704	0
Morbilidad	Antioquia	Mujer	75 a 79	Mujer 75 a 79 Antioquia	F330 - TRASTORNO DEPRESIVO RECURRENTE, EPISODIO LEVE PRESENTE	F330	3. trastornos del humor (afectivos)	3.2 Depresión	TRASTORNO DEPRESIVO RECURRENTE, EPISODIO LEVE PRESENTE	MENTALES	DEPRESIÓN MAYOR LEVE	0.145	21	71704	0
Morbilidad	Antioquia	Mujer	75 a 79	Mujer 75 a 79 Antioquia	F331 - TRASTORNO DEPRESIVO RECURRENTE, EPISODIO MODERADO PRESENTE	F331	3. trastornos del humor (afectivos)	3.2 Depresión	TRASTORNO DEPRESIVO RECURRENTE, EPISODIO MODERADO PRESENTE	MENTALES	DEPRESIÓN MAYOR MODERADO	0.396	120	71704	0
Morbilidad	Antioquia	Mujer	75 a 79	Mujer 75 a 79 Antioquia	F332 - TRASTORNO DEPRESIVO RECURRENTE, EPISODIO DEPRESIVO GRAVE PRESENTE SIN SINTOMAS PSICOTICOS	F332	3. trastornos del humor (afectivos)	3.2 Depresión	TRASTORNO DEPRESIVO RECURRENTE, EPISODIO DEPRESIVO GRAVE PRESENTE SIN SINTOMAS PSICOTICOS	MENTALES	DEPRESIÓN MAYOR SEVERO	0.658	25	71704	0
Morbilidad	Antioquia	Mujer	75 a 79	Mujer 75 a 79 Antioquia	F333 - TRASTORNO DEPRESIVO RECURRENTE, EPISODIO DEPRESIVO GRAVE PRESENTE, CON SINTOMAS PSICOTICOS	F333	3. trastornos del humor (afectivos)	3.2 Depresión	TRASTORNO DEPRESIVO RECURRENTE, EPISODIO DEPRESIVO GRAVE PRESENTE, CON SINTOMAS PSICOTICOS	MENTALES	DEPRESIÓN MAYOR SEVERO	0.658	6	71704	0
Morbilidad	Antioquia	Mujer	75 a 79	Mujer 75 a 79 Antioquia	F334 - TRASTORNO DEPRESIVO RECURRENTE ACTUALMENTE EN REMISION	F334	3. trastornos del humor (afectivos)	3.2 Depresión	TRASTORNO DEPRESIVO RECURRENTE ACTUALMENTE EN REMISION	MENTALES	DEPRESIÓN MAYOR SEVERO	0.658	29	71704	0
Morbilidad	Antioquia	Mujer	75 a 79	Mujer 75 a 79 Antioquia	F341 - DISTIMIA	F341	3. trastornos del humor (afectivos)	3.3 Distimia	DISTIMIA	MENTALES	DISTIMIA	0.145	6	71704	0
Morbilidad	Antioquia	Mujer	75 a 79	Mujer 75 a 79 Antioquia	F410 - TRASTORNO DE PANICO [ANSIEDAD PAROXISTICA EPISODICA]	F410	4. Trastornos neuróticos, trastornos relacionados con el estrés y trastornos somatomorfos	4.1 Ansiedad	TRASTORNO DE PANICO [ANSIEDAD PAROXISTICA EPISODICA]	MENTALES	ANSIEDAD LEVE	0.03	24	71704	0
Morbilidad	Antioquia	Mujer	75 a 79	Mujer 75 a 79 Antioquia	F411 - TRASTORNO DE ANSIEDAD GENERALIZADA	F411	4. Trastornos neuróticos, trastornos relacionados con el estrés y trastornos somatomorfos	4.1 Ansiedad	TRASTORNO DE ANSIEDAD GENERALIZADA	MENTALES	ANSIEDAD MODERADA	0.133	300	71704	0
Morbilidad	Antioquia	Mujer	75 a 79	Mujer 75 a 79 Antioquia	F412 - TRASTORNO MIXTO DE ANSIEDAD Y DEPRESION	F412	4. Trastornos neuróticos, trastornos relacionados con el estrés y trastornos somatomorfos	4.1 Ansiedad	TRASTORNO MIXTO DE ANSIEDAD Y DEPRESION	MENTALES	ANSIEDAD SEVERA	0.523	735	71704	0
Morbilidad	Antioquia	Mujer	75 a 79	Mujer 75 a 79 Antioquia	F413 - OTROS TRASTORNOS DE ANSIEDAD MIXTOS	F413	4. Trastornos neuróticos, trastornos relacionados con el estrés y trastornos somatomorfos	4.1 Ansiedad	OTROS TRASTORNOS DE ANSIEDAD MIXTOS	MENTALES	ANSIEDAD SEVERA	0.523	35	71704	0
Morbilidad	Antioquia	Mujer	75 a 79	Mujer 75 a 79 Antioquia	F501 - ANOREXIA NERVIOSA ATIPICA	F501	5. Síndromes del comportamiento asociados con alteraciones fisiológicas y factores físicos	5.2 Anorexia	ANOREXIA NERVIOSA ATIPICA	MENTALES	ALIMENTICIOS ANOREXIA NERVIOSA	0.224	1	71704	0
Morbilidad	Antioquia	Mujer	75 a 79	Mujer 75 a 79 Antioquia	F600 - TRASTORNO PARANOIDE DE LA PERSONALIDAD	F600	6. Trastornos de la personalidad y del comportamiento en adultos	6.1 Conducta	TRASTORNO PARANOIDE DE LA PERSONALIDAD	MENTALES	6.1 Conducta	0.241	1	71704	0
Morbilidad	Antioquia	Mujer	75 a 79	Mujer 75 a 79 Antioquia	F601 - TRASTORNO ESQUIZOIDE DE LA PERSONALIDAD	F601	6. Trastornos de la personalidad y del comportamiento en adultos	6.1 Conducta	TRASTORNO ESQUIZOIDE DE LA PERSONALIDAD	MENTALES	6.1 Conducta	0.241	1	71704	0
Morbilidad	Antioquia	Mujer	75 a 79	Mujer 75 a 79 Antioquia	F603 - TRASTORNO DE LA PERSONALIDAD EMOCIONALMENTE INESTABLE	F603	6. Trastornos de la personalidad y del comportamiento en adultos	6.1 Conducta	TRASTORNO DE LA PERSONALIDAD EMOCIONALMENTE INESTABLE	MENTALES	6.1 Conducta	0.241	5	71704	0
Morbilidad	Antioquia	Mujer	75 a 79	Mujer 75 a 79 Antioquia	F606 - TRASTORNO DE LA PERSONALIDAD ANSIOSA (EVASIVA, ELUSIVA)	F606	6. Trastornos de la personalidad y del comportamiento en adultos	6.1 Conducta	TRASTORNO DE LA PERSONALIDAD ANSIOSA (EVASIVA, ELUSIVA)	MENTALES	6.1 Conducta	0.241	1	71704	0
Morbilidad	Antioquia	Mujer	75 a 79	Mujer 75 a 79 Antioquia	F607 - TRASTORNO DE LA PERSONALIDAD DEPENDIENTE	F607	6. Trastornos de la personalidad y del comportamiento en adultos	6.1 Conducta	TRASTORNO DE LA PERSONALIDAD DEPENDIENTE	MENTALES	6.1 Conducta	0.241	1	71704	0
Morbilidad	Antioquia	Mujer	75 a 79	Mujer 75 a 79 Antioquia	F630 - JUEGO PATOLOGICO	F630	6. Trastornos de la personalidad y del comportamiento en adultos	6.1 Conducta	JUEGO PATOLOGICO	MENTALES	6.1 Conducta	0.241	4	71704	0
Morbilidad	Antioquia	Mujer	75 a 79	Mujer 75 a 79 Antioquia	F700 - RETRASO MENTAL LEVE: DETERIORO DEL COMPORTAMIENTO NULO O MINIMO	F700	7. Retraso mental	7.1 Retraso mental	RETRASO MENTAL LEVE: DETERIORO DEL COMPORTAMIENTO NULO O MINIMO	MENTALES	RETRASO MENTAL LEVE	0.043	2	71704	0
Morbilidad	Antioquia	Mujer	75 a 79	Mujer 75 a 79 Antioquia	F709 - RETRASO MENTAL LEVE: DETERIORO DEL COMPORTAMIENTO DE GRADO NO ESPECIFICADO	F709	7. Retraso mental	7.1 Retraso mental	RETRASO MENTAL LEVE: DETERIORO DEL COMPORTAMIENTO DE GRADO NO ESPECIFICADO	MENTALES	RETRASO MENTAL LEVE	0.043	2	71704	0
Morbilidad	Antioquia	Mujer	75 a 79	Mujer 75 a 79 Antioquia	F710 - RETRASO MENTAL MODERADO: DETERIORO DEL COMPORTAMIENTO NULO O MINIMO	F710	7. Retraso mental	7.1 Retraso mental	RETRASO MENTAL MODERADO: DETERIORO DEL COMPORTAMIENTO NULO O MINIMO	MENTALES	RETRASO MENTAL MODERADO	0.1	2	71704	0
Morbilidad	Antioquia	Mujer	75 a 79	Mujer 75 a 79 Antioquia	F711 - RETRASO MENTAL MODERADO: DETERIORO DEL COMPORTAMIENTO SIGNIFICATIVO, QUE REQUIERE ATENCION O TRATAMIENTO	F711	7. Retraso mental	7.1 Retraso mental	RETRASO MENTAL MODERADO: DETERIORO DEL COMPORTAMIENTO SIGNIFICATIVO, QUE REQUIERE ATENCION O TRATAMIENTO	MENTALES	RETRASO MENTAL MODERADO	0.1	5	71704	0
Morbilidad	Antioquia	Mujer	75 a 79	Mujer 75 a 79 Antioquia	F721 - RETRASO MENTAL GRAVE: DETERIORO DEL COMPORTAMIENTO SIGNIFICATIVO, QUE REQUIERE ATENCION O TRATAMIENTO	F721	7. Retraso mental	7.1 Retraso mental	RETRASO MENTAL GRAVE: DETERIORO DEL COMPORTAMIENTO SIGNIFICATIVO, QUE REQUIERE ATENCION O TRATAMIENTO	MENTALES	RETRASO MENTAL GRAVE	0.16	3	71704	0
Morbilidad	Antioquia	Mujer	75 a 79	Mujer 75 a 79 Antioquia	F781 - OTROS TIPOS DE RETRASO MENTAL PROFUNDO: DETERIORO DEL COMPORTAMIENTO SIGNIFICATIVO, QUE REQUIERE ATENCION O TRATAMIENTO	F781	7. Retraso mental	7.1 Retraso mental	OTROS TIPOS DE RETRASO MENTAL PROFUNDO: DETERIORO DEL COMPORTAMIENTO SIGNIFICATIVO, QUE REQUIERE ATENCION O TRATAMIENTO	MENTALES	RETRASO MENTAL PROFUNDO	0.2	1	71704	0
Morbilidad	Antioquia	Mujer	75 a 79	Mujer 75 a 79 Antioquia	F790 - RETRASO MENTAL, NO ESPECIFICADO: DETERIORO DEL COMPORTAMIENTO NULO O MINIMO	F790	7. Retraso mental	7.1 Retraso mental	RETRASO MENTAL, NO ESPECIFICADO: DETERIORO DEL COMPORTAMIENTO NULO O MINIMO	MENTALES	RETRASO MENTAL LEVE	0.043	2	71704	0
Morbilidad	Antioquia	Mujer	75 a 79	Mujer 75 a 79 Antioquia	F791 - RETRASO MENTAL, NO ESPECIFICADO: DETERIORO DEL COMPORTAMIENTO SIGNIFICATIVO, QUE REQUIERE ATENCION O TRATAMIENTO	F791	7. Retraso mental	7.1 Retraso mental	RETRASO MENTAL, NO ESPECIFICADO: DETERIORO DEL COMPORTAMIENTO SIGNIFICATIVO, QUE REQUIERE ATENCION O TRATAMIENTO	MENTALES	RETRASO MENTAL MODERADO	0.1	2	71704	0
Morbilidad	Cundinamarca	Hombre	10 a 14	Hombre 10 a 14 Cundinamarca	F940 - MUTISMO ELECTIVO	F940	9. Trastornos emocionales y del comportamiento que aparecen habitualmente en la niñez y en la adolescencia	9.2 Conducta	MUTISMO ELECTIVO	MENTALES	9.2 Conducta	0.241	2	129953	0
Morbilidad	Chocó	Hombre	10 a 14	Hombre 10 a 14 Chocó	F940 - MUTISMO ELECTIVO	F940	9. Trastornos emocionales y del comportamiento que aparecen habitualmente en la niñez y en la adolescencia	9.2 Conducta	MUTISMO ELECTIVO	MENTALES	9.2 Conducta	0.241	1	30192	0
Morbilidad	Antioquia	Mujer	80 o más	Mujer 80 o más Antioquia	F102 - TRASTORNOS MENTALES Y DEL COMPORTAMIENTO DEBIDOS AL USO DEL ALCOHOL: SINDROME DE DEPENDENCIA	F102	1. Trastornos mentales y del comportamiento debidos al uso de sustancias psicoactivas	1.1 TMyC debidos al uso de alcohol	TRASTORNOS MENTALES Y DEL COMPORTAMIENTO DEBIDOS AL USO DEL ALCOHOL: SINDROME DE DEPENDENCIA	SUSTANCIAS	ALCOHOL MODERADO	0.373	3	78219	0
Morbilidad	Antioquia	Mujer	80 o más	Mujer 80 o más Antioquia	F105 - TRASTORNOS MENTALES Y DEL COMPORTAMIENTO DEBIDOS AL USO DEL ALCOHOL: TRASTORNO PSICOTICO	F105	1. Trastornos mentales y del comportamiento debidos al uso de sustancias psicoactivas	1.1 TMyC debidos al uso de alcohol	TRASTORNOS MENTALES Y DEL COMPORTAMIENTO DEBIDOS AL USO DEL ALCOHOL: TRASTORNO PSICOTICO	SUSTANCIAS	ALCOHOL SEVERO	0.57	1	78219	0
Morbilidad	Antioquia	Mujer	80 o más	Mujer 80 o más Antioquia	F112 - TRASTORNOS MENTALES Y DEL COMPORTAMIENTO DEBIDOS AL USO DE OPIACEOS: SINDROME DE DEPENDENCIA	F112	1. Trastornos mentales y del comportamiento debidos al uso de sustancias psicoactivas	1.2 TMyC debido a opiaceos	TRASTORNOS MENTALES Y DEL COMPORTAMIENTO DEBIDOS AL USO DE OPIACEOS: SINDROME DE DEPENDENCIA	SUSTANCIAS	OPIOIDES SEVERO	0.697	5	78219	0
Morbilidad	Antioquia	Mujer	80 o más	Mujer 80 o más Antioquia	F113 - TRASTORNOS MENTALES Y DEL COMPORTAMIENTO DEBIDOS AL USO DE OPIACEOS: ESTADO DE ABSTINENCIA	F113	1. Trastornos mentales y del comportamiento debidos al uso de sustancias psicoactivas	1.2 TMyC debido a opiaceos	TRASTORNOS MENTALES Y DEL COMPORTAMIENTO DEBIDOS AL USO DE OPIACEOS: ESTADO DE ABSTINENCIA	SUSTANCIAS	OPIOIDES SEVERO	0.697	3	78219	0
Morbilidad	Antioquia	Mujer	80 o más	Mujer 80 o más Antioquia	F120 - TRASTORNOS MENTALES Y DEL COMPORTAMIENTO DEBIDOS AL USO DE CANNABINOIDES: INTOXICACION AGUDA	F120	1. Trastornos mentales y del comportamiento debidos al uso de sustancias psicoactivas	1.3 TMyC debido a cannabinoides	TRASTORNOS MENTALES Y DEL COMPORTAMIENTO DEBIDOS AL USO DE CANNABINOIDES: INTOXICACION AGUDA	SUSTANCIAS	CANNABIS LEVE	0.039	1	78219	0
Morbilidad	Antioquia	Mujer	80 o más	Mujer 80 o más Antioquia	F200 - ESQUIZOFRENIA PARANOIDE	F200	2. Esquizofrenia, trastornos esquizotípicos y trastornos Delirantes	2.1 Esquizofrenia	ESQUIZOFRENIA PARANOIDE	MENTALES	2.1 Esquizofrenia	0.778	123	78219	0
Morbilidad	Antioquia	Mujer	80 o más	Mujer 80 o más Antioquia	F201 - ESQUIZOFRENIA HEBEFRENICA	F201	2. Esquizofrenia, trastornos esquizotípicos y trastornos Delirantes	2.1 Esquizofrenia	ESQUIZOFRENIA HEBEFRENICA	MENTALES	2.1 Esquizofrenia	0.778	2	78219	0
Morbilidad	Antioquia	Mujer	80 o más	Mujer 80 o más Antioquia	F202 - ESQUIZOFRENIA CATATONICA	F202	2. Esquizofrenia, trastornos esquizotípicos y trastornos Delirantes	2.1 Esquizofrenia	ESQUIZOFRENIA CATATONICA	MENTALES	2.1 Esquizofrenia	0.778	6	78219	0
Morbilidad	Antioquia	Mujer	80 o más	Mujer 80 o más Antioquia	F203 - ESQUIZOFRENIA INDIFERENCIADA	F203	2. Esquizofrenia, trastornos esquizotípicos y trastornos Delirantes	2.1 Esquizofrenia	ESQUIZOFRENIA INDIFERENCIADA	MENTALES	2.1 Esquizofrenia	0.778	3	78219	0
Morbilidad	Antioquia	Mujer	80 o más	Mujer 80 o más Antioquia	F204 - DEPRESION POSTESQUIZOFRENICA	F204	2. Esquizofrenia, trastornos esquizotípicos y trastornos Delirantes	2.1 Esquizofrenia	DEPRESION POSTESQUIZOFRENICA	MENTALES	2.1 Esquizofrenia	0.778	2	78219	0
Morbilidad	Antioquia	Mujer	80 o más	Mujer 80 o más Antioquia	F205 - ESQUIZOFRENIA RESIDUAL	F205	2. Esquizofrenia, trastornos esquizotípicos y trastornos Delirantes	2.1 Esquizofrenia	ESQUIZOFRENIA RESIDUAL	MENTALES	2.1 Esquizofrenia	0.778	5	78219	0
Morbilidad	Antioquia	Mujer	80 o más	Mujer 80 o más Antioquia	F206 - ESQUIZOFRENIA SIMPLE	F206	2. Esquizofrenia, trastornos esquizotípicos y trastornos Delirantes	2.1 Esquizofrenia	ESQUIZOFRENIA SIMPLE	MENTALES	2.1 Esquizofrenia	0.778	1	78219	0
Morbilidad	Antioquia	Mujer	80 o más	Mujer 80 o más Antioquia	F232 - TRASTORNO PSICOTICO AGUDO DE TIPO ESQUIZOFRENICO	F232	2. Esquizofrenia, trastornos esquizotípicos y trastornos Delirantes	2.1 Esquizofrenia	TRASTORNO PSICOTICO AGUDO DE TIPO ESQUIZOFRENICO	MENTALES	2.1 Esquizofrenia	0.778	3	78219	0
Morbilidad	Antioquia	Mujer	80 o más	Mujer 80 o más Antioquia	F310 - TRASTORNO AFECTIVO BIPOLAR, EPISODIO HIPOMANIACO PRESENTE	F310	3. trastornos del humor (afectivos)	3.1 Bipolar	TRASTORNO AFECTIVO BIPOLAR, EPISODIO HIPOMANIACO PRESENTE	MENTALES	DESORDEN BIPOLAR MANIACO	0.492	17	78219	0
Morbilidad	Antioquia	Mujer	80 o más	Mujer 80 o más Antioquia	F311 - TRASTORNO AFECTIVO BIPOLAR, EPISODIO MANIACO PRESENTE SIN SINTOMAS PSICOTICOS	F311	3. trastornos del humor (afectivos)	3.1 Bipolar	TRASTORNO AFECTIVO BIPOLAR, EPISODIO MANIACO PRESENTE SIN SINTOMAS PSICOTICOS	MENTALES	DESORDEN BIPOLAR MANIACO	0.492	7	78219	0
Morbilidad	Antioquia	Mujer	80 o más	Mujer 80 o más Antioquia	F312 - TRASTORNO AFECTIVO BIPOLAR, EPISODIO MANIACO PRESENTE CON SINTOMAS PSICOTICOS	F312	3. trastornos del humor (afectivos)	3.1 Bipolar	TRASTORNO AFECTIVO BIPOLAR, EPISODIO MANIACO PRESENTE CON SINTOMAS PSICOTICOS	MENTALES	DESORDEN BIPOLAR MANIACO	0.492	20	78219	0
Morbilidad	Antioquia	Mujer	80 o más	Mujer 80 o más Antioquia	F313 - TRASTORNO AFECTIVO BIPOLAR, EPISODIO DEPRESIVO PRESENTE LEVE O MODERADO	F313	3. trastornos del humor (afectivos)	3.1 Bipolar	TRASTORNO AFECTIVO BIPOLAR, EPISODIO DEPRESIVO PRESENTE LEVE O MODERADO	MENTALES	DESORDEN BIPOLAR DEPRESIVO	0.396	21	78219	0
Morbilidad	Antioquia	Mujer	80 o más	Mujer 80 o más Antioquia	F314 - TRASTORNO AFECTIVO BIPOLAR, EPISODIO DEPRESIVO GRAVE PRESENTE SIN SINTOMAS PSICOTICOS	F314	3. trastornos del humor (afectivos)	3.1 Bipolar	TRASTORNO AFECTIVO BIPOLAR, EPISODIO DEPRESIVO GRAVE PRESENTE SIN SINTOMAS PSICOTICOS	MENTALES	DESORDEN BIPOLAR DEPRESIVO	0.396	4	78219	0
Morbilidad	Antioquia	Mujer	80 o más	Mujer 80 o más Antioquia	F315 - TRASTORNO AFECTIVO BIPOLAR, EPISODIO DEPRESIVO GRAVE PRESENTE CON SINTOMAS PSICOTICOS	F315	3. trastornos del humor (afectivos)	3.1 Bipolar	TRASTORNO AFECTIVO BIPOLAR, EPISODIO DEPRESIVO GRAVE PRESENTE CON SINTOMAS PSICOTICOS	MENTALES	DESORDEN BIPOLAR DEPRESIVO	0.396	7	78219	0
Morbilidad	Antioquia	Mujer	80 o más	Mujer 80 o más Antioquia	F316 - TRASTORNO AFECTIVO BIPOLAR, EPISODIO MIXTO PRESENTE	F316	3. trastornos del humor (afectivos)	3.1 Bipolar	TRASTORNO AFECTIVO BIPOLAR, EPISODIO MIXTO PRESENTE	MENTALES	DESORDEN BIPOLAR DEPRESIVO	0.396	16	78219	0
Morbilidad	Antioquia	Mujer	80 o más	Mujer 80 o más Antioquia	F317 - TRASTORNO AFECTIVO BIPOLAR, ACTUALMENTE EN REMISION	F317	3. trastornos del humor (afectivos)	3.1 Bipolar	TRASTORNO AFECTIVO BIPOLAR, ACTUALMENTE EN REMISION	MENTALES	DESORDEN BIPOLAR DEPRESIVO	0.396	114	78219	0
Morbilidad	Antioquia	Mujer	80 o más	Mujer 80 o más Antioquia	F330 - TRASTORNO DEPRESIVO RECURRENTE, EPISODIO LEVE PRESENTE	F330	3. trastornos del humor (afectivos)	3.2 Depresión	TRASTORNO DEPRESIVO RECURRENTE, EPISODIO LEVE PRESENTE	MENTALES	DEPRESIÓN MAYOR LEVE	0.145	30	78219	0
Morbilidad	Antioquia	Mujer	80 o más	Mujer 80 o más Antioquia	F331 - TRASTORNO DEPRESIVO RECURRENTE, EPISODIO MODERADO PRESENTE	F331	3. trastornos del humor (afectivos)	3.2 Depresión	TRASTORNO DEPRESIVO RECURRENTE, EPISODIO MODERADO PRESENTE	MENTALES	DEPRESIÓN MAYOR MODERADO	0.396	120	78219	0
Morbilidad	Antioquia	Mujer	80 o más	Mujer 80 o más Antioquia	F332 - TRASTORNO DEPRESIVO RECURRENTE, EPISODIO DEPRESIVO GRAVE PRESENTE SIN SINTOMAS PSICOTICOS	F332	3. trastornos del humor (afectivos)	3.2 Depresión	TRASTORNO DEPRESIVO RECURRENTE, EPISODIO DEPRESIVO GRAVE PRESENTE SIN SINTOMAS PSICOTICOS	MENTALES	DEPRESIÓN MAYOR SEVERO	0.658	21	78219	0
Morbilidad	Antioquia	Mujer	80 o más	Mujer 80 o más Antioquia	F333 - TRASTORNO DEPRESIVO RECURRENTE, EPISODIO DEPRESIVO GRAVE PRESENTE, CON SINTOMAS PSICOTICOS	F333	3. trastornos del humor (afectivos)	3.2 Depresión	TRASTORNO DEPRESIVO RECURRENTE, EPISODIO DEPRESIVO GRAVE PRESENTE, CON SINTOMAS PSICOTICOS	MENTALES	DEPRESIÓN MAYOR SEVERO	0.658	4	78219	0
Morbilidad	Antioquia	Mujer	80 o más	Mujer 80 o más Antioquia	F334 - TRASTORNO DEPRESIVO RECURRENTE ACTUALMENTE EN REMISION	F334	3. trastornos del humor (afectivos)	3.2 Depresión	TRASTORNO DEPRESIVO RECURRENTE ACTUALMENTE EN REMISION	MENTALES	DEPRESIÓN MAYOR SEVERO	0.658	33	78219	0
Morbilidad	Antioquia	Mujer	80 o más	Mujer 80 o más Antioquia	F341 - DISTIMIA	F341	3. trastornos del humor (afectivos)	3.3 Distimia	DISTIMIA	MENTALES	DISTIMIA	0.145	10	78219	0
Morbilidad	Antioquia	Mujer	80 o más	Mujer 80 o más Antioquia	F410 - TRASTORNO DE PANICO [ANSIEDAD PAROXISTICA EPISODICA]	F410	4. Trastornos neuróticos, trastornos relacionados con el estrés y trastornos somatomorfos	4.1 Ansiedad	TRASTORNO DE PANICO [ANSIEDAD PAROXISTICA EPISODICA]	MENTALES	ANSIEDAD LEVE	0.03	53	78219	0
Morbilidad	Antioquia	Mujer	80 o más	Mujer 80 o más Antioquia	F411 - TRASTORNO DE ANSIEDAD GENERALIZADA	F411	4. Trastornos neuróticos, trastornos relacionados con el estrés y trastornos somatomorfos	4.1 Ansiedad	TRASTORNO DE ANSIEDAD GENERALIZADA	MENTALES	ANSIEDAD MODERADA	0.133	363	78219	0
Morbilidad	Antioquia	Mujer	80 o más	Mujer 80 o más Antioquia	F412 - TRASTORNO MIXTO DE ANSIEDAD Y DEPRESION	F412	4. Trastornos neuróticos, trastornos relacionados con el estrés y trastornos somatomorfos	4.1 Ansiedad	TRASTORNO MIXTO DE ANSIEDAD Y DEPRESION	MENTALES	ANSIEDAD SEVERA	0.523	889	78219	0
Morbilidad	Antioquia	Mujer	80 o más	Mujer 80 o más Antioquia	F413 - OTROS TRASTORNOS DE ANSIEDAD MIXTOS	F413	4. Trastornos neuróticos, trastornos relacionados con el estrés y trastornos somatomorfos	4.1 Ansiedad	OTROS TRASTORNOS DE ANSIEDAD MIXTOS	MENTALES	ANSIEDAD SEVERA	0.523	42	78219	0
Morbilidad	Antioquia	Mujer	80 o más	Mujer 80 o más Antioquia	F500 - ANOREXIA NERVIOSA	F500	5. Síndromes del comportamiento asociados con alteraciones fisiológicas y factores físicos	5.2 Anorexia	ANOREXIA NERVIOSA	MENTALES	ALIMENTICIOS ANOREXIA NERVIOSA	0.224	1	78219	0
Morbilidad	Antioquia	Mujer	80 o más	Mujer 80 o más Antioquia	F501 - ANOREXIA NERVIOSA ATIPICA	F501	5. Síndromes del comportamiento asociados con alteraciones fisiológicas y factores físicos	5.2 Anorexia	ANOREXIA NERVIOSA ATIPICA	MENTALES	ALIMENTICIOS ANOREXIA NERVIOSA	0.224	1	78219	0
Morbilidad	Antioquia	Mujer	80 o más	Mujer 80 o más Antioquia	F603 - TRASTORNO DE LA PERSONALIDAD EMOCIONALMENTE INESTABLE	F603	6. Trastornos de la personalidad y del comportamiento en adultos	6.1 Conducta	TRASTORNO DE LA PERSONALIDAD EMOCIONALMENTE INESTABLE	MENTALES	6.1 Conducta	0.241	5	78219	0
Morbilidad	Antioquia	Mujer	80 o más	Mujer 80 o más Antioquia	F606 - TRASTORNO DE LA PERSONALIDAD ANSIOSA (EVASIVA, ELUSIVA)	F606	6. Trastornos de la personalidad y del comportamiento en adultos	6.1 Conducta	TRASTORNO DE LA PERSONALIDAD ANSIOSA (EVASIVA, ELUSIVA)	MENTALES	6.1 Conducta	0.241	1	78219	0
Morbilidad	Antioquia	Mujer	80 o más	Mujer 80 o más Antioquia	F700 - RETRASO MENTAL LEVE: DETERIORO DEL COMPORTAMIENTO NULO O MINIMO	F700	7. Retraso mental	7.1 Retraso mental	RETRASO MENTAL LEVE: DETERIORO DEL COMPORTAMIENTO NULO O MINIMO	MENTALES	RETRASO MENTAL LEVE	0.043	2	78219	0
Morbilidad	Antioquia	Mujer	80 o más	Mujer 80 o más Antioquia	F701 - RETRASO MENTAL LEVE: DETERIORO DEL COMPORTAMIENTO SIGNIFICATIVO, QUE REQUIERE ATENCION O TRATAMIENTO	F701	7. Retraso mental	7.1 Retraso mental	RETRASO MENTAL LEVE: DETERIORO DEL COMPORTAMIENTO SIGNIFICATIVO, QUE REQUIERE ATENCION O TRATAMIENTO	MENTALES	RETRASO MENTAL LEVE	0.043	1	78219	0
Morbilidad	Antioquia	Mujer	80 o más	Mujer 80 o más Antioquia	F708 - RETRASO MENTAL LEVE: OTROS DETERIOROS DEL COMPORTAMIENTO	F708	7. Retraso mental	7.1 Retraso mental	RETRASO MENTAL LEVE: OTROS DETERIOROS DEL COMPORTAMIENTO	MENTALES	RETRASO MENTAL LEVE	0.043	2	78219	0
Morbilidad	Antioquia	Mujer	80 o más	Mujer 80 o más Antioquia	F709 - RETRASO MENTAL LEVE: DETERIORO DEL COMPORTAMIENTO DE GRADO NO ESPECIFICADO	F709	7. Retraso mental	7.1 Retraso mental	RETRASO MENTAL LEVE: DETERIORO DEL COMPORTAMIENTO DE GRADO NO ESPECIFICADO	MENTALES	RETRASO MENTAL LEVE	0.043	1	78219	0
Morbilidad	Antioquia	Mujer	80 o más	Mujer 80 o más Antioquia	F710 - RETRASO MENTAL MODERADO: DETERIORO DEL COMPORTAMIENTO NULO O MINIMO	F710	7. Retraso mental	7.1 Retraso mental	RETRASO MENTAL MODERADO: DETERIORO DEL COMPORTAMIENTO NULO O MINIMO	MENTALES	RETRASO MENTAL MODERADO	0.1	1	78219	0
Morbilidad	Antioquia	Mujer	80 o más	Mujer 80 o más Antioquia	F711 - RETRASO MENTAL MODERADO: DETERIORO DEL COMPORTAMIENTO SIGNIFICATIVO, QUE REQUIERE ATENCION O TRATAMIENTO	F711	7. Retraso mental	7.1 Retraso mental	RETRASO MENTAL MODERADO: DETERIORO DEL COMPORTAMIENTO SIGNIFICATIVO, QUE REQUIERE ATENCION O TRATAMIENTO	MENTALES	RETRASO MENTAL MODERADO	0.1	4	78219	0
Morbilidad	Antioquia	Mujer	80 o más	Mujer 80 o más Antioquia	F720 - RETRASO MENTAL GRAVE: DETERIORO DEL COMPORTAMIENTO NULO O MINIMO	F720	7. Retraso mental	7.1 Retraso mental	RETRASO MENTAL GRAVE: DETERIORO DEL COMPORTAMIENTO NULO O MINIMO	MENTALES	RETRASO MENTAL GRAVE	0.16	2	78219	0
Morbilidad	Antioquia	Mujer	80 o más	Mujer 80 o más Antioquia	F721 - RETRASO MENTAL GRAVE: DETERIORO DEL COMPORTAMIENTO SIGNIFICATIVO, QUE REQUIERE ATENCION O TRATAMIENTO	F721	7. Retraso mental	7.1 Retraso mental	RETRASO MENTAL GRAVE: DETERIORO DEL COMPORTAMIENTO SIGNIFICATIVO, QUE REQUIERE ATENCION O TRATAMIENTO	MENTALES	RETRASO MENTAL GRAVE	0.16	3	78219	0
Morbilidad	Antioquia	Mujer	80 o más	Mujer 80 o más Antioquia	F780 - OTROS TIPOS DE RETRASO MENTAL PROFUNDO: DETERIORO DEL COMPORTAMIENTO NULO O MINIMO	F780	7. Retraso mental	7.1 Retraso mental	OTROS TIPOS DE RETRASO MENTAL PROFUNDO: DETERIORO DEL COMPORTAMIENTO NULO O MINIMO	MENTALES	RETRASO MENTAL PROFUNDO	0.2	2	78219	0
Morbilidad	Antioquia	Mujer	80 o más	Mujer 80 o más Antioquia	F781 - OTROS TIPOS DE RETRASO MENTAL PROFUNDO: DETERIORO DEL COMPORTAMIENTO SIGNIFICATIVO, QUE REQUIERE ATENCION O TRATAMIENTO	F781	7. Retraso mental	7.1 Retraso mental	OTROS TIPOS DE RETRASO MENTAL PROFUNDO: DETERIORO DEL COMPORTAMIENTO SIGNIFICATIVO, QUE REQUIERE ATENCION O TRATAMIENTO	MENTALES	RETRASO MENTAL PROFUNDO	0.2	1	78219	0
Morbilidad	Antioquia	Mujer	80 o más	Mujer 80 o más Antioquia	F791 - RETRASO MENTAL, NO ESPECIFICADO: DETERIORO DEL COMPORTAMIENTO SIGNIFICATIVO, QUE REQUIERE ATENCION O TRATAMIENTO	F791	7. Retraso mental	7.1 Retraso mental	RETRASO MENTAL, NO ESPECIFICADO: DETERIORO DEL COMPORTAMIENTO SIGNIFICATIVO, QUE REQUIERE ATENCION O TRATAMIENTO	MENTALES	RETRASO MENTAL MODERADO	0.1	2	78219	0
Morbilidad	Huila	Mujer	5 a 9	Mujer 5 a 9 Huila	F940 - MUTISMO ELECTIVO	F940	9. Trastornos emocionales y del comportamiento que aparecen habitualmente en la niñez y en la adolescencia	9.2 Conducta	MUTISMO ELECTIVO	MENTALES	9.2 Conducta	0.241	2	50106	0
Morbilidad	Huila	Hombre	5 a 9	Hombre 5 a 9 Huila	F940 - MUTISMO ELECTIVO	F940	9. Trastornos emocionales y del comportamiento que aparecen habitualmente en la niñez y en la adolescencia	9.2 Conducta	MUTISMO ELECTIVO	MENTALES	9.2 Conducta	0.241	2	52586	0
Morbilidad	Antioquia	Hombre	0 a 4	Hombre 0 a 4 Antioquia	F110 - TRASTORNOS MENTALES Y DEL COMPORTAMIENTO DEBIDOS AL USO DE OPIACEOS: INTOXICACION AGUDA	F110	1. Trastornos mentales y del comportamiento debidos al uso de sustancias psicoactivas	1.2 TMyC debido a opiaceos	TRASTORNOS MENTALES Y DEL COMPORTAMIENTO DEBIDOS AL USO DE OPIACEOS: INTOXICACION AGUDA	SUSTANCIAS	OPIOIDES LEVE	0.335	1	224414	0
Morbilidad	Antioquia	Hombre	0 a 4	Hombre 0 a 4 Antioquia	F120 - TRASTORNOS MENTALES Y DEL COMPORTAMIENTO DEBIDOS AL USO DE CANNABINOIDES: INTOXICACION AGUDA	F120	1. Trastornos mentales y del comportamiento debidos al uso de sustancias psicoactivas	1.3 TMyC debido a cannabinoides	TRASTORNOS MENTALES Y DEL COMPORTAMIENTO DEBIDOS AL USO DE CANNABINOIDES: INTOXICACION AGUDA	SUSTANCIAS	CANNABIS LEVE	0.039	1	224414	0
Morbilidad	Antioquia	Hombre	0 a 4	Hombre 0 a 4 Antioquia	F121 - TRASTORNOS MENTALES Y DEL COMPORTAMIENTO DEBIDOS AL USO DE CANNABINOIDES: USO NOCIVO	F121	1. Trastornos mentales y del comportamiento debidos al uso de sustancias psicoactivas	1.3 TMyC debido a cannabinoides	TRASTORNOS MENTALES Y DEL COMPORTAMIENTO DEBIDOS AL USO DE CANNABINOIDES: USO NOCIVO	SUSTANCIAS	CANNABIS SEVERO	0.266	1	224414	0
Morbilidad	Antioquia	Hombre	0 a 4	Hombre 0 a 4 Antioquia	F122 - TRASTORNOS MENTALES Y DEL COMPORTAMIENTO DEBIDOS AL USO DE CANNABINOIDES: SINDROME DE DEPENDENCIA	F122	1. Trastornos mentales y del comportamiento debidos al uso de sustancias psicoactivas	1.3 TMyC debido a cannabinoides	TRASTORNOS MENTALES Y DEL COMPORTAMIENTO DEBIDOS AL USO DE CANNABINOIDES: SINDROME DE DEPENDENCIA	SUSTANCIAS	CANNABIS SEVERO	0.266	1	224414	0
Morbilidad	Antioquia	Hombre	0 a 4	Hombre 0 a 4 Antioquia	F317 - TRASTORNO AFECTIVO BIPOLAR, ACTUALMENTE EN REMISION	F317	3. trastornos del humor (afectivos)	3.1 Bipolar	TRASTORNO AFECTIVO BIPOLAR, ACTUALMENTE EN REMISION	MENTALES	DESORDEN BIPOLAR DEPRESIVO	0.396	1	224414	0
Morbilidad	Antioquia	Hombre	0 a 4	Hombre 0 a 4 Antioquia	F331 - TRASTORNO DEPRESIVO RECURRENTE, EPISODIO MODERADO PRESENTE	F331	3. trastornos del humor (afectivos)	3.2 Depresión	TRASTORNO DEPRESIVO RECURRENTE, EPISODIO MODERADO PRESENTE	MENTALES	DEPRESIÓN MAYOR MODERADO	0.396	1	224414	0
Morbilidad	Antioquia	Hombre	0 a 4	Hombre 0 a 4 Antioquia	F332 - TRASTORNO DEPRESIVO RECURRENTE, EPISODIO DEPRESIVO GRAVE PRESENTE SIN SINTOMAS PSICOTICOS	F332	3. trastornos del humor (afectivos)	3.2 Depresión	TRASTORNO DEPRESIVO RECURRENTE, EPISODIO DEPRESIVO GRAVE PRESENTE SIN SINTOMAS PSICOTICOS	MENTALES	DEPRESIÓN MAYOR SEVERO	0.658	1	224414	0
Morbilidad	Antioquia	Hombre	0 a 4	Hombre 0 a 4 Antioquia	F341 - DISTIMIA	F341	3. trastornos del humor (afectivos)	3.3 Distimia	DISTIMIA	MENTALES	DISTIMIA	0.145	6	224414	0
Morbilidad	Antioquia	Hombre	0 a 4	Hombre 0 a 4 Antioquia	F410 - TRASTORNO DE PANICO [ANSIEDAD PAROXISTICA EPISODICA]	F410	4. Trastornos neuróticos, trastornos relacionados con el estrés y trastornos somatomorfos	4.1 Ansiedad	TRASTORNO DE PANICO [ANSIEDAD PAROXISTICA EPISODICA]	MENTALES	ANSIEDAD LEVE	0.03	5	224414	0
Morbilidad	Antioquia	Hombre	0 a 4	Hombre 0 a 4 Antioquia	F411 - TRASTORNO DE ANSIEDAD GENERALIZADA	F411	4. Trastornos neuróticos, trastornos relacionados con el estrés y trastornos somatomorfos	4.1 Ansiedad	TRASTORNO DE ANSIEDAD GENERALIZADA	MENTALES	ANSIEDAD MODERADA	0.133	25	224414	0
Morbilidad	Antioquia	Hombre	0 a 4	Hombre 0 a 4 Antioquia	F412 - TRASTORNO MIXTO DE ANSIEDAD Y DEPRESION	F412	4. Trastornos neuróticos, trastornos relacionados con el estrés y trastornos somatomorfos	4.1 Ansiedad	TRASTORNO MIXTO DE ANSIEDAD Y DEPRESION	MENTALES	ANSIEDAD SEVERA	0.523	37	224414	0
Morbilidad	Antioquia	Hombre	0 a 4	Hombre 0 a 4 Antioquia	F413 - OTROS TRASTORNOS DE ANSIEDAD MIXTOS	F413	4. Trastornos neuróticos, trastornos relacionados con el estrés y trastornos somatomorfos	4.1 Ansiedad	OTROS TRASTORNOS DE ANSIEDAD MIXTOS	MENTALES	ANSIEDAD SEVERA	0.523	4	224414	0
Morbilidad	Antioquia	Hombre	0 a 4	Hombre 0 a 4 Antioquia	F500 - ANOREXIA NERVIOSA	F500	5. Síndromes del comportamiento asociados con alteraciones fisiológicas y factores físicos	5.2 Anorexia	ANOREXIA NERVIOSA	MENTALES	ALIMENTICIOS ANOREXIA NERVIOSA	0.224	1	224414	0
Morbilidad	Antioquia	Hombre	0 a 4	Hombre 0 a 4 Antioquia	F602 - TRASTORNO ASOCIAL DE LA PERSONALIDAD	F602	6. Trastornos de la personalidad y del comportamiento en adultos	6.1 Conducta	TRASTORNO ASOCIAL DE LA PERSONALIDAD	MENTALES	6.1 Conducta	0.241	0	224414	0
Morbilidad	Antioquia	Hombre	0 a 4	Hombre 0 a 4 Antioquia	F700 - RETRASO MENTAL LEVE: DETERIORO DEL COMPORTAMIENTO NULO O MINIMO	F700	7. Retraso mental	7.1 Retraso mental	RETRASO MENTAL LEVE: DETERIORO DEL COMPORTAMIENTO NULO O MINIMO	MENTALES	RETRASO MENTAL LEVE	0.043	4	224414	0
Morbilidad	Antioquia	Hombre	0 a 4	Hombre 0 a 4 Antioquia	F701 - RETRASO MENTAL LEVE: DETERIORO DEL COMPORTAMIENTO SIGNIFICATIVO, QUE REQUIERE ATENCION O TRATAMIENTO	F701	7. Retraso mental	7.1 Retraso mental	RETRASO MENTAL LEVE: DETERIORO DEL COMPORTAMIENTO SIGNIFICATIVO, QUE REQUIERE ATENCION O TRATAMIENTO	MENTALES	RETRASO MENTAL LEVE	0.043	3	224414	0
Morbilidad	Antioquia	Hombre	0 a 4	Hombre 0 a 4 Antioquia	F708 - RETRASO MENTAL LEVE: OTROS DETERIOROS DEL COMPORTAMIENTO	F708	7. Retraso mental	7.1 Retraso mental	RETRASO MENTAL LEVE: OTROS DETERIOROS DEL COMPORTAMIENTO	MENTALES	RETRASO MENTAL LEVE	0.043	2	224414	0
Morbilidad	Antioquia	Hombre	0 a 4	Hombre 0 a 4 Antioquia	F709 - RETRASO MENTAL LEVE: DETERIORO DEL COMPORTAMIENTO DE GRADO NO ESPECIFICADO	F709	7. Retraso mental	7.1 Retraso mental	RETRASO MENTAL LEVE: DETERIORO DEL COMPORTAMIENTO DE GRADO NO ESPECIFICADO	MENTALES	RETRASO MENTAL LEVE	0.043	4	224414	0
Morbilidad	Antioquia	Hombre	0 a 4	Hombre 0 a 4 Antioquia	F711 - RETRASO MENTAL MODERADO: DETERIORO DEL COMPORTAMIENTO SIGNIFICATIVO, QUE REQUIERE ATENCION O TRATAMIENTO	F711	7. Retraso mental	7.1 Retraso mental	RETRASO MENTAL MODERADO: DETERIORO DEL COMPORTAMIENTO SIGNIFICATIVO, QUE REQUIERE ATENCION O TRATAMIENTO	MENTALES	RETRASO MENTAL MODERADO	0.1	3	224414	0
Morbilidad	Antioquia	Hombre	0 a 4	Hombre 0 a 4 Antioquia	F720 - RETRASO MENTAL GRAVE: DETERIORO DEL COMPORTAMIENTO NULO O MINIMO	F720	7. Retraso mental	7.1 Retraso mental	RETRASO MENTAL GRAVE: DETERIORO DEL COMPORTAMIENTO NULO O MINIMO	MENTALES	RETRASO MENTAL GRAVE	0.16	1	224414	0
Morbilidad	Antioquia	Hombre	0 a 4	Hombre 0 a 4 Antioquia	F721 - RETRASO MENTAL GRAVE: DETERIORO DEL COMPORTAMIENTO SIGNIFICATIVO, QUE REQUIERE ATENCION O TRATAMIENTO	F721	7. Retraso mental	7.1 Retraso mental	RETRASO MENTAL GRAVE: DETERIORO DEL COMPORTAMIENTO SIGNIFICATIVO, QUE REQUIERE ATENCION O TRATAMIENTO	MENTALES	RETRASO MENTAL GRAVE	0.16	3	224414	0
Morbilidad	Antioquia	Hombre	0 a 4	Hombre 0 a 4 Antioquia	F780 - OTROS TIPOS DE RETRASO MENTAL PROFUNDO: DETERIORO DEL COMPORTAMIENTO NULO O MINIMO	F780	7. Retraso mental	7.1 Retraso mental	OTROS TIPOS DE RETRASO MENTAL PROFUNDO: DETERIORO DEL COMPORTAMIENTO NULO O MINIMO	MENTALES	RETRASO MENTAL PROFUNDO	0.2	1	224414	0
Morbilidad	Antioquia	Hombre	0 a 4	Hombre 0 a 4 Antioquia	F791 - RETRASO MENTAL, NO ESPECIFICADO: DETERIORO DEL COMPORTAMIENTO SIGNIFICATIVO, QUE REQUIERE ATENCION O TRATAMIENTO	F791	7. Retraso mental	7.1 Retraso mental	RETRASO MENTAL, NO ESPECIFICADO: DETERIORO DEL COMPORTAMIENTO SIGNIFICATIVO, QUE REQUIERE ATENCION O TRATAMIENTO	MENTALES	RETRASO MENTAL MODERADO	0.1	1	224414	0
Morbilidad	Antioquia	Hombre	0 a 4	Hombre 0 a 4 Antioquia	F840 - AUTISMO EN LA NIÑEZ	F840	8. Trastornos del desarrollo psicológico	8.1 Autismo	AUTISMO EN LA NIÑEZ	MENTALES	AUTISMO CON DISCAPACIDAD MODERADA	0.216	595	224414	0
Morbilidad	Antioquia	Hombre	0 a 4	Hombre 0 a 4 Antioquia	F841 - AUTISMO ATIPICO	F841	8. Trastornos del desarrollo psicológico	8.1 Autismo	AUTISMO ATIPICO	MENTALES	AUTISMO CON DISCAPACIDAD MODERADA	0.216	36	224414	0
Morbilidad	Antioquia	Hombre	0 a 4	Hombre 0 a 4 Antioquia	F842 - SINDROME DE RETT	F842	8. Trastornos del desarrollo psicológico	8.1 Autismo	SINDROME DE RETT	MENTALES	AUTISMO CON DISCAPACIDAD MODERADA	0.216	1	224414	0
Morbilidad	Antioquia	Hombre	0 a 4	Hombre 0 a 4 Antioquia	F844 - TRASTORNO HIPERACTIVO ASOCIADO CON RETRASO MENTAL Y MOVIMIENTOS ESTEREOTIPADOS	F844	8. Trastornos del desarrollo psicológico	8.1 Autismo	TRASTORNO HIPERACTIVO ASOCIADO CON RETRASO MENTAL Y MOVIMIENTOS ESTEREOTIPADOS	MENTALES	AUTISMO CON DISCAPACIDAD MODERADA	0.216	4	224414	0
Morbilidad	Antioquia	Hombre	0 a 4	Hombre 0 a 4 Antioquia	F845 - SINDROME DE ASPERGER	F845	8. Trastornos del desarrollo psicológico	8.1 Autismo	SINDROME DE ASPERGER	MENTALES	AUTISMO CON DISCAPACIDAD MODERADA	0.216	16	224414	0
Morbilidad	Huila	Hombre	10 a 14	Hombre 10 a 14 Huila	F940 - MUTISMO ELECTIVO	F940	9. Trastornos emocionales y del comportamiento que aparecen habitualmente en la niñez y en la adolescencia	9.2 Conducta	MUTISMO ELECTIVO	MENTALES	9.2 Conducta	0.241	1	51693	0
Morbilidad	Huila	Hombre	15 a 19	Hombre 15 a 19 Huila	F940 - MUTISMO ELECTIVO	F940	9. Trastornos emocionales y del comportamiento que aparecen habitualmente en la niñez y en la adolescencia	9.2 Conducta	MUTISMO ELECTIVO	MENTALES	9.2 Conducta	0.241	1	49763	0
Morbilidad	La Guajira	Hombre	5 a 9	Hombre 5 a 9 La Guajira	F940 - MUTISMO ELECTIVO	F940	9. Trastornos emocionales y del comportamiento que aparecen habitualmente en la niñez y en la adolescencia	9.2 Conducta	MUTISMO ELECTIVO	MENTALES	9.2 Conducta	0.241	1	55141	0
Morbilidad	La Guajira	Hombre	10 a 14	Hombre 10 a 14 La Guajira	F940 - MUTISMO ELECTIVO	F940	9. Trastornos emocionales y del comportamiento que aparecen habitualmente en la niñez y en la adolescencia	9.2 Conducta	MUTISMO ELECTIVO	MENTALES	9.2 Conducta	0.241	2	50242	0
Morbilidad	La Guajira	Hombre	15 a 19	Hombre 15 a 19 La Guajira	F940 - MUTISMO ELECTIVO	F940	9. Trastornos emocionales y del comportamiento que aparecen habitualmente en la niñez y en la adolescencia	9.2 Conducta	MUTISMO ELECTIVO	MENTALES	9.2 Conducta	0.241	1	48829	0
Morbilidad	La Guajira	Hombre	40 a 44	Hombre 40 a 44 La Guajira	F940 - MUTISMO ELECTIVO	F940	9. Trastornos emocionales y del comportamiento que aparecen habitualmente en la niñez y en la adolescencia	9.2 Conducta	MUTISMO ELECTIVO	MENTALES	9.2 Conducta	0.241	1	21764	0
Morbilidad	Magdalena	Mujer	0 a 4	Mujer 0 a 4 Magdalena	F940 - MUTISMO ELECTIVO	F940	9. Trastornos emocionales y del comportamiento que aparecen habitualmente en la niñez y en la adolescencia	9.2 Conducta	MUTISMO ELECTIVO	MENTALES	9.2 Conducta	0.241	1	61657	0
Morbilidad	Magdalena	Mujer	5 a 9	Mujer 5 a 9 Magdalena	F940 - MUTISMO ELECTIVO	F940	9. Trastornos emocionales y del comportamiento que aparecen habitualmente en la niñez y en la adolescencia	9.2 Conducta	MUTISMO ELECTIVO	MENTALES	9.2 Conducta	0.241	1	67019	0
Morbilidad	Magdalena	Hombre	0 a 4	Hombre 0 a 4 Magdalena	F940 - MUTISMO ELECTIVO	F940	9. Trastornos emocionales y del comportamiento que aparecen habitualmente en la niñez y en la adolescencia	9.2 Conducta	MUTISMO ELECTIVO	MENTALES	9.2 Conducta	0.241	1	64434	0
Morbilidad	Antioquia	Hombre	0 a 4	Hombre 0 a 4 Antioquia	C16 - CIERTAS AFECCIONES ORIGINALES EN EL PERIODO PERINATAL	C16	1. Trastornos mentales y del comportamiento debidos al uso de sustancias psicoactivas	1.1 TMyC debidos al uso de alcohol	CIERTAS AFECCIONES ORIGINALES EN EL PERIODO PERINATAL	SUSTANCIAS	ALCOHOL SINDROME FETAL MODERADO	0.056	1	224414	0
Morbilidad	Antioquia	Hombre	5 a 9	Hombre 5 a 9 Antioquia	F100 - TRASTORNOS MENTALES Y DEL COMPORTAMIENTO DEBIDOS AL USO DEL ALCOHOL: INTOXICACION AGUDA	F100	1. Trastornos mentales y del comportamiento debidos al uso de sustancias psicoactivas	1.1 TMyC debidos al uso de alcohol	TRASTORNOS MENTALES Y DEL COMPORTAMIENTO DEBIDOS AL USO DEL ALCOHOL: INTOXICACION AGUDA	SUSTANCIAS	ALCOHOL LEVE	0.235	1	241524	0
Morbilidad	Antioquia	Hombre	5 a 9	Hombre 5 a 9 Antioquia	F102 - TRASTORNOS MENTALES Y DEL COMPORTAMIENTO DEBIDOS AL USO DEL ALCOHOL: SINDROME DE DEPENDENCIA	F102	1. Trastornos mentales y del comportamiento debidos al uso de sustancias psicoactivas	1.1 TMyC debidos al uso de alcohol	TRASTORNOS MENTALES Y DEL COMPORTAMIENTO DEBIDOS AL USO DEL ALCOHOL: SINDROME DE DEPENDENCIA	SUSTANCIAS	ALCOHOL MODERADO	0.373	1	241524	0
Morbilidad	Antioquia	Hombre	5 a 9	Hombre 5 a 9 Antioquia	F113 - TRASTORNOS MENTALES Y DEL COMPORTAMIENTO DEBIDOS AL USO DE OPIACEOS: ESTADO DE ABSTINENCIA	F113	1. Trastornos mentales y del comportamiento debidos al uso de sustancias psicoactivas	1.2 TMyC debido a opiaceos	TRASTORNOS MENTALES Y DEL COMPORTAMIENTO DEBIDOS AL USO DE OPIACEOS: ESTADO DE ABSTINENCIA	SUSTANCIAS	OPIOIDES SEVERO	0.697	2	241524	0
Morbilidad	Antioquia	Hombre	5 a 9	Hombre 5 a 9 Antioquia	F121 - TRASTORNOS MENTALES Y DEL COMPORTAMIENTO DEBIDOS AL USO DE CANNABINOIDES: USO NOCIVO	F121	1. Trastornos mentales y del comportamiento debidos al uso de sustancias psicoactivas	1.3 TMyC debido a cannabinoides	TRASTORNOS MENTALES Y DEL COMPORTAMIENTO DEBIDOS AL USO DE CANNABINOIDES: USO NOCIVO	SUSTANCIAS	CANNABIS SEVERO	0.266	1	241524	0
Morbilidad	Antioquia	Hombre	5 a 9	Hombre 5 a 9 Antioquia	F122 - TRASTORNOS MENTALES Y DEL COMPORTAMIENTO DEBIDOS AL USO DE CANNABINOIDES: SINDROME DE DEPENDENCIA	F122	1. Trastornos mentales y del comportamiento debidos al uso de sustancias psicoactivas	1.3 TMyC debido a cannabinoides	TRASTORNOS MENTALES Y DEL COMPORTAMIENTO DEBIDOS AL USO DE CANNABINOIDES: SINDROME DE DEPENDENCIA	SUSTANCIAS	CANNABIS SEVERO	0.266	2	241524	0
Morbilidad	Antioquia	Hombre	5 a 9	Hombre 5 a 9 Antioquia	F123 - TRASTORNOS MENTALES Y DEL COMPORTAMIENTO DEBIDOS AL USO DE CANNABINOIDES: ESTADO DE ABSTINENCIA	F123	1. Trastornos mentales y del comportamiento debidos al uso de sustancias psicoactivas	1.3 TMyC debido a cannabinoides	TRASTORNOS MENTALES Y DEL COMPORTAMIENTO DEBIDOS AL USO DE CANNABINOIDES: ESTADO DE ABSTINENCIA	SUSTANCIAS	CANNABIS SEVERO	0.266	1	241524	0
Morbilidad	Antioquia	Hombre	5 a 9	Hombre 5 a 9 Antioquia	F142 - TRASTORNOS MENTALES Y DEL COMPORTAMIENTO DEBIDOS AL USO DE COCAINA: SINDROME DE DEPENDENCIA	F142	1. Trastornos mentales y del comportamiento debidos al uso de sustancias psicoactivas	1.4 TMyC debido a Cocaína	TRASTORNOS MENTALES Y DEL COMPORTAMIENTO DEBIDOS AL USO DE COCAINA: SINDROME DE DEPENDENCIA	SUSTANCIAS	COCAINA SEVERA	0.479	1	241524	0
Morbilidad	Antioquia	Hombre	5 a 9	Hombre 5 a 9 Antioquia	F200 - ESQUIZOFRENIA PARANOIDE	F200	2. Esquizofrenia, trastornos esquizotípicos y trastornos Delirantes	2.1 Esquizofrenia	ESQUIZOFRENIA PARANOIDE	MENTALES	2.1 Esquizofrenia	0.778	3	241524	0
Morbilidad	Antioquia	Hombre	5 a 9	Hombre 5 a 9 Antioquia	F203 - ESQUIZOFRENIA INDIFERENCIADA	F203	2. Esquizofrenia, trastornos esquizotípicos y trastornos Delirantes	2.1 Esquizofrenia	ESQUIZOFRENIA INDIFERENCIADA	MENTALES	2.1 Esquizofrenia	0.778	1	241524	0
Morbilidad	Antioquia	Hombre	5 a 9	Hombre 5 a 9 Antioquia	F232 - TRASTORNO PSICOTICO AGUDO DE TIPO ESQUIZOFRENICO	F232	2. Esquizofrenia, trastornos esquizotípicos y trastornos Delirantes	2.1 Esquizofrenia	TRASTORNO PSICOTICO AGUDO DE TIPO ESQUIZOFRENICO	MENTALES	2.1 Esquizofrenia	0.778	1	241524	0
Morbilidad	Antioquia	Hombre	5 a 9	Hombre 5 a 9 Antioquia	F310 - TRASTORNO AFECTIVO BIPOLAR, EPISODIO HIPOMANIACO PRESENTE	F310	3. trastornos del humor (afectivos)	3.1 Bipolar	TRASTORNO AFECTIVO BIPOLAR, EPISODIO HIPOMANIACO PRESENTE	MENTALES	DESORDEN BIPOLAR MANIACO	0.492	3	241524	0
Morbilidad	Antioquia	Hombre	5 a 9	Hombre 5 a 9 Antioquia	F313 - TRASTORNO AFECTIVO BIPOLAR, EPISODIO DEPRESIVO PRESENTE LEVE O MODERADO	F313	3. trastornos del humor (afectivos)	3.1 Bipolar	TRASTORNO AFECTIVO BIPOLAR, EPISODIO DEPRESIVO PRESENTE LEVE O MODERADO	MENTALES	DESORDEN BIPOLAR DEPRESIVO	0.396	1	241524	0
Morbilidad	Antioquia	Hombre	5 a 9	Hombre 5 a 9 Antioquia	F317 - TRASTORNO AFECTIVO BIPOLAR, ACTUALMENTE EN REMISION	F317	3. trastornos del humor (afectivos)	3.1 Bipolar	TRASTORNO AFECTIVO BIPOLAR, ACTUALMENTE EN REMISION	MENTALES	DESORDEN BIPOLAR DEPRESIVO	0.396	5	241524	0
Morbilidad	Antioquia	Hombre	5 a 9	Hombre 5 a 9 Antioquia	F330 - TRASTORNO DEPRESIVO RECURRENTE, EPISODIO LEVE PRESENTE	F330	3. trastornos del humor (afectivos)	3.2 Depresión	TRASTORNO DEPRESIVO RECURRENTE, EPISODIO LEVE PRESENTE	MENTALES	DEPRESIÓN MAYOR LEVE	0.145	1	241524	0
Morbilidad	Antioquia	Hombre	5 a 9	Hombre 5 a 9 Antioquia	F331 - TRASTORNO DEPRESIVO RECURRENTE, EPISODIO MODERADO PRESENTE	F331	3. trastornos del humor (afectivos)	3.2 Depresión	TRASTORNO DEPRESIVO RECURRENTE, EPISODIO MODERADO PRESENTE	MENTALES	DEPRESIÓN MAYOR MODERADO	0.396	2	241524	0
Morbilidad	Antioquia	Hombre	5 a 9	Hombre 5 a 9 Antioquia	F332 - TRASTORNO DEPRESIVO RECURRENTE, EPISODIO DEPRESIVO GRAVE PRESENTE SIN SINTOMAS PSICOTICOS	F332	3. trastornos del humor (afectivos)	3.2 Depresión	TRASTORNO DEPRESIVO RECURRENTE, EPISODIO DEPRESIVO GRAVE PRESENTE SIN SINTOMAS PSICOTICOS	MENTALES	DEPRESIÓN MAYOR SEVERO	0.658	1	241524	0
Morbilidad	Antioquia	Hombre	5 a 9	Hombre 5 a 9 Antioquia	F341 - DISTIMIA	F341	3. trastornos del humor (afectivos)	3.3 Distimia	DISTIMIA	MENTALES	DISTIMIA	0.145	2	241524	0
Morbilidad	Antioquia	Hombre	5 a 9	Hombre 5 a 9 Antioquia	F410 - TRASTORNO DE PANICO [ANSIEDAD PAROXISTICA EPISODICA]	F410	4. Trastornos neuróticos, trastornos relacionados con el estrés y trastornos somatomorfos	4.1 Ansiedad	TRASTORNO DE PANICO [ANSIEDAD PAROXISTICA EPISODICA]	MENTALES	ANSIEDAD LEVE	0.03	9	241524	0
Morbilidad	Antioquia	Hombre	5 a 9	Hombre 5 a 9 Antioquia	F411 - TRASTORNO DE ANSIEDAD GENERALIZADA	F411	4. Trastornos neuróticos, trastornos relacionados con el estrés y trastornos somatomorfos	4.1 Ansiedad	TRASTORNO DE ANSIEDAD GENERALIZADA	MENTALES	ANSIEDAD MODERADA	0.133	135	241524	0
Morbilidad	Antioquia	Hombre	5 a 9	Hombre 5 a 9 Antioquia	F412 - TRASTORNO MIXTO DE ANSIEDAD Y DEPRESION	F412	4. Trastornos neuróticos, trastornos relacionados con el estrés y trastornos somatomorfos	4.1 Ansiedad	TRASTORNO MIXTO DE ANSIEDAD Y DEPRESION	MENTALES	ANSIEDAD SEVERA	0.523	126	241524	0
Morbilidad	Antioquia	Hombre	5 a 9	Hombre 5 a 9 Antioquia	F413 - OTROS TRASTORNOS DE ANSIEDAD MIXTOS	F413	4. Trastornos neuróticos, trastornos relacionados con el estrés y trastornos somatomorfos	4.1 Ansiedad	OTROS TRASTORNOS DE ANSIEDAD MIXTOS	MENTALES	ANSIEDAD SEVERA	0.523	18	241524	0
Morbilidad	Antioquia	Hombre	5 a 9	Hombre 5 a 9 Antioquia	F602 - TRASTORNO ASOCIAL DE LA PERSONALIDAD	F602	6. Trastornos de la personalidad y del comportamiento en adultos	6.1 Conducta	TRASTORNO ASOCIAL DE LA PERSONALIDAD	MENTALES	6.1 Conducta	0.241	0	241524	0
Morbilidad	Antioquia	Hombre	5 a 9	Hombre 5 a 9 Antioquia	F603 - TRASTORNO DE LA PERSONALIDAD EMOCIONALMENTE INESTABLE	F603	6. Trastornos de la personalidad y del comportamiento en adultos	6.1 Conducta	TRASTORNO DE LA PERSONALIDAD EMOCIONALMENTE INESTABLE	MENTALES	6.1 Conducta	0.241	0	241524	0
Morbilidad	Antioquia	Hombre	5 a 9	Hombre 5 a 9 Antioquia	F606 - TRASTORNO DE LA PERSONALIDAD ANSIOSA (EVASIVA, ELUSIVA)	F606	6. Trastornos de la personalidad y del comportamiento en adultos	6.1 Conducta	TRASTORNO DE LA PERSONALIDAD ANSIOSA (EVASIVA, ELUSIVA)	MENTALES	6.1 Conducta	0.241	0	241524	0
Morbilidad	Antioquia	Hombre	5 a 9	Hombre 5 a 9 Antioquia	F607 - TRASTORNO DE LA PERSONALIDAD DEPENDIENTE	F607	6. Trastornos de la personalidad y del comportamiento en adultos	6.1 Conducta	TRASTORNO DE LA PERSONALIDAD DEPENDIENTE	MENTALES	6.1 Conducta	0.241	0	241524	0
Morbilidad	Antioquia	Hombre	5 a 9	Hombre 5 a 9 Antioquia	F632 - HURTO PATOLOGICO (CLEPTOMANIA)	F632	6. Trastornos de la personalidad y del comportamiento en adultos	6.1 Conducta	HURTO PATOLOGICO (CLEPTOMANIA)	MENTALES	6.1 Conducta	0.241	0	241524	0
Morbilidad	Antioquia	Hombre	5 a 9	Hombre 5 a 9 Antioquia	F633 - TRICOTILOMANIA	F633	6. Trastornos de la personalidad y del comportamiento en adultos	6.1 Conducta	TRICOTILOMANIA	MENTALES	6.1 Conducta	0.241	0	241524	0
Morbilidad	Antioquia	Hombre	5 a 9	Hombre 5 a 9 Antioquia	F700 - RETRASO MENTAL LEVE: DETERIORO DEL COMPORTAMIENTO NULO O MINIMO	F700	7. Retraso mental	7.1 Retraso mental	RETRASO MENTAL LEVE: DETERIORO DEL COMPORTAMIENTO NULO O MINIMO	MENTALES	RETRASO MENTAL LEVE	0.043	69	241524	0
Morbilidad	Antioquia	Hombre	5 a 9	Hombre 5 a 9 Antioquia	F701 - RETRASO MENTAL LEVE: DETERIORO DEL COMPORTAMIENTO SIGNIFICATIVO, QUE REQUIERE ATENCION O TRATAMIENTO	F701	7. Retraso mental	7.1 Retraso mental	RETRASO MENTAL LEVE: DETERIORO DEL COMPORTAMIENTO SIGNIFICATIVO, QUE REQUIERE ATENCION O TRATAMIENTO	MENTALES	RETRASO MENTAL LEVE	0.043	49	241524	0
Morbilidad	Antioquia	Hombre	5 a 9	Hombre 5 a 9 Antioquia	F708 - RETRASO MENTAL LEVE: OTROS DETERIOROS DEL COMPORTAMIENTO	F708	7. Retraso mental	7.1 Retraso mental	RETRASO MENTAL LEVE: OTROS DETERIOROS DEL COMPORTAMIENTO	MENTALES	RETRASO MENTAL LEVE	0.043	21	241524	0
Morbilidad	Antioquia	Hombre	5 a 9	Hombre 5 a 9 Antioquia	F709 - RETRASO MENTAL LEVE: DETERIORO DEL COMPORTAMIENTO DE GRADO NO ESPECIFICADO	F709	7. Retraso mental	7.1 Retraso mental	RETRASO MENTAL LEVE: DETERIORO DEL COMPORTAMIENTO DE GRADO NO ESPECIFICADO	MENTALES	RETRASO MENTAL LEVE	0.043	29	241524	0
Morbilidad	Antioquia	Hombre	5 a 9	Hombre 5 a 9 Antioquia	F710 - RETRASO MENTAL MODERADO: DETERIORO DEL COMPORTAMIENTO NULO O MINIMO	F710	7. Retraso mental	7.1 Retraso mental	RETRASO MENTAL MODERADO: DETERIORO DEL COMPORTAMIENTO NULO O MINIMO	MENTALES	RETRASO MENTAL MODERADO	0.1	38	241524	0
Morbilidad	Antioquia	Hombre	5 a 9	Hombre 5 a 9 Antioquia	F711 - RETRASO MENTAL MODERADO: DETERIORO DEL COMPORTAMIENTO SIGNIFICATIVO, QUE REQUIERE ATENCION O TRATAMIENTO	F711	7. Retraso mental	7.1 Retraso mental	RETRASO MENTAL MODERADO: DETERIORO DEL COMPORTAMIENTO SIGNIFICATIVO, QUE REQUIERE ATENCION O TRATAMIENTO	MENTALES	RETRASO MENTAL MODERADO	0.1	43	241524	0
Morbilidad	Antioquia	Hombre	5 a 9	Hombre 5 a 9 Antioquia	F720 - RETRASO MENTAL GRAVE: DETERIORO DEL COMPORTAMIENTO NULO O MINIMO	F720	7. Retraso mental	7.1 Retraso mental	RETRASO MENTAL GRAVE: DETERIORO DEL COMPORTAMIENTO NULO O MINIMO	MENTALES	RETRASO MENTAL GRAVE	0.16	5	241524	0
Morbilidad	Antioquia	Hombre	5 a 9	Hombre 5 a 9 Antioquia	F721 - RETRASO MENTAL GRAVE: DETERIORO DEL COMPORTAMIENTO SIGNIFICATIVO, QUE REQUIERE ATENCION O TRATAMIENTO	F721	7. Retraso mental	7.1 Retraso mental	RETRASO MENTAL GRAVE: DETERIORO DEL COMPORTAMIENTO SIGNIFICATIVO, QUE REQUIERE ATENCION O TRATAMIENTO	MENTALES	RETRASO MENTAL GRAVE	0.16	13	241524	0
Morbilidad	Antioquia	Hombre	5 a 9	Hombre 5 a 9 Antioquia	F730 - RETRASO MENTAL PROFUNDO: DETERIORO DEL COMPORTAMIENTO NULO O MINIMO	F730	7. Retraso mental	7.1 Retraso mental	RETRASO MENTAL PROFUNDO: DETERIORO DEL COMPORTAMIENTO NULO O MINIMO	MENTALES	RETRASO MENTAL PROFUNDO	0.2	3	241524	0
Morbilidad	Antioquia	Hombre	5 a 9	Hombre 5 a 9 Antioquia	F731 - RETRASO MENTAL PROFUNDO: DETERIORO DEL COMPORTAMIENTO SIGNIFICATIVO, QUE REQUIERE ATENCION O TRATAMIENTO	F731	7. Retraso mental	7.1 Retraso mental	RETRASO MENTAL PROFUNDO: DETERIORO DEL COMPORTAMIENTO SIGNIFICATIVO, QUE REQUIERE ATENCION O TRATAMIENTO	MENTALES	RETRASO MENTAL PROFUNDO	0.2	6	241524	0
Morbilidad	Antioquia	Hombre	5 a 9	Hombre 5 a 9 Antioquia	F780 - OTROS TIPOS DE RETRASO MENTAL PROFUNDO: DETERIORO DEL COMPORTAMIENTO NULO O MINIMO	F780	7. Retraso mental	7.1 Retraso mental	OTROS TIPOS DE RETRASO MENTAL PROFUNDO: DETERIORO DEL COMPORTAMIENTO NULO O MINIMO	MENTALES	RETRASO MENTAL PROFUNDO	0.2	9	241524	0
Morbilidad	Antioquia	Hombre	5 a 9	Hombre 5 a 9 Antioquia	F781 - OTROS TIPOS DE RETRASO MENTAL PROFUNDO: DETERIORO DEL COMPORTAMIENTO SIGNIFICATIVO, QUE REQUIERE ATENCION O TRATAMIENTO	F781	7. Retraso mental	7.1 Retraso mental	OTROS TIPOS DE RETRASO MENTAL PROFUNDO: DETERIORO DEL COMPORTAMIENTO SIGNIFICATIVO, QUE REQUIERE ATENCION O TRATAMIENTO	MENTALES	RETRASO MENTAL PROFUNDO	0.2	8	241524	0
Morbilidad	Antioquia	Hombre	5 a 9	Hombre 5 a 9 Antioquia	F790 - RETRASO MENTAL, NO ESPECIFICADO: DETERIORO DEL COMPORTAMIENTO NULO O MINIMO	F790	7. Retraso mental	7.1 Retraso mental	RETRASO MENTAL, NO ESPECIFICADO: DETERIORO DEL COMPORTAMIENTO NULO O MINIMO	MENTALES	RETRASO MENTAL LEVE	0.043	18	241524	0
Morbilidad	Antioquia	Hombre	5 a 9	Hombre 5 a 9 Antioquia	F791 - RETRASO MENTAL, NO ESPECIFICADO: DETERIORO DEL COMPORTAMIENTO SIGNIFICATIVO, QUE REQUIERE ATENCION O TRATAMIENTO	F791	7. Retraso mental	7.1 Retraso mental	RETRASO MENTAL, NO ESPECIFICADO: DETERIORO DEL COMPORTAMIENTO SIGNIFICATIVO, QUE REQUIERE ATENCION O TRATAMIENTO	MENTALES	RETRASO MENTAL MODERADO	0.1	18	241524	0
Morbilidad	Antioquia	Hombre	5 a 9	Hombre 5 a 9 Antioquia	F840 - AUTISMO EN LA NIÑEZ	F840	8. Trastornos del desarrollo psicológico	8.1 Autismo	AUTISMO EN LA NIÑEZ	MENTALES	AUTISMO CON DISCAPACIDAD MODERADA	0.216	692	241524	0
Morbilidad	Antioquia	Hombre	5 a 9	Hombre 5 a 9 Antioquia	F841 - AUTISMO ATIPICO	F841	8. Trastornos del desarrollo psicológico	8.1 Autismo	AUTISMO ATIPICO	MENTALES	AUTISMO CON DISCAPACIDAD MODERADA	0.216	69	241524	0
Morbilidad	Antioquia	Hombre	5 a 9	Hombre 5 a 9 Antioquia	F843 - OTRO TRASTORNO DESINTEGRATIVO DE LA NIÑEZ	F843	8. Trastornos del desarrollo psicológico	8.1 Autismo	OTRO TRASTORNO DESINTEGRATIVO DE LA NIÑEZ	MENTALES	AUTISMO CON DISCAPACIDAD MODERADA	0.216	1	241524	0
Morbilidad	Antioquia	Hombre	5 a 9	Hombre 5 a 9 Antioquia	F844 - TRASTORNO HIPERACTIVO ASOCIADO CON RETRASO MENTAL Y MOVIMIENTOS ESTEREOTIPADOS	F844	8. Trastornos del desarrollo psicológico	8.1 Autismo	TRASTORNO HIPERACTIVO ASOCIADO CON RETRASO MENTAL Y MOVIMIENTOS ESTEREOTIPADOS	MENTALES	AUTISMO CON DISCAPACIDAD MODERADA	0.216	14	241524	0
Morbilidad	Antioquia	Hombre	5 a 9	Hombre 5 a 9 Antioquia	F845 - SINDROME DE ASPERGER	F845	8. Trastornos del desarrollo psicológico	8.1 Autismo	SINDROME DE ASPERGER	MENTALES	AUTISMO CON DISCAPACIDAD MODERADA	0.216	57	241524	0
Morbilidad	Magdalena	Hombre	5 a 9	Hombre 5 a 9 Magdalena	F940 - MUTISMO ELECTIVO	F940	9. Trastornos emocionales y del comportamiento que aparecen habitualmente en la niñez y en la adolescencia	9.2 Conducta	MUTISMO ELECTIVO	MENTALES	9.2 Conducta	0.241	2	70864	0
Morbilidad	Magdalena	Hombre	10 a 14	Hombre 10 a 14 Magdalena	F940 - MUTISMO ELECTIVO	F940	9. Trastornos emocionales y del comportamiento que aparecen habitualmente en la niñez y en la adolescencia	9.2 Conducta	MUTISMO ELECTIVO	MENTALES	9.2 Conducta	0.241	1	69566	0
Morbilidad	Magdalena	Hombre	30 a 34	Hombre 30 a 34 Magdalena	F940 - MUTISMO ELECTIVO	F940	9. Trastornos emocionales y del comportamiento que aparecen habitualmente en la niñez y en la adolescencia	9.2 Conducta	MUTISMO ELECTIVO	MENTALES	9.2 Conducta	0.241	1	48623	0
Morbilidad	Meta	Mujer	5 a 9	Mujer 5 a 9 Meta	F940 - MUTISMO ELECTIVO	F940	9. Trastornos emocionales y del comportamiento que aparecen habitualmente en la niñez y en la adolescencia	9.2 Conducta	MUTISMO ELECTIVO	MENTALES	9.2 Conducta	0.241	2	45130	0
Morbilidad	Meta	Mujer	10 a 14	Mujer 10 a 14 Meta	F940 - MUTISMO ELECTIVO	F940	9. Trastornos emocionales y del comportamiento que aparecen habitualmente en la niñez y en la adolescencia	9.2 Conducta	MUTISMO ELECTIVO	MENTALES	9.2 Conducta	0.241	1	45633	0
Morbilidad	Meta	Hombre	10 a 14	Hombre 10 a 14 Meta	F940 - MUTISMO ELECTIVO	F940	9. Trastornos emocionales y del comportamiento que aparecen habitualmente en la niñez y en la adolescencia	9.2 Conducta	MUTISMO ELECTIVO	MENTALES	9.2 Conducta	0.241	1	48199	0
Morbilidad	Nariño	Mujer	0 a 4	Mujer 0 a 4 Nariño	F940 - MUTISMO ELECTIVO	F940	9. Trastornos emocionales y del comportamiento que aparecen habitualmente en la niñez y en la adolescencia	9.2 Conducta	MUTISMO ELECTIVO	MENTALES	9.2 Conducta	0.241	1	60648	0
Morbilidad	Nariño	Mujer	5 a 9	Mujer 5 a 9 Nariño	F940 - MUTISMO ELECTIVO	F940	9. Trastornos emocionales y del comportamiento que aparecen habitualmente en la niñez y en la adolescencia	9.2 Conducta	MUTISMO ELECTIVO	MENTALES	9.2 Conducta	0.241	3	62325	0
Morbilidad	Nariño	Mujer	10 a 14	Mujer 10 a 14 Nariño	F940 - MUTISMO ELECTIVO	F940	9. Trastornos emocionales y del comportamiento que aparecen habitualmente en la niñez y en la adolescencia	9.2 Conducta	MUTISMO ELECTIVO	MENTALES	9.2 Conducta	0.241	2	65679	0
Morbilidad	Nariño	Hombre	5 a 9	Hombre 5 a 9 Nariño	F940 - MUTISMO ELECTIVO	F940	9. Trastornos emocionales y del comportamiento que aparecen habitualmente en la niñez y en la adolescencia	9.2 Conducta	MUTISMO ELECTIVO	MENTALES	9.2 Conducta	0.241	1	65081	0
Morbilidad	Nariño	Hombre	25 a 29	Hombre 25 a 29 Nariño	F940 - MUTISMO ELECTIVO	F940	9. Trastornos emocionales y del comportamiento que aparecen habitualmente en la niñez y en la adolescencia	9.2 Conducta	MUTISMO ELECTIVO	MENTALES	9.2 Conducta	0.241	1	64000	0
Morbilidad	Antioquia	Hombre	5 a 9	Hombre 5 a 9 Antioquia	C17 - MALFORMACIONES CONGENITAS, DEFORMIDADES Y ANOMALIAS CROSOMICAS	C17	1. Trastornos mentales y del comportamiento debidos al uso de sustancias psicoactivas	1.1 TMyC debidos al uso de alcohol	MALFORMACIONES CONGENITAS, DEFORMIDADES Y ANOMALIAS CROSOMICAS	SUSTANCIAS	ALCOHOL SINDROME FETAL SEVERO	0.179	1	241524	0
Morbilidad	Antioquia	Hombre	10 a 14	Hombre 10 a 14 Antioquia	F100 - TRASTORNOS MENTALES Y DEL COMPORTAMIENTO DEBIDOS AL USO DEL ALCOHOL: INTOXICACION AGUDA	F100	1. Trastornos mentales y del comportamiento debidos al uso de sustancias psicoactivas	1.1 TMyC debidos al uso de alcohol	TRASTORNOS MENTALES Y DEL COMPORTAMIENTO DEBIDOS AL USO DEL ALCOHOL: INTOXICACION AGUDA	SUSTANCIAS	ALCOHOL LEVE	0.235	1	252864	0
Morbilidad	Antioquia	Hombre	10 a 14	Hombre 10 a 14 Antioquia	F101 - TRASTORNOS MENTALES Y DEL COMPORTAMIENTO DEBIDOS AL USO DEL ALCOHOL: USO NOCIVO	F101	1. Trastornos mentales y del comportamiento debidos al uso de sustancias psicoactivas	1.1 TMyC debidos al uso de alcohol	TRASTORNOS MENTALES Y DEL COMPORTAMIENTO DEBIDOS AL USO DEL ALCOHOL: USO NOCIVO	SUSTANCIAS	ALCOHOL MODERADO	0.373	4	252864	0
Morbilidad	Antioquia	Hombre	10 a 14	Hombre 10 a 14 Antioquia	F102 - TRASTORNOS MENTALES Y DEL COMPORTAMIENTO DEBIDOS AL USO DEL ALCOHOL: SINDROME DE DEPENDENCIA	F102	1. Trastornos mentales y del comportamiento debidos al uso de sustancias psicoactivas	1.1 TMyC debidos al uso de alcohol	TRASTORNOS MENTALES Y DEL COMPORTAMIENTO DEBIDOS AL USO DEL ALCOHOL: SINDROME DE DEPENDENCIA	SUSTANCIAS	ALCOHOL MODERADO	0.373	6	252864	0
Morbilidad	Antioquia	Hombre	10 a 14	Hombre 10 a 14 Antioquia	F110 - TRASTORNOS MENTALES Y DEL COMPORTAMIENTO DEBIDOS AL USO DE OPIACEOS: INTOXICACION AGUDA	F110	1. Trastornos mentales y del comportamiento debidos al uso de sustancias psicoactivas	1.2 TMyC debido a opiaceos	TRASTORNOS MENTALES Y DEL COMPORTAMIENTO DEBIDOS AL USO DE OPIACEOS: INTOXICACION AGUDA	SUSTANCIAS	OPIOIDES LEVE	0.335	1	252864	0
Morbilidad	Antioquia	Hombre	10 a 14	Hombre 10 a 14 Antioquia	F112 - TRASTORNOS MENTALES Y DEL COMPORTAMIENTO DEBIDOS AL USO DE OPIACEOS: SINDROME DE DEPENDENCIA	F112	1. Trastornos mentales y del comportamiento debidos al uso de sustancias psicoactivas	1.2 TMyC debido a opiaceos	TRASTORNOS MENTALES Y DEL COMPORTAMIENTO DEBIDOS AL USO DE OPIACEOS: SINDROME DE DEPENDENCIA	SUSTANCIAS	OPIOIDES SEVERO	0.697	1	252864	0
Morbilidad	Antioquia	Hombre	10 a 14	Hombre 10 a 14 Antioquia	F120 - TRASTORNOS MENTALES Y DEL COMPORTAMIENTO DEBIDOS AL USO DE CANNABINOIDES: INTOXICACION AGUDA	F120	1. Trastornos mentales y del comportamiento debidos al uso de sustancias psicoactivas	1.3 TMyC debido a cannabinoides	TRASTORNOS MENTALES Y DEL COMPORTAMIENTO DEBIDOS AL USO DE CANNABINOIDES: INTOXICACION AGUDA	SUSTANCIAS	CANNABIS LEVE	0.039	5	252864	0
Morbilidad	Antioquia	Hombre	10 a 14	Hombre 10 a 14 Antioquia	F121 - TRASTORNOS MENTALES Y DEL COMPORTAMIENTO DEBIDOS AL USO DE CANNABINOIDES: USO NOCIVO	F121	1. Trastornos mentales y del comportamiento debidos al uso de sustancias psicoactivas	1.3 TMyC debido a cannabinoides	TRASTORNOS MENTALES Y DEL COMPORTAMIENTO DEBIDOS AL USO DE CANNABINOIDES: USO NOCIVO	SUSTANCIAS	CANNABIS SEVERO	0.266	18	252864	0
Morbilidad	Antioquia	Hombre	10 a 14	Hombre 10 a 14 Antioquia	F122 - TRASTORNOS MENTALES Y DEL COMPORTAMIENTO DEBIDOS AL USO DE CANNABINOIDES: SINDROME DE DEPENDENCIA	F122	1. Trastornos mentales y del comportamiento debidos al uso de sustancias psicoactivas	1.3 TMyC debido a cannabinoides	TRASTORNOS MENTALES Y DEL COMPORTAMIENTO DEBIDOS AL USO DE CANNABINOIDES: SINDROME DE DEPENDENCIA	SUSTANCIAS	CANNABIS SEVERO	0.266	64	252864	0
Morbilidad	Antioquia	Hombre	10 a 14	Hombre 10 a 14 Antioquia	F123 - TRASTORNOS MENTALES Y DEL COMPORTAMIENTO DEBIDOS AL USO DE CANNABINOIDES: ESTADO DE ABSTINENCIA	F123	1. Trastornos mentales y del comportamiento debidos al uso de sustancias psicoactivas	1.3 TMyC debido a cannabinoides	TRASTORNOS MENTALES Y DEL COMPORTAMIENTO DEBIDOS AL USO DE CANNABINOIDES: ESTADO DE ABSTINENCIA	SUSTANCIAS	CANNABIS SEVERO	0.266	2	252864	0
Morbilidad	Antioquia	Hombre	10 a 14	Hombre 10 a 14 Antioquia	F140 - TRASTORNOS MENTALES Y DEL COMPORTAMIENTO DEBIDOS AL USO DE COCAINA: INTOXICACION AGUDA	F140	1. Trastornos mentales y del comportamiento debidos al uso de sustancias psicoactivas	1.4 TMyC debido a Cocaína	TRASTORNOS MENTALES Y DEL COMPORTAMIENTO DEBIDOS AL USO DE COCAINA: INTOXICACION AGUDA	SUSTANCIAS	COCAINA LEVE	0.116	1	252864	0
Morbilidad	Antioquia	Hombre	10 a 14	Hombre 10 a 14 Antioquia	F141 - TRASTORNOS MENTALES Y DEL COMPORTAMIENTO DEBIDOS AL USO DE COCAINA: USO NOCIVO	F141	1. Trastornos mentales y del comportamiento debidos al uso de sustancias psicoactivas	1.4 TMyC debido a Cocaína	TRASTORNOS MENTALES Y DEL COMPORTAMIENTO DEBIDOS AL USO DE COCAINA: USO NOCIVO	SUSTANCIAS	COCAINA SEVERA	0.479	3	252864	0
Morbilidad	Antioquia	Hombre	10 a 14	Hombre 10 a 14 Antioquia	F142 - TRASTORNOS MENTALES Y DEL COMPORTAMIENTO DEBIDOS AL USO DE COCAINA: SINDROME DE DEPENDENCIA	F142	1. Trastornos mentales y del comportamiento debidos al uso de sustancias psicoactivas	1.4 TMyC debido a Cocaína	TRASTORNOS MENTALES Y DEL COMPORTAMIENTO DEBIDOS AL USO DE COCAINA: SINDROME DE DEPENDENCIA	SUSTANCIAS	COCAINA SEVERA	0.479	11	252864	0
Morbilidad	Antioquia	Hombre	10 a 14	Hombre 10 a 14 Antioquia	F143 - TRASTORNOS MENTALES Y DEL COMPORTAMIENTO DEBIDOS AL USO DE COCAINA: ESTADO DE ABSTINENCIA	F143	1. Trastornos mentales y del comportamiento debidos al uso de sustancias psicoactivas	1.4 TMyC debido a Cocaína	TRASTORNOS MENTALES Y DEL COMPORTAMIENTO DEBIDOS AL USO DE COCAINA: ESTADO DE ABSTINENCIA	SUSTANCIAS	COCAINA SEVERA	0.479	1	252864	0
Morbilidad	Antioquia	Hombre	10 a 14	Hombre 10 a 14 Antioquia	F200 - ESQUIZOFRENIA PARANOIDE	F200	2. Esquizofrenia, trastornos esquizotípicos y trastornos Delirantes	2.1 Esquizofrenia	ESQUIZOFRENIA PARANOIDE	MENTALES	2.1 Esquizofrenia	0.778	12	252864	0
Morbilidad	Antioquia	Hombre	10 a 14	Hombre 10 a 14 Antioquia	F204 - DEPRESION POSTESQUIZOFRENICA	F204	2. Esquizofrenia, trastornos esquizotípicos y trastornos Delirantes	2.1 Esquizofrenia	DEPRESION POSTESQUIZOFRENICA	MENTALES	2.1 Esquizofrenia	0.778	1	252864	0
Morbilidad	Antioquia	Hombre	10 a 14	Hombre 10 a 14 Antioquia	F205 - ESQUIZOFRENIA RESIDUAL	F205	2. Esquizofrenia, trastornos esquizotípicos y trastornos Delirantes	2.1 Esquizofrenia	ESQUIZOFRENIA RESIDUAL	MENTALES	2.1 Esquizofrenia	0.778	1	252864	0
Morbilidad	Antioquia	Hombre	10 a 14	Hombre 10 a 14 Antioquia	F206 - ESQUIZOFRENIA SIMPLE	F206	2. Esquizofrenia, trastornos esquizotípicos y trastornos Delirantes	2.1 Esquizofrenia	ESQUIZOFRENIA SIMPLE	MENTALES	2.1 Esquizofrenia	0.778	2	252864	0
Morbilidad	Antioquia	Hombre	10 a 14	Hombre 10 a 14 Antioquia	F232 - TRASTORNO PSICOTICO AGUDO DE TIPO ESQUIZOFRENICO	F232	2. Esquizofrenia, trastornos esquizotípicos y trastornos Delirantes	2.1 Esquizofrenia	TRASTORNO PSICOTICO AGUDO DE TIPO ESQUIZOFRENICO	MENTALES	2.1 Esquizofrenia	0.778	1	252864	0
Morbilidad	Antioquia	Hombre	10 a 14	Hombre 10 a 14 Antioquia	F310 - TRASTORNO AFECTIVO BIPOLAR, EPISODIO HIPOMANIACO PRESENTE	F310	3. trastornos del humor (afectivos)	3.1 Bipolar	TRASTORNO AFECTIVO BIPOLAR, EPISODIO HIPOMANIACO PRESENTE	MENTALES	DESORDEN BIPOLAR MANIACO	0.492	2	252864	0
Morbilidad	Antioquia	Hombre	10 a 14	Hombre 10 a 14 Antioquia	F311 - TRASTORNO AFECTIVO BIPOLAR, EPISODIO MANIACO PRESENTE SIN SINTOMAS PSICOTICOS	F311	3. trastornos del humor (afectivos)	3.1 Bipolar	TRASTORNO AFECTIVO BIPOLAR, EPISODIO MANIACO PRESENTE SIN SINTOMAS PSICOTICOS	MENTALES	DESORDEN BIPOLAR MANIACO	0.492	3	252864	0
Morbilidad	Antioquia	Hombre	10 a 14	Hombre 10 a 14 Antioquia	F312 - TRASTORNO AFECTIVO BIPOLAR, EPISODIO MANIACO PRESENTE CON SINTOMAS PSICOTICOS	F312	3. trastornos del humor (afectivos)	3.1 Bipolar	TRASTORNO AFECTIVO BIPOLAR, EPISODIO MANIACO PRESENTE CON SINTOMAS PSICOTICOS	MENTALES	DESORDEN BIPOLAR MANIACO	0.492	9	252864	0
Morbilidad	Antioquia	Hombre	10 a 14	Hombre 10 a 14 Antioquia	F313 - TRASTORNO AFECTIVO BIPOLAR, EPISODIO DEPRESIVO PRESENTE LEVE O MODERADO	F313	3. trastornos del humor (afectivos)	3.1 Bipolar	TRASTORNO AFECTIVO BIPOLAR, EPISODIO DEPRESIVO PRESENTE LEVE O MODERADO	MENTALES	DESORDEN BIPOLAR DEPRESIVO	0.396	4	252864	0
Morbilidad	Antioquia	Hombre	10 a 14	Hombre 10 a 14 Antioquia	F314 - TRASTORNO AFECTIVO BIPOLAR, EPISODIO DEPRESIVO GRAVE PRESENTE SIN SINTOMAS PSICOTICOS	F314	3. trastornos del humor (afectivos)	3.1 Bipolar	TRASTORNO AFECTIVO BIPOLAR, EPISODIO DEPRESIVO GRAVE PRESENTE SIN SINTOMAS PSICOTICOS	MENTALES	DESORDEN BIPOLAR DEPRESIVO	0.396	2	252864	0
Morbilidad	Antioquia	Hombre	10 a 14	Hombre 10 a 14 Antioquia	F316 - TRASTORNO AFECTIVO BIPOLAR, EPISODIO MIXTO PRESENTE	F316	3. trastornos del humor (afectivos)	3.1 Bipolar	TRASTORNO AFECTIVO BIPOLAR, EPISODIO MIXTO PRESENTE	MENTALES	DESORDEN BIPOLAR DEPRESIVO	0.396	4	252864	0
Morbilidad	Antioquia	Hombre	10 a 14	Hombre 10 a 14 Antioquia	F317 - TRASTORNO AFECTIVO BIPOLAR, ACTUALMENTE EN REMISION	F317	3. trastornos del humor (afectivos)	3.1 Bipolar	TRASTORNO AFECTIVO BIPOLAR, ACTUALMENTE EN REMISION	MENTALES	DESORDEN BIPOLAR DEPRESIVO	0.396	16	252864	0
Morbilidad	Antioquia	Hombre	10 a 14	Hombre 10 a 14 Antioquia	F330 - TRASTORNO DEPRESIVO RECURRENTE, EPISODIO LEVE PRESENTE	F330	3. trastornos del humor (afectivos)	3.2 Depresión	TRASTORNO DEPRESIVO RECURRENTE, EPISODIO LEVE PRESENTE	MENTALES	DEPRESIÓN MAYOR LEVE	0.145	5	252864	0
Morbilidad	Antioquia	Hombre	10 a 14	Hombre 10 a 14 Antioquia	F331 - TRASTORNO DEPRESIVO RECURRENTE, EPISODIO MODERADO PRESENTE	F331	3. trastornos del humor (afectivos)	3.2 Depresión	TRASTORNO DEPRESIVO RECURRENTE, EPISODIO MODERADO PRESENTE	MENTALES	DEPRESIÓN MAYOR MODERADO	0.396	16	252864	0
Morbilidad	Antioquia	Hombre	10 a 14	Hombre 10 a 14 Antioquia	F332 - TRASTORNO DEPRESIVO RECURRENTE, EPISODIO DEPRESIVO GRAVE PRESENTE SIN SINTOMAS PSICOTICOS	F332	3. trastornos del humor (afectivos)	3.2 Depresión	TRASTORNO DEPRESIVO RECURRENTE, EPISODIO DEPRESIVO GRAVE PRESENTE SIN SINTOMAS PSICOTICOS	MENTALES	DEPRESIÓN MAYOR SEVERO	0.658	8	252864	0
Morbilidad	Antioquia	Hombre	10 a 14	Hombre 10 a 14 Antioquia	F333 - TRASTORNO DEPRESIVO RECURRENTE, EPISODIO DEPRESIVO GRAVE PRESENTE, CON SINTOMAS PSICOTICOS	F333	3. trastornos del humor (afectivos)	3.2 Depresión	TRASTORNO DEPRESIVO RECURRENTE, EPISODIO DEPRESIVO GRAVE PRESENTE, CON SINTOMAS PSICOTICOS	MENTALES	DEPRESIÓN MAYOR SEVERO	0.658	2	252864	0
Morbilidad	Antioquia	Hombre	10 a 14	Hombre 10 a 14 Antioquia	F341 - DISTIMIA	F341	3. trastornos del humor (afectivos)	3.3 Distimia	DISTIMIA	MENTALES	DISTIMIA	0.145	13	252864	0
Morbilidad	Antioquia	Hombre	10 a 14	Hombre 10 a 14 Antioquia	F410 - TRASTORNO DE PANICO [ANSIEDAD PAROXISTICA EPISODICA]	F410	4. Trastornos neuróticos, trastornos relacionados con el estrés y trastornos somatomorfos	4.1 Ansiedad	TRASTORNO DE PANICO [ANSIEDAD PAROXISTICA EPISODICA]	MENTALES	ANSIEDAD LEVE	0.03	26	252864	0
Morbilidad	Antioquia	Hombre	10 a 14	Hombre 10 a 14 Antioquia	F411 - TRASTORNO DE ANSIEDAD GENERALIZADA	F411	4. Trastornos neuróticos, trastornos relacionados con el estrés y trastornos somatomorfos	4.1 Ansiedad	TRASTORNO DE ANSIEDAD GENERALIZADA	MENTALES	ANSIEDAD MODERADA	0.133	292	252864	0
Morbilidad	Antioquia	Hombre	10 a 14	Hombre 10 a 14 Antioquia	F412 - TRASTORNO MIXTO DE ANSIEDAD Y DEPRESION	F412	4. Trastornos neuróticos, trastornos relacionados con el estrés y trastornos somatomorfos	4.1 Ansiedad	TRASTORNO MIXTO DE ANSIEDAD Y DEPRESION	MENTALES	ANSIEDAD SEVERA	0.523	389	252864	0
Morbilidad	Antioquia	Hombre	10 a 14	Hombre 10 a 14 Antioquia	F413 - OTROS TRASTORNOS DE ANSIEDAD MIXTOS	F413	4. Trastornos neuróticos, trastornos relacionados con el estrés y trastornos somatomorfos	4.1 Ansiedad	OTROS TRASTORNOS DE ANSIEDAD MIXTOS	MENTALES	ANSIEDAD SEVERA	0.523	50	252864	0
Morbilidad	Antioquia	Hombre	10 a 14	Hombre 10 a 14 Antioquia	F500 - ANOREXIA NERVIOSA	F500	5. Síndromes del comportamiento asociados con alteraciones fisiológicas y factores físicos	5.2 Anorexia	ANOREXIA NERVIOSA	MENTALES	ALIMENTICIOS ANOREXIA NERVIOSA	0.224	5	252864	0
Morbilidad	Antioquia	Hombre	10 a 14	Hombre 10 a 14 Antioquia	F501 - ANOREXIA NERVIOSA ATIPICA	F501	5. Síndromes del comportamiento asociados con alteraciones fisiológicas y factores físicos	5.2 Anorexia	ANOREXIA NERVIOSA ATIPICA	MENTALES	ALIMENTICIOS ANOREXIA NERVIOSA	0.224	1	252864	0
Morbilidad	Antioquia	Hombre	10 a 14	Hombre 10 a 14 Antioquia	F502 - BULIMIA NERVIOSA	F502	5. Síndromes del comportamiento asociados con alteraciones fisiológicas y factores físicos	5.1 Bulimia	BULIMIA NERVIOSA	MENTALES	ALIMENTICIOS BULIMIA NERVIOSA	0.223	5	252864	0
Morbilidad	Antioquia	Hombre	10 a 14	Hombre 10 a 14 Antioquia	F503 - BULIMIA NERVIOSA ATIPICA	F503	5. Síndromes del comportamiento asociados con alteraciones fisiológicas y factores físicos	5.1 Bulimia	BULIMIA NERVIOSA ATIPICA	MENTALES	ALIMENTICIOS BULIMIA NERVIOSA	0.223	1	252864	0
Morbilidad	Antioquia	Hombre	10 a 14	Hombre 10 a 14 Antioquia	F600 - TRASTORNO PARANOIDE DE LA PERSONALIDAD	F600	6. Trastornos de la personalidad y del comportamiento en adultos	6.1 Conducta	TRASTORNO PARANOIDE DE LA PERSONALIDAD	MENTALES	6.1 Conducta	0.241	0	252864	0
Morbilidad	Antioquia	Hombre	10 a 14	Hombre 10 a 14 Antioquia	F601 - TRASTORNO ESQUIZOIDE DE LA PERSONALIDAD	F601	6. Trastornos de la personalidad y del comportamiento en adultos	6.1 Conducta	TRASTORNO ESQUIZOIDE DE LA PERSONALIDAD	MENTALES	6.1 Conducta	0.241	0	252864	0
Morbilidad	Antioquia	Hombre	10 a 14	Hombre 10 a 14 Antioquia	F602 - TRASTORNO ASOCIAL DE LA PERSONALIDAD	F602	6. Trastornos de la personalidad y del comportamiento en adultos	6.1 Conducta	TRASTORNO ASOCIAL DE LA PERSONALIDAD	MENTALES	6.1 Conducta	0.241	0	252864	0
Morbilidad	Antioquia	Hombre	10 a 14	Hombre 10 a 14 Antioquia	F603 - TRASTORNO DE LA PERSONALIDAD EMOCIONALMENTE INESTABLE	F603	6. Trastornos de la personalidad y del comportamiento en adultos	6.1 Conducta	TRASTORNO DE LA PERSONALIDAD EMOCIONALMENTE INESTABLE	MENTALES	6.1 Conducta	0.241	0	252864	0
Morbilidad	Antioquia	Hombre	10 a 14	Hombre 10 a 14 Antioquia	F605 - TRASTORNO ANANCASTICO DE LA PERSONALIDAD	F605	6. Trastornos de la personalidad y del comportamiento en adultos	6.1 Conducta	TRASTORNO ANANCASTICO DE LA PERSONALIDAD	MENTALES	6.1 Conducta	0.241	0	252864	0
Morbilidad	Antioquia	Hombre	10 a 14	Hombre 10 a 14 Antioquia	F606 - TRASTORNO DE LA PERSONALIDAD ANSIOSA (EVASIVA, ELUSIVA)	F606	6. Trastornos de la personalidad y del comportamiento en adultos	6.1 Conducta	TRASTORNO DE LA PERSONALIDAD ANSIOSA (EVASIVA, ELUSIVA)	MENTALES	6.1 Conducta	0.241	0	252864	0
Morbilidad	Antioquia	Hombre	10 a 14	Hombre 10 a 14 Antioquia	F607 - TRASTORNO DE LA PERSONALIDAD DEPENDIENTE	F607	6. Trastornos de la personalidad y del comportamiento en adultos	6.1 Conducta	TRASTORNO DE LA PERSONALIDAD DEPENDIENTE	MENTALES	6.1 Conducta	0.241	0	252864	0
Morbilidad	Antioquia	Hombre	10 a 14	Hombre 10 a 14 Antioquia	F61X - TRASTORNOS MIXTOS Y OTROS TRASTORNOS DE LA PERSONALIDAD	F61X	6. Trastornos de la personalidad y del comportamiento en adultos	6.1 Conducta	TRASTORNOS MIXTOS Y OTROS TRASTORNOS DE LA PERSONALIDAD	MENTALES	6.1 Conducta	0.241	0	252864	0
Morbilidad	Antioquia	Hombre	10 a 14	Hombre 10 a 14 Antioquia	F620 - CAMBIO PERDURABLE DE LA PERSONALIDAD DESPUES DE UNA EXPERIENCIA CATASTROFICA	F620	6. Trastornos de la personalidad y del comportamiento en adultos	6.1 Conducta	CAMBIO PERDURABLE DE LA PERSONALIDAD DESPUES DE UNA EXPERIENCIA CATASTROFICA	MENTALES	6.1 Conducta	0.241	0	252864	0
Morbilidad	Antioquia	Hombre	10 a 14	Hombre 10 a 14 Antioquia	F630 - JUEGO PATOLOGICO	F630	6. Trastornos de la personalidad y del comportamiento en adultos	6.1 Conducta	JUEGO PATOLOGICO	MENTALES	6.1 Conducta	0.241	0	252864	0
Morbilidad	Antioquia	Hombre	10 a 14	Hombre 10 a 14 Antioquia	F631 - PIROMANIA	F631	6. Trastornos de la personalidad y del comportamiento en adultos	6.1 Conducta	PIROMANIA	MENTALES	6.1 Conducta	0.241	0	252864	0
Morbilidad	Antioquia	Hombre	10 a 14	Hombre 10 a 14 Antioquia	F632 - HURTO PATOLOGICO (CLEPTOMANIA)	F632	6. Trastornos de la personalidad y del comportamiento en adultos	6.1 Conducta	HURTO PATOLOGICO (CLEPTOMANIA)	MENTALES	6.1 Conducta	0.241	0	252864	0
Morbilidad	Antioquia	Hombre	10 a 14	Hombre 10 a 14 Antioquia	F700 - RETRASO MENTAL LEVE: DETERIORO DEL COMPORTAMIENTO NULO O MINIMO	F700	7. Retraso mental	7.1 Retraso mental	RETRASO MENTAL LEVE: DETERIORO DEL COMPORTAMIENTO NULO O MINIMO	MENTALES	RETRASO MENTAL LEVE	0.043	163	252864	0
[truncated: 36,851 more rows]
